# Supplementary material for: Adaptive morphological changes link to poor clinical outcomes by conferring echinocandin tolerance in Candida tropicalis
Source: PLoS Pathog. 2025 May 27;21(5):e1013220. doi: 10.1371/journal.ppat.1013220 (PMC12140413; doi:10.1371/journal.ppat.1013220)
Supplement: S1 Table — (XLSX) [file ppat.1013220.s015.xlsx]

## Sheet: Sheet1
Table S1. Detailed clinical information and strain chracteritics on Candida tropicalis isolates of bloodstream infection
Strain information				MIC (μg/mL)						Treatment												Clinical details								Erg11 (CTRG_05283)		FKS1		Paradoxical range (μg/mL)	Tolerance index
Strain ID	Isolation Day1	Isolation Day2	Isolation Day3	FCZ	VCZ	ISA	CAS	MFG	AMB	Previous antifungal	First day	Last Day	Treat-1	First Day	Last Day	Treat-2	First Day	Last Day	Treat-3	First Day	Last day	Neutropenia	Gender	Coexisting exposure	Age (years)	Corticosteroid treatment	Chemoterapy	Survival 30d	Survival days	Nucleotide mutation	Amino acid substitution	Nucleotide mutation	Amino acid substitution		CAS	MFG
SLT1	2017-04-24	-	-	0.25	0.03	0.015	0.03	0.06	0.25	no	-	-	VCZ	2017-04-24	2017-05-26	AMB	2017-04-25	2017-05-03	CAS	2017-05-03	2017-05-26	yes	M	leukemia/bacteremia/antibiotic treatment	49	yes	yes	yes	-					-	0.0430833	0.0454167
SLT2	2017-04-04	-	-	0.5	0.03	0.015	0.03	0.015	0.25	no	-	-	VCZ	2017-04-05	2017-04-08	-	-	-	-	-	-	yes	F	leukemia/antibiotic treatment	51	yes	yes	no	5					-	0.00623333	0.0226667
SLT3	2017-01-07	-	-	128	4	0.5	0.03	0.03	0.5	VCZ	2016-12-16	2017-01-08	CAS	2017-01-09	2017-01-18	AMB	2017-01-10	2017-01-24	-	-	-	yes	M	leukemia/antibiotic treatment	46	yes	yes	yes	-	A395T, C461T	Y132F, S154F			8	0.00891667	0.0205
SLT4	2017-07-16	-	-	0.5	0.03	0.015	0.06	0.03	0.25	no	-	-	VCZ	2017-07-18	2017-07-23	AMB	2017-07-21	2017-07-27	CAS	2017-07-27	2017-08-14	yes	M	leukemia/antibiotic treatment	29	yes	yes	yes	-					-	0.00796667	0.00318333
SLT5	2021-11-06	-	-	128	4	0.5	0.03	0.03	0.5	FCZ	2021-10-26	2021-11-06	CAS	2021-11-07	2021-11-23	-	-	-	-	-	-	yes	M	leukemia/antibiotic treatment	43	yes	yes	yes	-	A395T, C461T	Y132F, S154F			16	0.00453333	0.0106667
SLT6	2021-11-29	-	-	>128	8	2	0.06	0.06	0.25	VCZ	2021-11-04	2021-11-30	CAS	2021-12-01	2021-12-07	-	-	-	-	-	-	yes	M	leukemia/antibiotic treatment	52	yes	yes	no	9	A395T, C461T	Y132F, S154F	C1779G,T3498C,C3915T,T4539C,C4770G,T5013A	NA	-	1.275	1.25833
SLT7	2022-03-05	-	-	0.5	0.03	0.015	0.06	0.03	0.5	no	-	-	AMB	2022-03-06	2022-03-20	CAS	2022-03-07	2022-03-20	-	-	-	yes	F	leukemia/bacteremia/antibiotic treatment	40	yes	yes	yes	-					-	0.00221667	0.00318333
SLT8	2022-05-13	-	-	128	8	1	0.015	0.03	0.5	VCZ	2022-04-19	2022-05-07	AMB	2022-05-13	2022-05-19	-	-	-	-	-	-	yes	M	leukemia/pulmonary mucormycosis/antibiotic treatment	51	yes	yes	missed follow-up	-	A264T, A1362G				-	0.12	0.216667
SLT9	2022-05-24	2022-06-08	-	128	4	0.5	0.03	0.06	0.5	VCZ	2022-05-25	2022-05-26	CAS	2022-05-26	2022-06-24	AMB	2022-06-10	2022-06-24	-	-	-	yes	M	leukemia/antibiotic treatment	55	yes	yes	yes	-	A395T, C461T	Y132F, S154F	C1779G,T3498C,C3915T,T4539C,C4770G,T5013A	NA	-	1.50833	1.3
SLT10	2022-06-15	-	-	0.5	0.03	0.015	0.03	0.015	0.5	no	-	-	FCZ	2022-06-15	2022-06-24	CAS	2022-06-15	2022-06-24	-	-	-	yes	F	leukemia/antibiotic treatment	8	yes	yes	missed follow-up	-					8.0 - 16.0	0.00716667	0.0308333
SLT11	2022-07-09	-	-	0.25	0.015	0.015	0.015	0.06	0.25	FCZ	2022-06-27	2022-07-08	FCZ	2022-07-09	2022-07-25	AMB	2022-07-09	2022-08-12	VCZ	2022-07-25	2022-08-15	no	M	pulmonary disease/antibiotic treatment	91	yes	no	yes	-					-	0.00215	0.0031
SLT12	2022-10-06	-	-	>128	8	1	0.015	0.03	0.5	VCZ	2022-09-30	2022-10-07	CAS	2022-10-08	2022-10-15	-	-	-	-	-	-	yes	F	myelodysplastic syndromes/antibiotic treatment	55	yes	yes	no	10	A395T, C461T	Y132F, S154F			-	0.26	0.301667
SLT13	2022-10-13	-	-	1	0.06	0.03	0.03	0.03	0.25	no	-	-	VCZ	2022-10-14	2022-11-01	-	-	-	-	-	-	no	M	renal calculi/antibiotic treatment	74	no	no	yes	-			C1779G,T3498C,C3915T,T4539C,	NA	16.0 - 32.0	1.71667	2.33333
SLT14	2021-10-16	-	-	0.5	0.015	0.015	0.015	0.03	0.5	FCZ	2021-10-13	2021-10-17	CAS	2021-10-18	2021-11-18	-	-	-	-	-	-	no	F	colon cancer/antibiotic treatment	55	yes	no	yes	-					-	0.0413333	0.021
SLT15	2021-09-18	-	-	0.5	0.015	0.015	0.03	0.03	0.25	no	-	-	VCZ	2021-09-21	2021-09-24	-	-	-	-	-	-	yes	F	breast cancer/antibiotic treatment	27	yes	yes	no	7					-	0.00266667	0.0101667
SLT16	2021-08-08	-	-	0.5	0.03	0.015	0.03	0.06	0.5	no	-	-	VCZ	2021-08-09	2021-08-09	-	-	-	-	-	-	no	M	pulmonary disease/antibiotic treatment	93	yes	no	no	2					8.0 - 16.0	0.00265	0.00263333
SLT17	2021-09-01	-	-	1	0.03	0.015	0.03	0.03	0.5	no	-	-	VCZ	2021-09-01	2021-09-04	AMB	2021-09-04	2021-09-15	CAS	2021-09-06	2021-09-15	yes	M	leukemia/pulmonary mucormycosis/antibiotic treatment	5	yes	yes	no	15					-	0.00291667	0.00331667
SLT18	2021-04-17	-	-	1	0.06	0.03	0.015	0.03	0.5	no	-	-	FCZ	2021-04-19	2021-04-20	VCZ	2021-04-20	2021-04-22	-	-	-	no	M	multiple trauma/antibiotic treatment	59	no	no	no	6					-	0.00488333	0.0168333
SLT19	2021-01-14	-	-	0.5	0.03	0.015	0.03	0.06	0.25	no	-	-	FCZ	2021-01-19	2021-02-06	-	-	-	-	-	-	no	M	prostate cancer/bacteremia/antibiotic treatment	93	no	no	yes	-					-	0.0325	0.0556667
SLT20	2020-09-04	-	-	0.5	0.03	0.03	0.015	0.03	0.25	VCZ	2020-08-27	2020-09-03	VCZ	2020-09-04	2020-09-27	AMB	2020-09-03	2020-10-20	-	-	-	yes	M	leukemia/antibiotic treatment	24	yes	yes	yes	-					-	0.00375	0.00221667
SLT21	2020-10-30	-	-	128	4	0.5	0.015	0.03	0.25	VCZ	2020-10-14	2020-11-05	CAS	2020-10-31	2020-11-12	-	-	-	-	-	-	yes	M	leukemia/antibiotic treatment	45	yes	yes	no	14	A395T, C461T	Y132F, S154F	C1779G,T3498C,C3915T,T4539C,C4770G,T5013A	NA	-	1.10833	1.05
SLT22	2020-11-03	-	-	>128	8	1	0.03	0.06	0.5	no	-	-	CAS	2020-11-04	2020-11-14	-	-	-	-	-	-	yes	M	leukemia/antibiotic treatment	77	yes	yes	no	12	A395T, C461T	Y132F, S154F	C1779G,T3498C,C3915T,T4539C,C4770G,T5013A	NA	-	1.2	1.21667
SLT23	2020-10-25	-	-	1	0.03	0.015	0.03	0.06	0.25	no	-	-	VCZ	2020-10-27	2020-11-02	-	-	-	-	-	-	no	F	uterine cancer/antibiotic treatment	72	no	no	no	9					-	0.383333	0.323333
SLT24	2017-08-16	-	-	32	4	0.5	0.03	0.03	0.5	no	-	-	CAS	2017-08-20	2017-10-01	-	-	-	-	-	-	no	M	prostate cancer/antibiotic treatment	92	no	no	yes	-	A395T, C461T	Y132F, S154F			8.0 - 16.0	0.0116667	0.0238333
SLT25	2017-08-18	-	-	32	2	0.12	0.06	0.06	0.25	VCZ	2017-08-09	2017-08-18	CAS	2017-08-19	2017-08-27	-	-	-	-	-	-	yes	F	leukemia/antibiotic treatment	43	yes	yes	missed follow-up	-	A395T, C461T	Y132F, S154F			-	0.00131667	0.00275
SLT26	2017-08-29	-	-	128	8	0.5	0.06	0.03	0.25	VCZ	2017-08-19	2017-08-29	CAS	2017-08-30	2017-09-19	-	-	-	-	-	-	yes	M	leukemia/antibiotic treatment	49	yes	yes	yes	-	A395T, C461T	Y132F, S154F			8.0 - 16.0	0.0216667	0.0313333
SLT27	2017-10-26	-	-	0.5	0.03	0.015	0.03	0.03	0.25	no	-	-	CAS	2017-10-27	2017-11-24	AMB	2017-10-27	2017-11-13	-	-	-	no	M	multiple trauma/antibiotic treatment	73	yes	no	yes	-					-	0.015	0.0213333
SLT28	2017-11-14	-	-	0.25	0.015	0.015	0.03	0.03	0.25	no	-	-	VCZ	2017-11-14	2017-11-29	-	-	-	-	-	-	yes	M	leukemia/antibiotic treatment	42	yes	yes	yes	-					8.0 - 16.0	0.000683333	0.00196667
SLT29	2018-01-13	-	-	1	0.06	0.03	0.03	0.03	0.25	no	-	-	CAS	2018-01-18	2018-01-30	AMB	2018-01-28	2018-02-08	-	-	-	yes	F	leukemia/pulmonary mucormycosis/antibiotic treatment	60	yes	yes	no	26					-	0.0275	0.0258333
SLT30	2018-06-24	-	-	128	8	0.5	0.03	0.03	0.25	no	-	-	AMB	2018-06-24	2018-06-29	VCZ	2018-06-29	2018-07-05	-	-	-	yes	M	leukemia/antibiotic treatment	64	yes	yes	no	12	A395T, C461T	Y132F, S154F			-	0.0175	0.012
SLT31	2020-12-29	-	-	1	0.03	0.03	0.03	0.03	0.25	no	-	-	CAS	2020-12-31	2021-01-23	-	-	-	-	-	-	no	M	brain disease/antibiotic treatment	43	no	no	yes	-					-	0.0363333	0.063
SLT32	2018-07-06	-	-	8	0.5	0.12	0.03	0.06	0.5	no	-	-	CAS	2018-07-07	2018-07-22	VCZ	2018-07-23	2018-08-11	-	-	-	yes	M	leukemia/antibiotic treatment	25	yes	yes	yes	-	C225T, A264G, T769C	Y257H			8	0.027	0.0608333
SLT33	2018-12-11	-	-	128	4	0.5	0.015	0.03	0.5	no	-	-	VCZ	2018-12-11	2018-12-29	AMB	2018-12-17	2018-12-27	-	-	-	yes	F	leukemia/bacteremia/antibiotic treatment	31	yes	yes	yes	-	A395T, C461T	Y132F, S154F			-	0.0465	0.113333
SLT34	2018-12-26	-	-	128	8	0.5	0.03	0.06	0.5	CAS	2018-12-23	2018-12-26	CAS	2018-12-26	2019-01-11	-	-	-	-	-	-	yes	M	leukemia/antibiotic treatment	47	yes	yes	no	17	A395T, C461T	Y132F, S154F	C1779G,T3498C,C3915T,T4539C,C4770G,T5013A	NA	8.0 - 16.0	2.75	2.31667
SLT35	2020-08-10	-	-	64	4	0.25	0.015	0.03	0.5	no	-	-	CAS	2020-08-10	2020-09-01	AMB	2020-08-10	2020-08-21	-	-	-	yes	M	leukemia/antibiotic treatment	24	yes	yes	yes	-	A395T, C461T	Y132F, S154F			-	0.00328333	0.0018
SLT36	2020-09-04	-	-	128	4	0.25	0.015	0.03	0.5	no	-	-	AMB	2020-09-04	2020-09-11	-	-	-	-	-	-	yes	M	aplastic anemia/antibiotic treatment	57	yes	yes	no	8	A395T, C461T	Y132F, S154F			-	0.0211667	0.0443333
SLT37	2022-10-13	-	-	64	4	0.12	0.03	0.06	0.25	VCZ	2022-09-26	2022-10-12	AMB	2022-10-13	2022-10-20	CAS	2020-10-20	2020-11-02	-	-	-	yes	F	leukemia/antibiotic treatment	57	yes	yes	yes	-	A395T, C461T	Y132F, S154F			-	0.00366667	0.0075
SLT38	2022-11-12	2022-11-16	2022-11-23	128	4	0.25	0.015	0.03	0.5	VCZ	2022-10-04	2022-11-12	CAS	2022-11-13	2022-12-12	AMB	2022-11-17	2022-12-12	-	-	-	yes	F	leukemia/antibiotic treatment	22	yes	yes	yes	-	A395T, C461T	Y132F, S154F	C1779G,T3498C,C3915T,T4539C,C4770G,T5013A	NA	-	2.18333	2.06667
SLT39	2022-11-13	-	-	64	4	0.25	0.03	0.06	0.5	no	-	-	VCZ	2022-11-13	2022-12-24	AMB	2022-11-15	2022-12-12	CAS	2022-11-18	2022-12-24	yes	M	leukemia/pulmonary aspergillosis/antibiotic treatment	22	yes	yes	yes	-	A395T, C461T	Y132F, S154F			8.0 - 16.0	0.0273333	0.0203333
SLT40	2018-05-24	-	-	0.5	0.03	0.015	0.03	0.03	0.25	no	-	-	CAS	2018-05-28	2018-07-20	-	-	-	-	-	-	no	M	pulmonary disease/antibiotic treatment	55	yes	no	yes	-					-	0.165	0.176667
SLT41	2018-07-16	-	-	128	4	0.5	0.03	0.03	0.5	VCZ	2018-07-02	2018-07-16	no	-	-	-	-	-	-	-	-	no	F	cardiac disease/antibiotic treatment	69	no	no	no	1	A395T, C461T	Y132F, S154F			-	0.04	0.0733333
SLT42	2018-08-25	-	-	0.25	0.015	0.015	0.015	0.03	0.25	no	-	-	FCZ	2018-08-26	2018-09-24	CAS	2018-08-26	2018-09-24	-	-	-	no	F	cardiac disease/antibiotic treatment	55	no	no	yes	-					-	0.0213333	0.0125
SLT43	2020-12-15	-	-	64	4	0.5	0.03	0.03	0.5	VCZ	2020-11-20	2020-12-15	no	-	-	-	-	-	-	-	-	no	F	cardiac disease/antibiotic treatment	50	yes	no	no	1	A395T, C461T	Y132F, S154F			-	0.118333	0.298333
SLT44	2019-09-23	-	-	0.5	0.03	0.03	0.03	0.03	0.5	no	-	-	no	-	-	-	-	-	-	-	-	no	M	cardiac disease/bacteremia/antibiotic treatment	66	no	no	no	1			C1779G,T3498C,C3915T,T4320C,T4539C	NA	8.0 - 16.0	0.966667	0.916667
SLT45	2019-09-17	-	-	0.5	0.03	0.015	0.03	0.03	0.5	FCZ	2019-08-09	2019-09-17	no	-	-	-	-	-	-	-	-	no	M	liver transplantation/antibiotic treatment	56	yes	no	no	1					8	0.298333	0.108333
SLT46	2019-08-23	-	-	1	0.03	0.015	0.03	0.015	0.5	no	-	-	VCZ	2019-08-23	2019-08-28	CAS	2019-08-28	2019-09-11	-	-	-	no	F	renal disease/antibiotic treatment	53	yes	no	yes	-					-	0.123333	0.031
SLT47	2020-07-15	-	-	0.5	0.015	0.03	0.03	0.06	0.5	no	-	-	CAS	2020-07-15	2020-07-28	-	-	-	-	-	-	no	M	liver transplantation/antibiotic treatment	39	yes	no	yes	-					8.0 - 16.0	0.0116667	0.0203333
SLT48	2022-09-20	-	-	0.5	0.06	0.015	0.03	0.03	0.5	no	-	-	VCZ	2022-09-23	2022-10-05	-	-	-	-	-	-	no	F	liver transplantation/antibiotic treatment	58	no	no	yes	-					-	0.348333	0.108333
SLT49	2023-05-23	-	-	>128	8	1	0.015	0.03	1	VCZ	2023-05-06	2023-05-23	AMB	2023-05-24	2023-05-24	-	-	-	-	-	-	yes	M	leukemia/antibiotic treatment	36	yes	yes	no	1	A395T, C461T	Y132F, S154F			8.0 - 16.0	0.268333	0.206667
SLT50	2020-12-25	-	-	0.5	0.015	0.015	0.03	0.06	0.25	no	-	-	CAS	2020-12-29	2021-01-14	FCZ	2021-01-15	2021-01-24	-	-	-	no	M	brain surgery/antibiotic treatment	57	no	no	yes	-					8.0 - 16.0	0.168333	0.128333
ATCC750	-	-	-	0.5	0.03	0.015	0.03	0.015	0.25	-	-	-	-	-	-	-	-	-	-	-	-	-	-	-	-	-	-	-	-					-	0.00201667	0.00481667
SHR001	-	-	-	128	4	0.5	8	4	0.5	-	-	-	-	-	-	-	-	-	-	-	-	-	-	-	-	-	-	-	-	A395T, C461T	Y132F, S154F	C1779G, T1960C, T3498C, C3915T, C4087A, T4539C, C4770G, T5013A	S654P, P1363T	-	-	-
Notes:
FCZ:Fluconazole; VCZ:Voriconazole ; ISA:Isavuconazole; CAS:Caspofungin; MFG:Micafungin; AMB: Amphotericin B
For persistent candidemia, the initially isolated strain was included for subsequent experimental analysis in this study.
ATCC750 is a reference strain used as a control, and SHR001 is a caspofungin-resistant strain isolated from urine, also used as a control.
The paradoxical range is defined by the lowest and highest concentrations associated with a paradoxical effect for a given strain.
