# Supplementary material for: Adaptive morphological changes link to poor clinical outcomes by conferring echinocandin tolerance in Candida tropicalis
Source: PLoS Pathog. 2025 May 27;21(5):e1013220. doi: 10.1371/journal.ppat.1013220 (PMC12140413; doi:10.1371/journal.ppat.1013220)
Supplement: S2 Table — (XLSX) [file ppat.1013220.s016.xlsx]

## Sheet: ATCC750-DEGs
Gene ID	Orthologs in Candida albicans		Gene descriptions	ATCC750-treated_average	ATCC750_average	ATCC750-treated/untreated_log2FC	ATCC750-treated/untreated_pvalue
CTRG_05917	orf19.7324	CR_09290W_A	Thiamin pyrimidine synthase; synthesis of the thiamine precursor hydroxymethylpyrimidine phosphate; single-turnover enzyme that provides histidine for HMP-P formation; induced by nitric oxide independent of Yhb1; Spider biofilm induced	34.84	11520.5	-8.53969	1.32472e-23
CTRG_02180	orf19.1721	C3_01300C_A	Carbonic anhydrase; converts of CO2 to bicarbonate; essential for virulence in host niches with limited CO2, normal white-opaque switch; Mnl1-induced in weak acid stress; Hap43-induced gene; F-12/CO2, rat catheter, Spider biofilm induced	1.19	126.77	-6.90661	4.295e-80
CTRG_03267	---	---	---	0.59	40.36	-6.26092	1.55152e-123
CTRG_02525	orf19.5986	C3_05130C_A	Thiamine biosynthetic enzyme precursor; repressed during the mating process; stationary phase enriched protein; Spider biofilm induced	401.47	17960.2	-5.64718	1.2755e-61
CTRG_04659	orf19.2941	C1_02520W_A	Putative cell wall protein; substrate for Kex2p processing in vitro; expression regulated by white-opaque switch; alkaline repressed; possibly essential (UAU1 method); flow model biofilm induced; Spider biofilm induced	0.05	2.29	-5.58777	5.78869e-11
CTRG_06203	orf19.6993	C3_05580C_A	General broad specificity amino acid permease; ketoconazole, flucytosine repressed; Ssy1-dependent histidine induction; regulated by Nrg1, Tup1; colony morphology-related gene regulation by Ssn6; Spider and flow model biofilm induced	2.16	71.4	-5.21698	1.62538e-18
CTRG_06100	---	---	---	1.63	34.72	-4.57904	9.17385e-85
CTRG_00301	orf19.5307	C4_04030W_A	Dicarboxylic acid transporter; regulated by glucose repression; induced by Rgt1; disruptants not obtained by UAU1 method; rat catheter and Spider biofilm induced	43.74	852.38	-4.44916	5.91403e-50
CTRG_04658	---	---	---	0.11	2.02	-4.33316	1.72654e-10
CTRG_01372	orf19.1585	C2_02590W_A	Zinc transporter, essential for zinc uptake and acidic conditions tolerance; transcript induced by amphotericin B, interaction with macrophages; induced in oralpharyngeal candidiasis; Spider biofilm induced	63.57	1076.48	-4.24232	1.03827e-97
CTRG_05388	orf19.5565	C6_02890C_A	3-hydroxypropionate dehydrogenase; involved in degradation of toxic propionyl-CoA; rat catheter and Spider biofilm induced	7.46	108.49	-4.02712	6.13259e-79
CTRG_00680	orf19.1847	CR_06860C_A	Aromatic decarboxylase; Ehrlich fusel oil pathway of aromatic alcohol biosynthesis; alkaline repressed; protein abundance affected by URA3 expression in CAI-4 strain; Spider biofilm induced	95.44	1287.6	-3.91184	2.01197e-86
CTRG_05500	orf19.7156	C7_04180W_A	Predicted acyl CoA synthetase	5.65	75.41	-3.90084	9.90601e-79
CTRG_03909	orf19.1415	C4_04320W_A	Major cell-surface ferric reductase under low-iron conditions; 7 transmembrane regions and a secretion signal predicted; Tup1, Rim101, Ssn6, Hog1, caspofungin repressed; ciclopirox olamine induced; rat catheter biofilm induced	0.9	11.9	-3.88888	3.01314e-53
CTRG_01406	orf19.1541	C2_02230C_A	Protein with a globin-like domain; repressed by alpha pheromone in SpiderM medium; Spider biofilm induced	1.24	15.75	-3.81888	1.00029e-34
CTRG_04354	orf19.4551	C1_01740W_A	Carnitine acetyl transferase; required for growth on nonfermentable carbon sources, not for hyphal growth or virulence in mice; induced in macrophage; macrophage/pseudohyphal-repressed after 16 hr; rat catheter, Spider biofilm induced	20.77	253.8	-3.77343	2.6119e-80
CTRG_03683	---	---	---	6.67	80.2	-3.7499	2.27821e-72
CTRG_02466	orf19.356	C3_03580C_A	Putative glutathione S-transferase; opaque-specific transcript; repressed by alpha pheromone in SpiderM medium; Spider biofilm induced	0.67	6.34	-3.40069	1.75933e-19
CTRG_01848	---	---	---	1.16	10.63	-3.36736	1.6585e-17
CTRG_05868	orf19.7567	CR_09930W_A	Protein of unknown function; induced by alpha pheromone in SpiderM medium	0.03	0.24	-3.33183	0.0246659
CTRG_02273	---	---	---	0.43	3.7	-3.28695	0.00251707
CTRG_01832	---	---	---	1.77	15.4	-3.27625	6.59097e-23
CTRG_05850	---	---	---	0.17	1.49	-3.24256	0.000262715
CTRG_03883	orf19.3794	C4_04850C_A	Transcription factor; role in zinc homeostasis and regulation of Spider biofilm matrix; mutation affects filamentous growth; can suppress S. cerevisiae rok1 mutant inviability; Spider biofilm induced; mutants for abnormal Spider biofilms	8.88	75.32	-3.23826	2.57142e-32
CTRG_05918	orf19.7330	CR_09350C_A	Protein with a predicted heme oxygenase domain; Spider biofilm induced	28.79	239.9	-3.22283	2.39251e-30
CTRG_01335	---	---	---	0.25	1.92	-3.0994	8.58447e-08
CTRG_01183	orf19.893	C2_03350W_A	Putative GPI-anchored protein; exogenously expressed protein substrate for Kex2 processing in vitro; repressed by alpha pheromone in SpiderM medium; macrophage-induced; induced in oralpharyngeal candidiasis; Spider biofilm induced	0.81	6.1	-3.08122	4.72027e-23
CTRG_05272	orf19.935	C5_00540C_A	Protein with some similarity to agglutinin subunit; expression regulated upon white-opaque switch; Spider biofilm induced	5.61	41.2	-3.03184	1.05986e-22
CTRG_01909	orf19.34	C2_06590C_A	Glycerophosphoinositol permease; involved in utilization of glycerophosphoinositol as a phosphate source; Rim101-repressed; virulence-group-correlated expression	9.99	64.76	-2.86727	4.73299e-06
CTRG_01331	---	---	---	0.24	1.59	-2.85853	4.15208e-06
CTRG_03988	orf19.5063	C1_07900W_A	Secreted protein; ciclopirox olamine induced; regulated by Ssn6; induced by nitric oxide independent of Yhb1; Hap43-induced; Spider biofilm repressed	90.27	573.27	-2.83249	5.99519e-20
CTRG_04105	orf19.664	C1_11390W_A	Ortholog of C. dubliniensis CD36 : Cd36_10680, Debaryomyces hansenii CBS767 : DEHA2E14058g, Pichia stipitis Pignal : PICST_29620 and Candida guilliermondii ATCC 6260 : PGUG_03306	0.06	0.37	-2.82849	0.0420599
CTRG_04968	---	---	---	0.1	0.61	-2.81083	0.0421074
CTRG_04702	orf19.6844	C1_04500W_A	Isocitrate lyase; glyoxylate cycle enzyme; required for virulence in mice; induced upon phagocytosis by macrophage; farnesol regulated; Pex5-dependent peroxisomal localization; stationary phase enriched; rat catheter, Spider biofilm induced	338.06	2052.3	-2.76371	6.20093e-49
CTRG_00255	orf19.2738	C4_02610C_A	Putative sulfate transporter; transcript negatively regulated by Sfu1; amphotericin B induced; F-12/CO2 and Spider biofilm induced	2.73	16.33	-2.74163	1.15156e-37
CTRG_01151	orf19.2038	C2_00860C_A	Protein of unknown function; Spider biofilm induced	3.71	21.45	-2.69967	6.84379e-32
CTRG_03419	orf19.6888	C2_05770W_A	Zn(II)2Cys6 domain transcription factor; regulated by Mig1 and Tup1; rat catheter and Spider biofilm induced	0.11	0.63	-2.68876	0.000429695
CTRG_05658	orf19.6784	C3_07160W_A	Putative GPI-anchored adhesin-like protein; induced in high iron; Spider biofilm induced	1.59	9.08	-2.67287	1.04243e-23
CTRG_02330	---	---	---	0.24	1.37	-2.66903	0.00101518
CTRG_03418	orf19.4802	C1_09400C_A	Protein similar to S. cerevisiae Fth1p, a high affinity iron transporter for intravacuolar stores of iron; repressed by Sfu1p, amphotericin B, caspofungin; induced by alkaline pH, ciclopirox olamine; regulated by Sef1p, Sfu1p, and Hap43p	0.43	2.44	-2.65322	1.62006e-10
CTRG_05827	orf19.7586	CR_10110W_A	Major chitinase; secreted; functional homolog of S. cerevisiae Cts1p; 4 N-glycosylation motifs; possible O-mannosylation; putative signal peptide; hyphal-repressed; farnesol upregulated in biofilm; regulated by Efg1p, Cyr1p, Ras1p	13.64	76.82	-2.65126	1.81957e-29
CTRG_05514	orf19.6658	C5_03490C_A	Stationary phase enriched protein; predicted ORF from Assembly 19; removed from Assembly 20; subsequently reinstated in Assembly 21 based on comparative genome analysis	35.19	194.6	-2.62793	1.56688e-43
CTRG_03752	orf19.3112	C4_06970C_A	Putative zinc transporter; acts with Pra1 in sequestration of zinc from host tissues during infection; hyphal, macrophage-induced; alkaline induced upon adherence to polystyrene; induced in oralpharyngeal candidasis; Spider biofilm induced	0.06	0.34	-2.61682	0.00830092
CTRG_03950	orf19.742	C4_05130C_A	Putative aldehyde dehydrogenase; stationary phase enriched protein; expression regulated upon white-opaque switch; rat catheter biofilm induced; rat catheter and Spider biofilm induced	17.53	95.84	-2.61224	1.48525e-41
CTRG_00042	orf19.4682	C4_01070W_A	Putative MFS family glucose transporter; 20 members in C. albicans; 12 probable membrane-spanning segments; induced at low (0.2%, compared to 2%) glucose in rich media; Spider biofilm induced	73.04	391.37	-2.58795	3.59685e-16
CTRG_03402	---	---	---	0.05	0.26	-2.58685	0.0264627
CTRG_05663	---	---	---	17.51	93.84	-2.58657	5.15004e-35
CTRG_04501	orf19.4063	C1_05080W_A	GABA/polyamine transporter; 9 to 11 membrane spanning segments; complements GABA uptake defect of an S. cerevisiae uga4 put4 gap1 triple mutant; complements growth of an S. cerevisiae spe1 mutant under polyamine limitation	0.3	1.57	-2.56636	2.32426e-09
CTRG_03689	orf19.7219	C1_14130W_A	High-affinity iron permease; required for mouse virulence, low-iron growth; iron, amphotericin B, caspofungin, ciclopirox, Hog1p, Sef1p, Sfu1p, and Hap43p regulated; complements S. cerevisiae ftr1 iron transport; Hap43p-repressed	37.67	190	-2.49652	3.28847e-39
CTRG_05709	orf19.7447	C3_06580W_A	Lactate transporter; induced by lactic acid, activated by Cat8; alkaline repressed by Rim101; localizes to plasma membrane; Spider biofilm induced	0.18	0.92	-2.49591	5.60931e-06
CTRG_04590	orf19.4539	C1_01840C_A	Protein with a Rho GDP-dissociation inhibitor domain; Hap43-repressed gene; Spider biofilm induced	7.86	39.18	-2.48328	1.04008e-17
CTRG_01697	orf19.1867	C2_07580W_A	Putative malate permease; induced during macrophage infection; regulated by Gcn2 and Gcn4; putative peroxisome targeting signal; Hap43-repressed; Spider biofilm induced	1.52	7.53	-2.4743	6.38367e-13
CTRG_03295	---	---	---	0.17	0.84	-2.44994	0.000874684
CTRG_00158	orf19.2770	C4_02330C_A	Ortholog of C. dubliniensis CD36 : Cd36_42220, C. parapsilosis CDC317 : CPAR2_500340, Debaryomyces hansenii CBS767 : DEHA2G17754g and Pichia stipitis Pignal : PICST_31424	26.21	127.26	-2.44721	9.23606e-12
CTRG_00534	orf19.638	CR_05170C_A	Formate dehydrogenase; oxidizes formate to CO2; Mig1 regulated; induced by macrophages; fluconazole-repressed; repressed by Efg1 in yeast, not hyphal conditions; stationary phase enriched; rat catheter and Spider biofilm induced	1.13	5.47	-2.44596	0.000176128
CTRG_01005	orf19.7469	CR_00620C_A	Argininosuccinate synthase; arginine synthesis; Gcn4, Rim101 regulated; induced by amino acid starvation (3-AT), benomyl treatment; stationary phase enriched protein; repressed in alkalinizing medium; rat catheter, Spider biofilm induced	22.93	110.73	-2.44102	2.53703e-10
CTRG_05662	orf19.7093	C7_00290C_A	Predicted sugar transporter, involved in glycerol utilization; member of the major facilitator superfamily; 12 transmembrane; gene has intron; oxidative stress-induced via Cap1p; expressed in rich medium, 2% glucose	21.43	103.54	-2.43437	2.89816e-35
CTRG_03584	orf19.4934	C1_13080W_A	Ala- Leu- and Ser-rich protein; secreted; N-terminal hydrophobic region; possible glycosylation; opaque-specific transcript; repressed by alpha pheromone in opaque MTLa homozygotes; fluconazole-induced; Spider biofilm induced	8.57	41.13	-2.42591	1.91341e-32
CTRG_03600	orf19.4955	C1_13290W_A	Ortholog(s) have role in ascospore wall assembly and ascospore wall, prospore membrane localization	0.47	2.28	-2.42291	0.000339101
CTRG_03687	orf19.7218	C1_14120C_A	Pry family cell wall protein; Rim101, Efg1, Ssn6, alkaline repressed; O-glycosylation; no GPI anchor predicted; ketoconazol induced; regulated by Sef1, Sfu1, Hap4; flow model biofilm induced; rat catheter and Spider biofilm repressed	13.35	64.09	-2.41726	8.91034e-13
CTRG_05920	orf19.7331	CR_09360W_A	Putative transporter; more similar to S. cerevisiae Tpn1, which is a vitamin B6 transporter, than to purine-cytosine permeases; transcription is regulated by Nrg1; Spider biofilm induced	103.21	488.75	-2.40771	4.23409e-20
CTRG_01845	orf19.3627	C2_08510W_A	Ortholog of C. dubliniensis CD36 : Cd36_22640, C. parapsilosis CDC317 : CPAR2_406910, C. auris B8441 : B9J08_004017 and Candida tenuis NRRL Y-1498 : CANTEDRAFT_104937	2.23	10.37	-2.38431	2.30187e-05
CTRG_01386	---	---	---	0.16	0.76	-2.3672	0.00856945
CTRG_04111	orf19.670.2	C1_11320C_A	Protein of unknown function; hypoxia, Hap43-repressed; ketoconazole induced; induced in oralpharyngeal candidasis; 16h flow model biofilm repressed, late-stage flow model biofilm induced; rat catheter and Spider biofilm induced	888.53	4056.04	-2.36533	0.00106203
CTRG_03676	---	---	---	0.25	1.16	-2.34497	1.42944e-06
CTRG_01371	orf19.1586	C2_02600C_A	Putative phosphatidylinositol-specific phospholipase C (PI-PLC); predicted type 2 membrane protein; no S. cerevisiae ortholog; role in, and regulated by, filamentation, Hap43p; almost identical to orf19.5797	1.48	6.72	-2.34071	6.6783e-14
CTRG_05833	orf19.7596	CR_10200W_A	Protein with a phosphoglycerate mutase family domain; Hap43-repressed gene	4.92	22.08	-2.33203	4.30192e-09
CTRG_01142	orf19.2046	C2_00780W_A	Putative peroxisomal 3-ketoacyl CoA thiolase; Hap43-repressed	0.91	4.07	-2.3264	7.29958e-12
CTRG_06051	---	---	---	0.18	0.8	-2.32401	0.0204966
CTRG_05438	orf19.6656	C5_03480C_A	Spermidine transporter; induced in strains from HIV patients with oral candidiasis; alkaline repressed; amphotericin B induced; colony morphology regulated by Ssn6; reduced oral epithelial cell damage by mutant; Spider biofilm induced	118.55	524.67	-2.31219	1.14309e-11
CTRG_00681	orf19.701	CR_06670W_A	Superoxide-generating NADPH oxidase, produces extracellular burst of reactive oxygen species at growing cell tips during hyphal morphogenesis; regulated by Cdc42p	0.88	3.82	-2.29005	5.26033e-07
CTRG_01795	orf19.1224	C2_06680W_A	Putative ammonium transporter; upregulated in the presence of human neutrophils; fluconazole-downregulated; repressed by nitric oxide; Spider biofilm induced; rat catheter biofilm repressed	61.34	267.32	-2.28465	1.22335e-33
CTRG_02945	orf19.84	C6_00830C_A	Predicted amino acid transmembrane transporter; transcript regulated by white-opaque switch; Hap43-repressed gene	2.36	10.23	-2.27921	1.86519e-21
CTRG_06032	orf19.3931	C5_04440C_A	Putative succinate-fumarate transporter; involved in repression of growth on sorbose; alkaline induced; rat catheter biofilm induced; Spider biofilm induced	206.91	889.32	-2.26428	6.24127e-34
CTRG_00457	orf19.2809	C3_04000C_A	Peroxisomal carnitine acetyl transferase; no obvious metabolic, hyphal, virulence defects in Ura+ strain; induced by macrophage engulfment, hyphal growth, starvation, nonfermentable carbon sources; rat catheter, Spider biofilm induced	124.87	532.49	-2.25131	4.14012e-34
CTRG_04722	orf19.5203	C1_04350C_A	Protein of unknown function; Hap43-induced gene	1.59	6.81	-2.24905	1.04665e-05
CTRG_03292	---	---	---	30.34	128.92	-2.24888	1.46911e-32
CTRG_04579	orf19.3066	C1_03680W_A	Endo-1,3-beta-glucanase; ortholog of S. cerevisiae Dse4 needed for cell separation; caspofungin, fluconazole repressed; repressed by alpha pheromone in SpiderM medium; flow model biofilm induced; rat catheter biofilm repressed	15.82	67.25	-2.24582	1.22061e-32
CTRG_02106	orf19.5625	C6_03360C_A	Ortholog of C. dubliniensis CD36 : Cd36_63640, C. auris B8441 : B9J08_001441, Pichia stipitis Pignal : PICST_32878 and Candida guilliermondii ATCC 6260 : PGUG_03423	59.92	252.86	-2.23942	3.61745e-31
CTRG_02374	orf19.1655	C3_01930W_A	Putative acyl-CoA oxidase; enzyme of fatty acid beta-oxidation; induced during macrophage infection; opaque specific transcript; putative peroxisome targeting signal; Spider biofilm induced	117.66	488.63	-2.21436	3.4275e-33
CTRG_02996	orf19.4212	C6_00470C_A	Multicopper oxidase family protein; similar to S. cerevisiae Fet3; does not complement S. cerevisiae fet3 mutant growth under low-iron; iron-repressed; regulated by Tup1, Rim101; flow model biofilm induced; Spider biofilm repressed	32.88	136.08	-2.20926	3.44762e-32
CTRG_05379	orf19.1943	C5_01260W_A	Ortholog of C. dubliniensis CD36 : Cd36_51070, C. parapsilosis CDC317 : CPAR2_302610, Candida tropicalis MYA-3404 : CTRG_05379, Candida albicans WO-1 : CAWG_04514 and Candida metapsilosis : CMET_1253	0.7	2.85	-2.19457	2.59048e-09
CTRG_01828	---	---	---	7.5	30.81	-2.19404	2.25344e-18
CTRG_03991	---	---	---	1.89	7.51	-2.15613	1.24203e-19
CTRG_00547	orf19.1117	C5_03770C_A	Protein similar to Candida boidinii formate dehydrogenase; virulence-group-correlated expression; Hap43-repressed; Spider biofilm repressed	2.06	8.19	-2.14358	7.11602e-08
CTRG_00109	orf19.5636	C4_00130W_A	GPI-linked cell wall protein; hemoglobin utilization; Rfg1, Rim101, Tbf1, Fe regulated; Sfu1, Hog1, Tup1, serum, alkaline pH, antifungal drugs, geldamycin repressed; Hap43 induced; required for RPMI biofilms; Spider biofilm induced	3.45	13.57	-2.1319	1.14083e-16
CTRG_03352	orf19.4873	C1_10060C_A	Protein of unknown function; transcript regulated by white-opaque switch; flow model biofilm induced; Spider biofilm induced	94.86	365.32	-2.11446	2.19844e-07
CTRG_05174	---	---	---	0.31	1.18	-2.10293	0.00705315
CTRG_06168	orf19.5447	C3_00220W_A	Putative MFS glucose/myo-inositol transporter; 20 member family; 12 transmembrane segments, extended N terminus; expressed in rich medium; Hap43, phagocytosis, rat catheter, Spider and flow model biofilm induced	148.44	561.82	-2.08171	5.69065e-30
CTRG_02844	orf19.3434	C6_01500C_A	Zn(II)2Cys6 transcription factor; regulator of yeast form adherence; required for yeast cell adherence to silicone substrate	12.07	45.23	-2.0587	3.88052e-07
CTRG_05458	orf19.3893	C5_04110W_A	Cell wall protein; repressed in ace2 mutant; repressed in core caspofungin response; induced in high iron; possibly an essential gene, disruptants not obtained by UAU1 method; rat catheter and Spider biofilm repressed	52.18	194.4	-2.0545	1.78927e-10
CTRG_03431	orf19.4789	C1_09300C_A	Has domain(s) with predicted metal ion binding activity	4.64	17.09	-2.04748	1.04667e-07
CTRG_04613	orf19.3664	C1_02070W_A	Putative 30 kda heat shock protein; repressed during the mating process; rat catheter biofilm induced	25.73	94.16	-2.04007	7.11086e-09
CTRG_05447	orf19.4246	C5_02380W_A	Protein with similarity to S. cerevisiae Ykr070w; Tn mutation affects filamentation; Hog1-repressed; colony morphology-related gene regulation by Ssn6p; induced during cell wall regeneration; possibly essential	78.01	286.35	-2.0364	1.42352e-28
CTRG_05506	orf19.1288	C3_00810C_A	3-hydroxyacyl-CoA epimerase; fatty acid beta-oxidation; induced by phagocytosis; regulated by Mig1, by white-opaque switch, by DNA methylation; transcriptional activation by oleate requires Ctf1; rat catheter and Spider biofilm induced	307.22	1109.05	-2.01761	2.42616e-14
CTRG_02972	orf19.111	C6_01060C_A	Basic amino acid permease; arginine metabolism; regulated by Nrg1/Tup1; caspofungin, flucytosine induced; colony morphology-related regulation by Ssn6; Hap43-repressed; rat catheter and Spider biofilm induced; promoter bound by Efg1	16.28	58.52	-2.01352	4.27747e-09
CTRG_03011	---	---	---	11.94	42.94	-2.00963	5.31908e-20
CTRG_03611	---	---	---	1.06	3.78	-2.00107	2.79234e-09
CTRG_00149	orf19.2758	C4_02440C_A	Putative adhesin-like GPI-anchored protein; repressed during cell wall regeneration; possibly an essential gene, disruptants not obtained by UAU1 method; rat catheter and Spider biofilm repressed	97.88	350.52	-1.99558	2.47751e-13
CTRG_00199	orf19.4630	C4_01550C_A	Putative carbamoyl-phosphate synthase subunit; alkaline repressed; rat catheter, Spider and flow model biofilm induced	11.39	40.28	-1.98804	2.96476e-19
CTRG_05482	orf19.5113	C1_08330C_A	Alcohol dehydrogenase; soluble in hyphae; expression regulated by white-opaque switching; regulated by Ssn6; indued by Mnl1 in weak acid stress; protein enriched in stationary phase yeast cultures; Spider biofilm induced	540.51	1904.15	-1.98356	3.27205e-08
CTRG_02603	orf19.341	C3_03440C_A	Putative spermidine export pump; fungal-specific (no human or murine homolog)	38.12	135.2	-1.98338	1.60772e-26
CTRG_01111	orf19.2071	C2_00560W_A	Protein of unknown function; induced by alpha pheromone in SpiderM medium	1.62	5.71	-1.98141	4.18994e-06
CTRG_03885	orf19.5179	C7_02830C_A	Cold-activated secreted lipase, differentially expressed lipase gene family member with possible roles in nutrition and acidic microenvironment; LIP5 and LIP8 expressed at all stages of mucosal and systemic infection; affects filamentation	0.16	0.55	-1.97134	0.00727506
CTRG_02594	orf19.313	C3_03140C_A	Putative allantoin permease; fungal-specific (no human or murine homolog)	0.09	0.31	-1.96791	0.0217658
CTRG_03125	---	---	---	1.01	3.52	-1.96082	1.00316e-14
CTRG_02373	---	---	---	17.89	61.74	-1.95545	4.32048e-12
CTRG_04744	orf19.1048	C1_04140W_A	Aldo-keto reductase; similar to aryl alcohol dehydrogenases; protein increase correlates with MDR1 overexpression (not CDR1 or CDR2) in fluconazole-resistant clinical isolates; farnesol regulated; possibly essential; Spider biofilm induced	10.22	35.18	-1.95463	3.10428e-06
CTRG_06101	---	---	---	3.87	13.24	-1.94352	1.4372e-08
CTRG_04602	orf19.4526	C1_01990W_A	Putative heat shock protein; fluconazole repressed; amphotericin B induced; Spider biofilm induced; rat catheter biofilm induced	22.47	76.79	-1.94198	3.90537e-07
CTRG_05032	orf19.6548	C7_01760C_A	Protein with similarity to NifU; possible role in iron-sulfur cluster biogenesis; induced in low iron; rat catheter biofilm induced; rat catheter and Spider biofilm induced	110.33	375.4	-1.9397	0.000333155
CTRG_04168	orf19.2787	C1_07580C_A	Pry family pathogenesis-related protein; extracellular; opaque specific transcript; repressed by alpha pheromone in SpiderM medium; possibly essential, disruptants not obtained by UAU1 method; Spider biofilm induced	0.8	2.73	-1.93736	0.00207443
CTRG_03859	orf19.1239	C4_05580C_A	Secreted protein; exogenously expressed protein is a substrate for Kex2 processing in vitro; fluconazole-regulated; Spider biofilm induced	9.08	30.99	-1.93428	3.37064e-20
CTRG_03442	orf19.5256	C1_12090C_A	Protein of unknown function; Hap43-repressed gene; induced by alpha pheromone in SpiderM medium	0.95	3.26	-1.93152	2.33745e-06
CTRG_03270	orf19.4774	C1_09160W_A	Alternative oxidase; low abundance; constitutively expressed; one of two isoforms (Aox1p and Aox2p); involved in a cyanide-resistant respiratory pathway present in plants, protists, and some fungi, absent in S. cerevisiae; Hap43p-repressed	15.08	51.3	-1.9206	1.42112e-19
CTRG_00268	---	---	---	0.24	0.8	-1.90775	0.0278708
CTRG_01329	---	---	---	2083.08	6935.91	-1.89495	1.61111e-25
CTRG_01852	---	---	---	6.6	21.94	-1.88443	3.67542e-11
CTRG_03635	---	---	---	2	6.55	-1.86946	8.87073e-14
CTRG_05416	orf19.5753	C6_03790C_A	Glycerol permease involved in glycerol uptake; member of the major facilitator superfamily; induced by osmotic stress, at low glucose in rich media, during cell wall regeneration; 12 membrane spans; Hap43p-induced gene	103.64	337.23	-1.8681	3.64017e-13
CTRG_02783	orf19.5532	C6_02620C_A	Protein of unknown function; Spider biofilm induced	0.41	1.34	-1.86472	0.0345001
CTRG_02925	---	---	---	0.21	0.68	-1.86046	0.0163206
CTRG_02184	orf19.1728	C3_01230C_A	Ortholog of C. dubliniensis CD36 : Cd36_81190, C. parapsilosis CDC317 : CPAR2_503840, Debaryomyces hansenii CBS767 : DEHA2A09042g and Pichia stipitis Pignal : PICST_42519	0.67	2.19	-1.85945	0.00115543
CTRG_06232	---	---	---	2.67	8.56	-1.84879	2.47882e-08
CTRG_03330	orf19.4910	C1_10400C_A	Putative GPI-anchored adhesin-like protein; transposon mutation affects filamentous growth; Spider biofilm repressed	49.94	161.7	-1.84493	5.68051e-05
CTRG_01581	orf19.792	C2_04280W_A	Ortholog(s) have protein serine/threonine kinase activity, protein serine/threonine/tyrosine kinase activity, protein tyrosine kinase activity	5.85	18.97	-1.84169	0.000870441
CTRG_04726	---	---	---	1.41	4.49	-1.8359	2.23574e-05
CTRG_01691	orf19.1862	C2_07630C_A	Possible stress protein; increased transcription associated with CDR1 and CDR2 overexpression or fluphenazine treatment; regulated by Sfu1, Nrg1, Tup1; stationary phase enriched protein; Spider biofilm induced	222.95	701.52	-1.82984	0.00557681
CTRG_00157	---	---	---	7.32	23.06	-1.81914	4.27797e-09
CTRG_01245	orf19.1461	C2_01540W_A	S. pombe ortholog SPCC576.01c is a predicted sulfonate dioxygenase; possibly transcriptionally regulated upon hyphal formation; Spider biofilm induced	11.57	36.58	-1.81766	2.04229e-19
CTRG_04834	orf19.2460	C1_05890W_A	Protein of unknown function; substrate for Kex2 processing in vitro; repressed by alpha pheromone in SpiderM medium; Spider biofilm induced; Bcr1-repressed in a/a RPMI biofilms	7.91	24.8	-1.81275	3.188e-17
CTRG_00432	orf19.2681	C4_03100W_A	Protein with similarity to RNase T2 enzymes; has putative secretion signal; expression is Tup1-repressed	5.2	16.19	-1.79966	5.19852e-15
CTRG_01373	orf19.1584	C2_02580W_A	Predicted MFS membrane transporter; monocarboxylate porter family member; colony morphology-related gene regulation by Ssn6; flow model biofilm induced; Spider biofilm induced	25.63	79.51	-1.79279	1.21757e-21
CTRG_00142	orf19.2762	C4_02410C_A	Alkyl hydroperoxide reductase; immunogenic; fluconazole-induced; amphotericin B, caspofungin, alkaline repressed; core stress response induced; Ssk1/Nrg1/Tup1/Ssn6/Hog1 regulated; flow model biofilm induced; rat catheter biofilm repressed	48.82	149.26	-1.78931	0.00560629
CTRG_05929	orf19.7342	CR_09470W_A	Putative endoprotease; induced by alpha factor; transcript is upregulated in an RHE model of oral candidiasis and in clinical isolates from HIV+ patients with oral candidiasis	0.7	2.16	-1.78741	1.67347e-07
CTRG_05319	---	---	---	274.87	849.83	-1.78563	1.6793e-22
CTRG_05031	orf19.6586	C7_01430C_A	Protein of unknown function; transcript induced by benomyl or in azole-resistant strain overexpressing MDR1; Ssn6 colony morphology-related regulation; induced by NO; Hap43-repressed; rat catheter and flow model biofilm induced	37.93	116.19	-1.78014	8.42617e-17
CTRG_05935	---	---	---	1.7	5.21	-1.77801	1.41913e-10
CTRG_00243	orf19.4591	C4_02020W_A	Major carnitine acetyl transferase; intracellular acetyl-CoA transport; localized in peroxisomes and mitochondria; induced in macrophages; Hog1-repressed; stationary phase enriched; farnesol-upregulated in biofilm; Spider biofilm induced	196.83	601.21	-1.77209	1.67224e-22
CTRG_06081	orf19.3981	C5_04930C_A	Putative high-affinity maltose transporter; transcript is upregulated in clinical isolates from HIV+ patients with oral candidiasis; alkaline induced; Spider biofilm induced	13.02	39.67	-1.76987	3.18937e-20
CTRG_02181	orf19.1723	C3_01280W_A	Ortholog(s) have role in response to purine-containing compound	143.85	431.02	-1.75037	1.58883e-08
CTRG_03474	orf19.1149	C1_11700C_A	Putative mitochondrial respiratory protein; induced by farnesol, benomyl, nitric oxide, core stress response; oxidative stress-induced via Cap1; stationary-phase enriched protein; Spider biofilm induced	4.17	12.45	-1.74886	1.98124e-05
CTRG_02032	orf19.1743	C2_10350C_A	Acetyl-CoA synthetase; induced by human neutrophils; fluconazole-repressed; regulated by Nrg1/Mig1; colony morphology-related gene regulation by Ssn6; only in stationary phase cultures; rat catheter biofilm repressed, Spider biofilm induced	125.31	373.79	-1.74124	1.95912e-15
CTRG_00098	---	---	---	1.42	4.24	-1.74115	5.86652e-06
CTRG_04391	orf19.6017	C1_00880W_A	Protein of unknown function; Spider biofilm induced	1.79	5.38	-1.73691	0.00318326
CTRG_02711	---	---	---	0.79	2.33	-1.72768	0.00471011
CTRG_03461	orf19.1142	C1_11750W_A	Putative vacuolar transporter of large neutral amino acids; induced by alpha pheromone in SpiderM medium	6.39	18.95	-1.72399	1.91998e-17
CTRG_03308	---	---	---	1.28	3.79	-1.72311	3.07997e-10
CTRG_05359	---	---	---	1569.11	4644.09	-1.71921	5.81512e-16
CTRG_03389	orf19.4833	C1_09690W_A	Malate synthase; glyoxylate cycle enzyme; no mammalian homolog; regulated upon white-opaque switch; phagocytosis, strong oxidative stress induced; stationary phase enriched; flow model biofilm repressed; rat catheter, Spider biofilm induced	774.63	2280.49	-1.7189	1.61824e-21
CTRG_03661	orf19.5025	C1_13870W_A	ATP sulfurlyase; sulfate assimilation; repressed by Met, Cys, Sfu1, or in fluconazole-resistant isolate; Hog1, caspofungin, white phase-induced; induced on biofilm formation, even in presence of Met and Cys; Spider, F-12/CO2 biofilm induced	46.48	136.32	-1.7175	1.52566e-14
CTRG_00700	---	---	---	1.22	3.58	-1.71617	7.37196e-08
CTRG_04986	orf19.5169	C7_02920W_A	Has domain(s) with predicted carbon-nitrogen ligase activity, with glutamine as amido-N-donor, hydrolase activity	6.66	19.41	-1.70304	8.59614e-17
CTRG_05919	---	---	---	256.47	744.94	-1.69551	1.40139e-20
CTRG_02835	orf19.3441	C6_01430C_A	Putative ammonia transport protein; regulated by Nrg1 and Tup1; regulated by Ssn6; induced by human neutrophils	22.34	64.06	-1.69188	0.000635212
CTRG_05969	orf19.4328	C5_03020W_A	Copper-transporting P-type ATPase of Golgi; required for wild-type iron assimilation (indirect effect via Fet3p); induced by iron starvation, ciclopirox olamine; caspofungin repressed; not required for virulence in mouse systemic infection	20.23	58.21	-1.68733	9.53302e-20
CTRG_01503	orf19.4114	C2_06070W_A	Predicted long chain fatty acid CoA ligase; upregulated upon phagocytosis; induced by nitric oxide independent of Yhb1	1.03	2.96	-1.68717	7.81549e-08
CTRG_05611	orf19.6741	C3_07470W_A	Putative plasma membrane protein; predicted role in cell wall integrity; regulated by Nrg1, Tup1; induced during chlamydospore formation in both C. albicans and C. dubliniensis	18.41	52.93	-1.68178	2.5886e-18
CTRG_05198	---	---	---	0.88	2.51	-1.67681	1.20353e-07
CTRG_04817	orf19.2479	C1_05710C_A	Putative gamma-aminobutyric acid/polyamine permease; nitrogen catabolite repressed gene, induced in absence of preferred N sources; transcriptionally induced upon phagocytosis by macrophage; gene regulation by nitrogen source requires Gat1p	0.12	0.34	-1.67304	0.0304983
CTRG_03633	orf19.5000	C1_13630W_A	Putative cytochrome b2 precursor; induced in high iron; alkaline repressed; colony morphology-related gene regulation by Ssn6; Hap43-repressed; pider biofilm induced	63.67	181.37	-1.66633	8.81676e-20
CTRG_03751	orf19.3113	C4_06960W_A	Protein of unknown function; Spider biofilm induced	1.11	3.17	-1.66355	0.00219222
CTRG_00159	---	---	---	109.96	308.3	-1.66148	0.00568347
CTRG_03271	orf19.4773	C1_09150W_A	Alternative oxidase; cyanide-resistant respiration; induced by antimycin A, oxidants; growth; Hap43, chlamydospore formation repressed; rat catheter, Spider biofilm induced; regulated in Spider biofilms by Bcr1, Tec1, Ndt80, Brg1	824.52	2323.16	-1.65534	4.83104e-20
CTRG_04745	---	---	---	0.22	0.63	-1.6523	0.0236813
CTRG_03236	orf19.4743	C1_08850C_A	Putative mitochondrial ATPase of the AAA family; similar but not orthologous to S. cerevisiae Afg1; mutant is viable; regulated by Sef1, Sfu1, and Hap43	1.62	4.56	-1.65137	7.1698e-11
CTRG_03432	orf19.4788	C1_09290C_A	Arginine biosynthetic enzyme; processed in S. cerevisiae into 2 polypeptides with acetylglutamate kinase (Arg6) activity and acetylglutamate-phosphate reductase (Arg5) activity; Gcn4 regulated; alkaline repressed; Spider biofilm induced	11.6	32.19	-1.63971	7.06695e-10
CTRG_03760	orf19.3105	C4_07040W_A	Putative cytochrome P450 protein; possibly an essential gene, disruptants not obtained by UAU1 method	6.72	18.7	-1.63662	3.73814e-15
CTRG_00099	orf19.5674	C4_00450C_A	GPI anchored membrane protein; utilization of hemin and hemoglobin for Fe in host; Rim101 at ph8/hypoxia/ketoconazole/ciclopirox/hypha-induced; required for RPMI biofilm formation, Bcr1-induced in a/a biofilm; rat catheter biofilm repressed	27.46	76.2	-1.6319	2.61479e-05
CTRG_04625	orf19.2946	C1_02580W_A	Putative choline permease; fungal-specific (no human or murine homolog)	1.88	5.17	-1.62567	9.97561e-10
CTRG_03293	orf19.1832	C1_10610W_A	Putative transporter; Gcn4p-regulated; more similar to S. cerevisiae Tpn1p, which is a vitamin B6 transporter, than to purine-cytosine permeases	25.45	70.06	-1.62501	1.68066e-17
CTRG_05401	orf19.5610	C6_03230W_A	Putative ornithine carbamoyltransferase; Gcn4-regulated; Hap43-induced; repressed in alkalinizing medium; rat catheter and Spider biofilm induced	16.81	46.19	-1.62334	3.98745e-16
CTRG_02553	orf19.265	C3_02750W_A	Protein with a ribonuclease III domain; flow model biofilm induced; Spider biofilm induced	4.39	11.95	-1.60983	1.94561e-12
CTRG_02736	---	---	---	2.63	7.17	-1.60562	2.49945e-08
CTRG_05928	---	---	---	50.35	136.01	-1.60535	0.000378765
CTRG_02543	orf19.251	C3_02610C_A	Glutathione-independent glyoxalase; binds human immunoglobulin E; alkaline, fluconazole, Hog1 repressed; hypoxia, oxidative stress via Cap1, Hap43 induced; stationary-phase enriched; rat catheter, Spider biofilm induced	2.99	8.08	-1.6004	3.49965e-06
CTRG_01733	orf19.2281	C2_07240C_A	Has domain(s) with predicted CoA-transferase activity and role in metabolic process	1.63	4.43	-1.59879	1.3645e-08
CTRG_04478	orf19.769	C1_04750W_A	Putative medium-chain alcohol dehydrogenase; rat catheter and Spider biofilm repressed	342.43	924.49	-1.59727	8.42886e-19
CTRG_05318	---	---	---	71.91	194.12	-1.59575	1.6574e-17
CTRG_05853	orf19.2590	CR_01910C_A	Putative dethiobiotin synthetase; transcript upregulated in clinical isolates from HIV+ patients with oral candidiasis; Hap43-repressed; GlcNAc-induced protein; Spider biofilm induced; biotin-dependent transcription regulated by Vhr1p	1	2.7	-1.59201	0.000567983
CTRG_00011	orf19.5655	C4_00290C_A	Has domain(s) with predicted 2 iron, 2 sulfur cluster binding, iron ion binding, oxidoreductase activity, oxidoreductase activity and acting on paired donors, more	9.2	24.77	-1.58935	1.04606e-14
CTRG_05962	orf19.7284	CR_08890C_A	Adenylyl cyclase and stress responsive protein; induced in cyr1 or ras1 mutant; stationary phase enriched protein; Spider biofilm induced	6.07	16.3	-1.58861	3.9016e-12
CTRG_03477	orf19.1152	C1_11670W_A	Protein of unknown function; induced in core stress response; Gcn2 and Gcn4 regulated; flow model biofilm induced; Spider biofilm induced	153.51	408.03	-1.58259	0.00125545
CTRG_02091	orf19.1776	C2_10060C_A	Putative pantetheine-phosphate adenylyltransferase (PPAT); which catalyzes 4th step in coenzyme A biosynthesis from pantothenate; rat catheter biofilm repressed	3.72	9.78	-1.57268	0.00149713
CTRG_05828	orf19.7585	CR_10100C_A	Inositol-1-phosphate synthase; antigenic in human; repressed by farnesol in biofilm or by caspofungin; upstream inositol/choline regulatory element; glycosylation predicted; rat catheter, flow model induced; Spider biofilm repressed	6.73	17.75	-1.57183	0.0006035
CTRG_01843	orf19.3629	C2_08490W_A	Essential cell wall protein involved in cell wall integrity and rigidity; periodic mRNA expression peaks at M/G1 phase; Ace2p-induced; required for virulence in a mouse model of infection	74.47	198.16	-1.57064	5.58837e-18
CTRG_05944	---	---	---	0.68	1.79	-1.5658	0.000811863
CTRG_02178	orf19.1719	C3_01320C_A	Putative glucoamylase; induced in oralpharyngeal candidasis; rat catheter and Spider biofilm induced	38.49	101.79	-1.56217	5.86757e-17
CTRG_00468	---	---	---	8.44	22.08	-1.55114	3.10432e-10
CTRG_01514	orf19.5215	C2_05950C_A	Putative acyl-CoA thioesterase; Hap43-repressed; Spider biofilm induced	25.53	66.33	-1.54302	2.77651e-13
CTRG_00879	orf19.2599	CR_01980C_A	Mitochondrial carnitine carrier protein	387.15	1000.76	-1.53996	0.000188251
CTRG_03027	orf19.6323	C6_00140C_A	Ortholog(s) have D-amino-acid N-acetyltransferase activity, N-acetyltransferase activity and role in D-amino acid metabolic process, cellular detoxification of nitrogen compound, protein acetylation	14.19	36.58	-1.53098	1.51947e-06
CTRG_05963	orf19.7283	CR_08880C_A	Protein of unknown function; rat catheter and Spider biofilm induced	39.35	100.91	-1.52725	0.000207525
CTRG_02216	orf19.1427	C4_04230W_A	Putative transporter; fungal-specific; Spider biofilm induced	54.29	139.55	-1.52678	6.71867e-13
CTRG_04747	---	---	---	1.07	2.74	-1.52653	1.22984e-06
CTRG_04743	orf19.1049	C1_04150C_A	Predicted NUDIX hydrolase domain; Hap43-induced	3.02	7.73	-1.52192	2.64314e-06
CTRG_02870	orf19.3418	C6_01680C_A	Guanidinobutyrase (Gbase), enzyme involved in metabolism of guanidinobutyrate	23.52	60.52	-1.52171	2.93758e-15
CTRG_05262	orf19.946	C5_00430W_A	Putative adenylylsulfate kinase; predicted role in sulfur metabolism; possibly adherence-induced; protein present in exponential and stationary growth phase yeast; F-12/CO2 biofilm induced	73.46	186.38	-1.51537	0.000809381
CTRG_00909	orf19.3733	CR_02360W_A	Isocitrate dehydrogenase; white-opaque switch regulated; morphology-regulation by Ssn6; protein in exponential and stationary phase yeast; Hap43-repressed; Spider biofilm repressed by Bcr1, Tec1, Ndt80, Rob1, Brg1; Spider biofilm induced	1068.01	2716.91	-1.51059	3.05849e-17
CTRG_02306	---	---	---	5.94	15.15	-1.5102	1.09582e-12
CTRG_00100	orf19.5673	C4_00440C_A	Putative oligopeptide transporter; possibly transports GSH or related compounds; Hog1-induced; expression of OPT6, -7, or -8 does not suppress defect of mutant lacking OPT1-3; Hap43-repressed; F-12/CO2 early biofilm induced	2.08	5.27	-1.50255	5.98239e-10
CTRG_01827	---	---	---	4.16	10.61	-1.50106	3.16598e-06
CTRG_00302	orf19.5308	C4_04020C_A	Protein of unknown function; induced by Rgt1	142.57	358.73	-1.49936	2.14154e-07
CTRG_04031	orf19.2496	C3_00930W_A	Putative fungal-specific transmembrane protein; fluconazole repressed, Hap43-repressed; flow model biofilm induced; Spider biofilm induced	79.56	200.85	-1.49909	4.52551e-14
CTRG_03831	orf19.1275	C4_05880W_A	GATA-type transcription factor; regulator of nitrogen utilization; required for nitrogen catabolite repression and utilization of isoleucine, tyrosine and tryptophan N sources; required for virulence in a mouse systemic infection model	0.87	2.2	-1.49888	4.78409e-06
CTRG_00394	orf19.539	CR_04480C_A	Putative aminopeptidase; positively regulated by Sfu1; clade-associated gene expression; virulence-group-correlated expression; induced by alpha pheromone in SpiderM medium; Hap43-induced; Spider and flow model biofilm induced	45.07	114.16	-1.49857	4.20171e-16
CTRG_05057	orf19.6510	C7_02070W_A	Putative glutaredoxin; induced in low iron	1.07	2.68	-1.49527	0.0156422
CTRG_03058	orf19.6138	CR_07300W_A	Protein similar to ferric reductase Fre10p; possibly an essential gene, disruptants not obtained by UAU1 method	1.32	3.28	-1.48702	8.77827e-08
CTRG_01829	orf19.1349	C2_08340C_A	Ortholog of C. dubliniensis CD36 : Cd36_22470, Candida tropicalis NEW ASSEMBLY : CTRG1_01829, Candida tropicalis MYA-3404 : CTRG_01829 and Candida albicans WO-1 : CAWG_05920	8.37	20.96	-1.48658	6.57811e-09
CTRG_02264	orf19.7380	C3_05990C_A	Has domain(s) with predicted nucleic acid binding, nucleotide binding activity	6.36	16.08	-1.48585	0.0115163
CTRG_01825	orf19.1348	C2_08350C_A	Ortholog of C. dubliniensis CD36 : Cd36_22500, Candida tropicalis NEW ASSEMBLY : CTRG1_01825, Candida tropicalis MYA-3404 : CTRG_01825 and Candida albicans WO-1 : CAWG_05921	15.04	37.67	-1.48463	6.91128e-12
CTRG_01660	orf19.3548.1	C2_05180W_A	White-phase yeast transcript; expression in opaques increases virulence/switching; mutant switches as WT; Hap43, hypoxia, ketoconazol induced; required for RPMI biofilm; Bcr1-induced in RPMI a/a biofilm; rat catheter, Spider biofilm induced	508.71	1258.31	-1.48416	0.0151502
CTRG_04909	orf19.7071	C7_00480W_A	Protein similar to phosphate transporters; transposon mutation affects filamentous growth; expression is regulated upon white-opaque switching	0.39	0.97	-1.4834	0.00254153
CTRG_03956	orf19.4450	C1_07170C_A	Predicted Zn(II)2Cys6 transcription factor; ortholog of S. cerevisiae Gsm1; flow model biofilm induced	75.64	189.8	-1.47821	2.68205e-05
CTRG_00304	orf19.5312	C4_04000W_A	Putative transcription coactivator; predicted role in sulfur amino acid metabolism; required for yeast cell adherence to silicone substrate; Spider biofilm induced	10.62	26.37	-1.46675	1.01121e-12
CTRG_06050	orf19.3910	C5_04260W_A	Has domain(s) with predicted RNA binding, ribonuclease T2 activity	78.78	193.54	-1.45597	3.5277e-15
CTRG_03975	orf19.1227	C1_07670W_A	Putative Zn(II)2Cys6 transcription factor	0.49	1.2	-1.44982	0.0209009
CTRG_04814	---	---	---	1.38	3.37	-1.44876	0.000745417
CTRG_04796	orf19.3029	C1_03320C_A	Predicted 3-hydroxyisobutyryl-CoA hydrolase; mitochondrially localized; Spider biofilm induced	64.79	157.85	-1.44868	1.76256e-15
CTRG_00771	orf19.2396	CR_03280W_A	Zinc-binding dehydrogenase; induced by benomyl, ciclopirox olamine, alpha pheromone, Hap43; regulated by oxidative stress via Cap1, osmotic stress via Hog1; protein present in exponential and stationary phase; rat catheter biofilm repressed	22.22	53.91	-1.44553	4.92498e-06
CTRG_00902	---	---	---	8.83	21.48	-1.44347	1.34253e-12
CTRG_02853	---	---	---	0.77	1.87	-1.44122	0.00630945
CTRG_03450	orf19.5267	C1_11990W_A	Putative cell wall adhesin-like protein; repressed in core caspofungin response and by alpha pheromone in SpiderM medium; transcript reduced in ace2 mutant; flow model, rat catheter and Spider biofilm repressed	115.36	280.67	-1.4393	7.15485e-15
CTRG_03341	orf19.4886	C1_10170W_A	Putative adhesin-like protein; Hap43-repressed; rat catheter and Spider biofilm induced	4.85	11.69	-1.43728	1.405e-07
CTRG_02081	---	---	---	2.07	4.97	-1.43502	0.0116611
CTRG_05965	orf19.7281	CR_08860W_A	Putative pyruvate dehydrogenase kinase; mutation confers hypersensitivity to amphotericin B	213.84	519.9	-1.43483	1.00138e-06
CTRG_00860	---	---	---	0.52	1.24	-1.42514	0.00371894
CTRG_00940	orf19.2531	CR_01470W_A	Hyphal cell wall protein; role in progression of mouse systemic infection; predicted P-loop, divalent cation binding, N-glycosylation sites; expressed in yeast and hyphae; hyphal downregulated; stationary-phase enriched; GlcNAc-induced	457.06	1094.47	-1.42365	2.05119e-15
CTRG_04138	---	---	---	54.61	129.96	-1.42104	0.000879071
CTRG_05872	orf19.7566	CR_09920W_A	Predicted amino acid transport domain; transcript upregulated in clinical strains from HIV+ patients with oral candidiasis; alkaline upregulated by Rim101; rat catheter, Spider and flow model biofilm induced	141.71	338.08	-1.41941	1.15878e-12
CTRG_02765	orf19.1078	C6_04220C_A	Putative alanine glyoxylate aminotransferase; regulated by Gcn4p and hemoglobin; stationary phase enriched protein	384.39	917.04	-1.41911	4.98737e-12
CTRG_04816	orf19.2481	C1_05690C_A	Protein of unknown function; Spider biofilm induced	12.94	31.13	-1.41727	0.000158878
CTRG_01925	orf19.4076	C2_09140C_A	Sulfite reductase; role in sulfur amino acid metabolism; induced by human whole blood or PMNs; Hog1-induced; possibly adherence-induced; flow model, Spider model, F-12/CO2 biofilm induced	81.66	194.51	-1.41464	3.23319e-15
CTRG_05940	orf19.7310	CR_09140C_A	Protein with a role in directing meiotic recombination events to homologous chromatids; induced by ciclopirox olamine; positively regulated by Sfu1; Hog1, fluconazole-repressed; Hap43-induced; Spider biofilm induced	3.01	7.18	-1.41327	4.05363e-10
CTRG_00051	---	---	---	0.53	1.26	-1.40818	0.000752358
CTRG_01021	orf19.7481	CR_00540C_A	Mitochondrial malate dehydrogenase; regulated by Mig1, Tup1, white-opaque switch, phagocytosis; induced in high iron; antigenic during murine and human infection; repressed in Spider biofilms by Bcr1, Tec1, Ndt80, Rob1, Brg1	144.82	341.09	-1.40356	5.32406e-07
CTRG_04626	orf19.2947	C1_02590C_A	Stationary phase protein; vitamin B synthesis; induced byyeast-hypha switch, 3-AT or in azole-resistant strain overexpressing MDR1; soluble in hyphae; regulated by Gcn4, macrophage; Spider biofilm induced; rat catheter biofilm repressed	416.69	983.68	-1.40318	5.02568e-15
CTRG_03745	orf19.3089	C4_07140W_A	Predicted mitochondrial intermembrane space protein; predicted role in phospholipid metabolism; rat catheter and Spider biofilm induced	240.54	566.42	-1.40212	4.54221e-06
CTRG_01989	orf19.1370	C2_09800C_A	Protein of unknown function; expression regulated by white-opaque switch; repressed by alpha pheromone in SpiderM medium	3.39	7.95	-1.40103	0.00327704
CTRG_03750	---	---	---	2.18	5.15	-1.40073	6.08595e-07
CTRG_06040	---	---	---	8.4	19.7	-1.39886	1.1317e-05
CTRG_01202	orf19.868	C2_03520C_A	Protein of unknown function; transcription is specific to white cell type	127.21	299.96	-1.39466	1.76214e-14
CTRG_00160	---	---	---	0.33	0.78	-1.39301	0.0246694
CTRG_00584	---	---	---	342.5	800.51	-1.39189	0.000495172
CTRG_04642	orf19.3684	C1_02270C_A	Putative oxidoreductase; Spider biofilm induced	87.78	204.61	-1.3891	0.000116236
CTRG_02964	orf19.100	C6_00980C_A	Alpha/beta hydrolase and lipase domain protein; Hap43-repressed; Spider and flow model biofilm induced	6.5	15.16	-1.38658	5.6626e-10
CTRG_03131	orf19.732	CR_07170W_A	Possible dehydrogenase; flow model biofilm induced; rat catheter biofilm induced; Spider biofilm induced	189.6	440.04	-1.38334	2.07557e-05
CTRG_05030	---	---	---	25.92	60.08	-1.38265	0.000171274
CTRG_00968	orf19.3232	CR_01220W_A	Putative transporter; mutation confers hypersensitivity to toxic ergosterol analog; fungal-specific (no human or murine homolog)	12.55	29.13	-1.37799	1.24535e-12
CTRG_01723	orf19.1893	C2_07390C_A	Protein of unknown function; Spider biofilm repressed	38.82	90.71	-1.37556	0.000136012
CTRG_04184	---	---	---	388.2	896.75	-1.37319	5.20636e-09
CTRG_01765	---	---	---	34.64	79.78	-1.36767	1.3504e-13
CTRG_03153	orf19.5102	C1_08230C_A	Putative GPI-linked phospholipase B, fungal-specific (no mammalian homolog); null mutation eliminates cell-associated phospholipase A2 activity and attenuates virulence; fluconazole-repressed; flow model biofilm repressed	6.03	13.89	-1.36514	1.74786e-11
CTRG_00604	orf19.3885	CR_06310W_A	Has domain(s) with predicted N-acetyltransferase activity; highly induced during chlamydospore formation in both C. albicans and C. dubliniensis	96.78	222.83	-1.36317	1.06192e-13
CTRG_00161	orf19.2769	C4_02340W_A	Putative protease B inhibitor; hyphal-induced expression; Cyr1p- and Ras1p-repressed	6.83	15.59	-1.36189	4.38976e-05
CTRG_00874	orf19.2583	CR_01830C_A	Oligopeptide transporter involved in uptake of di-/tripeptides; highly induced during chlamydospore formation in both C. albicans and C. dubliniensis	2.07	4.8	-1.36049	6.53993e-08
CTRG_01458	orf19.3577.1	C2_05480C_A	Ortholog(s) have mitochondrial intermembrane space localization	13.74	31.29	-1.35961	0.00190875
CTRG_04587	orf19.4543	C1_01810C_A	Predicted succinate semialdehyde dehydrogenase; predicted role in glutamate catabolism; transcription regulated by Mig1, Tup1, Gcn4; mutants are viable	16.53	37.84	-1.35806	1.58863e-12
CTRG_05048	orf19.6500	C7_02150C_A	Ornithine acetyltransferase; Gcn2, Gcn4-regulated; clade-specific gene expression; possibly essential gene, disruptants not obtained by UAU1 method; Spider biofilm induced	13.48	30.64	-1.35315	8.22677e-06
CTRG_02521	orf19.5992	C3_05170W_A	Zn(II)2Cys6 transcription factor; regulator of white-opaque switching; required for maintenance of opaque state; Hap43-induced	29.32	67.17	-1.34229	0.0393204
CTRG_00813	---	---	---	5.6	12.51	-1.33736	0.00488069
CTRG_02649	orf19.1985	CR_07700W_A	Has aminoglycoside phosphotransferase and protein kinase domains; rat catheter and flow model biofilm induced	27.63	62.48	-1.33249	7.70975e-09
CTRG_02051	orf19.5343	C2_10660W_A	GATA-like transcription factor; localizes to daughter cell, hyphal tip cell nuclei; mRNA localization mediated by She3; required for WT virulence and filamentous growth on solid media; Ras1 repressed in yeast, Cyr1 repressed yeast, hyphae	17.85	40.49	-1.32921	0.0134857
CTRG_06010	---	---	---	4.64	10.44	-1.32875	6.4813e-10
CTRG_00328	orf19.1307	C4_03710C_A	Predicted membrane protein; rat catheter biofilm induced	7.26	16.3	-1.32465	1.97906e-10
CTRG_00467	orf19.335	C3_03380W_A	Sef1p-, Sfu1p-, and Hap43p-regulated gene	19.71	44.29	-1.32439	3.60987e-12
CTRG_03893	orf19.6864	C4_05250W_A	Putative ubiquitin-protein ligase; role in protein ubiquitination; Spider biofilm induced	117.06	263.55	-1.32346	3.12596e-05
CTRG_03800	orf19.2897	C4_06380W_A	Protein similar to Sou1; not required for utilization of L-sorbose; Spider biofilm induced	5.02	11.1	-1.31525	5.72188e-06
CTRG_02082	---	---	---	2.81	6.25	-1.31439	2.91766e-10
CTRG_04646	orf19.2942	C1_02530C_A	Dicarboxylic amino acid permease; mutation confers hypersensitivity to toxic ergosterol analog; induced upon phagocytosis by macrophage; Gcn4-regulated; upregulated by Rim101 at pH 8; rat catheter and Spider biofilm induced	2.48	5.47	-1.31234	0.000250094
CTRG_01793	orf19.3152	C2_06700W_A	Protein similar to A. niger predicted peroxisomal copper amino oxidase; mutation confers hypersensitivity to toxic ergosterol analog; F-12/CO2 early biofilm induced	13.24	29.27	-1.30982	8.14469e-10
CTRG_02332	orf19.345	C3_03470W_A	Succinate semialdehyde dehydrogenase; for utilization of gamma-aminobutyrate (GABA) as a nitrogen source; part of 4-aminobutyrate and glutamate degradation pathways; rat catheter biofilm induced	95.87	211.75	-1.30838	4.79163e-11
CTRG_03770	---	---	---	1.65	3.66	-1.30819	0.00964522
CTRG_04203	orf19.6229	C1_06810W_A	Catalase; resistance to oxidative stress, neutrophils, peroxide; role in virulence; regulated by iron, ciclopirox, fluconazole, carbon source, pH, Rim101, Ssn6, Hog1, Hap43, Sfu1, Sef1, farnesol, core stress response; Spider biofilm induced	338.47	749.02	-1.30756	2.47648e-13
CTRG_03088	orf19.6405	CR_08380C_A	Protein of unknown function; decreased transcription is observed in an azole-resistant strain that overexpresses MDR1	1.77	3.97	-1.30317	0.0188926
CTRG_03597	orf19.3007.2	C1_03150C_A	Ortholog of C. dubliniensis CD36 : Cd36_02950, C. parapsilosis CDC317 : CPAR2_108520, C. auris B8441 : B9J08_002035 and Candida tenuis NRRL Y-1498 : CANTEDRAFT_100285	38.18	83.85	-1.30272	1.22001e-05
CTRG_04801	orf19.3021	C1_03270W_A	Putative protein of unknown function; Hap43-repressed gene; Spider biofilm induced	19.41	42.98	-1.30238	1.51135e-10
CTRG_01655	orf19.3538	C2_05070W_A	Ferric reductase; alkaline induced; ciclopirox olamine; Hap43-induced	0.55	1.21	-1.29497	0.000638921
CTRG_05208	orf19.5133	C7_03220C_A	Zn(II)2Cys6 transcription factor; mutants sensitive to caffeine, menadione, beauvericin;resistant to fenpropimorph; Hap43-repressed; mutants have decreased CFU in mouse kidneys and defects in filamentous growth; Spider biofilm induced	254.76	559.03	-1.29185	5.67851e-13
CTRG_03132	orf19.734	CR_07150W_A	Putative glucokinase; transcript regulated upon yeast-hyphal switch; Efg1 regulated; fluconazole-induced; induced in core stress response; colony morphology-related gene regulation by Ssn6; GlcNAc-induced protein	166.63	363.63	-1.29059	2.1806e-09
CTRG_02210	orf19.3770	C4_05070C_A	Putative acetylornithine aminotransferase; Gcn2, Gcn4 regulated; rat catheter biofilm induced; Spider biofilm induced	8.65	18.83	-1.28817	4.38448e-09
CTRG_02319	orf19.5879	C3_04350C_A	Has domain(s) with predicted oxidoreductase activity and role in metabolic process	3.51	7.64	-1.28498	5.16742e-07
CTRG_03121	orf19.11	CR_07140C_A	Protein of unknown function; transcript regulated by Mig1 and Tup1; rat catheter biofilm induced	88.82	194.29	-1.28425	6.45061e-09
CTRG_02420	---	---	---	2.91	6.28	-1.27993	0.00302111
CTRG_04685	---	---	---	0.47	1.03	-1.27934	0.00265617
CTRG_06167	orf19.5449	C3_00210C_A	Predicted integral membrane protein; Spider biofilm induced	6.22	13.47	-1.27714	4.94445e-07
CTRG_03629	orf19.5005	C1_13670W_A	Putative mitochondrial fumarate reductase; regulated by Ssn6p, Gcn2p, and Gcn4p; Hog1p-downregulated; stationary phase enriched protein; Hap43p-repressed gene	102.02	221.15	-1.27699	1.34742e-12
CTRG_00896	orf19.2613	CR_02130W_A	Cytoplasmic glutathione S-transferase; regulated by Nrg1, Tup1; induced in core stress response, in cyr1 or ras1 mutant (yeast or hyphal cells); Tn mutation affects filamentous growth; stationary phase enriched; Spider biofilm induced	202.77	438.27	-1.27614	8.69232e-11
CTRG_04627	orf19.2948	C1_02600W_A	Protein with a predicted role in pyridoxine metabolism; stationary phase protein; regulated by Tup1, Efg1; Spider biofilm induced	82.01	177.32	-1.27232	5.55765e-12
CTRG_02387	orf19.1641	C3_02060W_A	Ortholog(s) have extracellular region localization	0.8	1.71	-1.26754	0.00133571
CTRG_01864	orf19.3610	C2_08660C_A	Protein of unknown function; upregulation correlates with clinical development of fluconazole resistance; regulated by Sef1, Sfu1, and Hap43	26.85	57.97	-1.26553	7.90254e-07
CTRG_03045	orf19.6445	CR_08690C_A	Protein similar to S. cerevisiae Eci1p, which is involved in fatty acid oxidation; transposon mutation affects filamentous growth; expression is regulated upon white-opaque switching	22.65	48.33	-1.263	0.00156961
CTRG_00080	orf19.4191.1	C4_00500W_A	Ortholog(s) have ubiquitin-ubiquitin ligase activity and role in free ubiquitin chain polymerization, protein polyubiquitination, ubiquitin-dependent ERAD pathway, ubiquitin-dependent protein catabolic process	64.41	138.06	-1.25958	2.62406e-12
CTRG_05010	orf19.6518	C7_02010C_A	Predicted aldehyde dehydrogenase [NAD(P)+]; Spider biofilm induced	2.76	5.94	-1.25956	9.78061e-08
CTRG_05746	---	---	---	5.03	10.79	-1.25914	6.1865e-06
CTRG_05958	orf19.7288	CR_08920W_A	Protein with predicted oxidoreductase and dehydrogenase domains; Hap43-repressed; Spider biofilm induced	28.57	61.15	-1.25689	1.94624e-11
CTRG_03620	orf19.4970	C1_13430C_A	Protein of unknown function; Spider biofilm induced	12.02	25.68	-1.25524	9.71507e-11
CTRG_00610	orf19.720	CR_06460W_A	Glutathione S-transferase; expression regulated upon white-opaque switch; induced by human neutrophils; peroxide-induced; induced by alpha pheromone in SpiderM medium; Spider biofilm induced	100.12	213.03	-1.2548	1.0459e-06
CTRG_05475	---	---	---	0.45	0.96	-1.25019	0.00320334
CTRG_01304	---	---	---	3.39	7.18	-1.2475	0.00122271
CTRG_03118	orf19.8	CR_07110C_A	Ortholog of C. dubliniensis CD36 : Cd36_32690, C. parapsilosis CDC317 : CPAR2_204290, Candida tenuis NRRL Y-1498 : CANTEDRAFT_121459 and Debaryomyces hansenii CBS767 : DEHA2E03938g	2.33	4.91	-1.24369	5.39573e-07
CTRG_04692	orf19.780	C1_04660W_A	Urea amidolyase; hydrolyzes urea to CO2; use of urea as N source and for hyphal switch in macrophage; regulated by Nrg1/Hap43; required for virulence; promotes mouse kidney and brain colonization; rat catheter and flow model biofilm induced	2	4.22	-1.24138	4.4769e-09
CTRG_05449	orf19.3901	C5_04180W_A	Putative benzene desulfurase; induced by nitric oxide independent of Yhb1p	3.41	7.18	-1.2402	2.43329e-07
CTRG_00747	orf19.4393	CR_03500W_A	Citrate synthase; induced by phagocytosis; induced in high iron; Hog1-repressed; Efg1-regulated under yeast, not hyphal growth conditions; present in exponential and stationary phase; Spider biofilm repressed; rat catheter biofilm induced	1992.53	4207.76	-1.23909	2.92503e-12
CTRG_03052	orf19.2133	C6_04490W_A	Secreted lipase, member of a differentially expressed lipase gene family with possible roles in nutrition and/or in creating an acidic microenvironment; expressed more strongly during mucosal infections than during systemic infections	2.54	5.36	-1.23678	2.30122e-06
CTRG_02823	orf19.136	C6_01290C_A	Predicted membrane transporter, member of the drug:proton antiporter (12 spanner) (DHA1) family, major facilitator superfamily (MFS); Hap43p-repressed gene	8.86	18.71	-1.23635	6.25961e-10
CTRG_06104	orf19.3983	C5_04950C_A	Protein with a predicted transcription factor BTF3 domain; flow model biofilm induced	18.32	38.55	-1.23418	7.56734e-11
CTRG_02464	---	---	---	0.61	1.29	-1.2327	0.000411082
CTRG_04446	orf19.3335	C1_01490W_A	Plasma membrane protein of unknown function; colony morphology-related gene regulation by Ssn6; repressed by nitric oxide	360.8	754.59	-1.23157	2.5223e-05
CTRG_05540	orf19.1124	C5_03710C_A	Protein of unknown function; flow model biofilm induced; Spider biofilm induced	3.45	7.2	-1.23076	0.00238451
CTRG_03801	orf19.2896	C4_06390W_A	Enzyme involved in utilization of L-sorbose; has sorbitol dehydrogenase, fructose reductase, and sorbose reductase activities; NAD-binding site motif; transcriptional regulation affected by chromosome 5 copy number; Hap43p-induced gene	115.46	241.42	-1.23058	0.000104444
CTRG_00900	orf19.2616	CR_02160W_A	UDP-glucose:sterol glucosyltransferase; enzyme of sterol glucoside (membrane-bound lipid) biosynthesis; has UDP-sugar binding domain; activity is UDP-glucose-specific in vitro; enzyme does not use UDP-mannose; Mig1-regulated	5.56	11.63	-1.22628	2.24268e-10
CTRG_04215	orf19.6240	C1_06700W_A	SH3-domain protein; role in barrier septum assembly involved in cell cycle cytokinesis; activates the Chs2 chitin synthase activity during cytokinesis; Spider biofilm repressed	36.63	76.75	-1.22317	1.85168e-11
CTRG_05951	orf19.7296	CR_08990C_A	Plasma membrane protein implicated in stress response; similar to stomatin mechanoreception proteins; overexpression induces apoptotic-like cell death; absent from hyphal cells; induced by Rgt1; rat catheter and Spider biofilm induced	54.65	113.39	-1.22285	0.000954947
CTRG_04311	orf19.6059	C1_00490C_A	Putative glutaredoxin; described as a glutathione reductase; induced by human neutrophils and benomyl treatment; alkaline repressed; regulated by Gcn2 and Gcn4; required for virulence in mouse model; Spider biofilm induced	257.99	531.69	-1.21823	0.0194606
CTRG_04690	orf19.778	C1_04680W_A	Eisosome component; predicted role in endocytosis; echinocandin-binding protein; localizes to cell surface of hyphae, but not yeast-form cells; Hap43, YNB biofilm induced; rat catheter biofilm repressed	443	916.96	-1.21485	4.10276e-10
CTRG_02372	orf19.1655.3	C3_01910C_A	Ortholog(s) have phosphatidic acid binding, phosphatidylinositol-3,5-bisphosphate binding, phosphatidylinositol-3-phosphate binding, sphingolipid binding activity	1193.34	2453.95	-1.21209	0.00906197
CTRG_02766	orf19.1077	C6_04210C_A	Member of MDR subfamily of ABC family; ortholog of S. cerevisiae ABC transporter, Atm1; induced in low iron; induced by nitric oxide independent of Yhb1	92.22	191.31	-1.21155	1.82649e-11
CTRG_02612	orf19.7597	CR_10210W_A	Putative GPI-anchored protein	7.6	15.77	-1.20972	7.3906e-08
CTRG_00280	---	---	---	12.88	26.6	-1.20725	3.73991e-10
CTRG_00508	orf19.2671	C4_03190W_A	Protein with a predicted FAD-dependent pyridine nucleotide reductase domains; putative oxidoreductase; Plc1-regulated; possibly an essential gene, disruptants not obtained by UAU1 method	11.48	23.61	-1.20513	2.22719e-09
CTRG_03313	orf19.4894	C1_10240C_A	Protein with similarity to S. cerevisiae Yer010cp, a protein of unknown function belonging to the prokaryotic RraA family; repressed by benomyl; Hap43-induced; Spider biofilm induced	84.22	173.14	-1.20427	3.46097e-06
CTRG_04919	orf19.7085	C7_00350C_A	Protein of unknown function; induced in core stress response; induced by cadmium stress via Hog1; oxidative stress-induced via Cap1; induced by Mnl1 under weak acid stress; macrophage-repressed; rat catheter and Spider biofilm induced	575.81	1189.19	-1.20324	1.99495e-11
CTRG_01766	orf19.2247	C2_06930C_A	Ortholog of C. dubliniensis CD36 : Cd36_21220, C. parapsilosis CDC317 : CPAR2_406700, Candida tenuis NRRL Y-1498 : CANTEDRAFT_127772 and Candida tropicalis MYA-3404 : CTRG_01766	0.74	1.52	-1.2028	0.00247235
CTRG_00090	---	---	---	11.09	22.82	-1.2008	1.30724e-09
CTRG_05176	orf19.6689	C7_03570W_A	Argininosuccinate lyase, catalyzes the final step in the arginine biosynthesis pathway; alkaline downregulated; flow model biofilm induced; Spider biofilm induced	38.05	78.23	-1.19914	1.2953e-10
CTRG_05645	orf19.6791	C3_07090W_A	Histone H3 variant, specific to CTG-clade species; acts in regulation of planktonic and biofilm growth; reduced mRNA abundance in fkh2 mutant; farnesol regulated; Spider biofilm induced; rat catheter biofilm repressed	458.68	932.73	-1.19846	0.0189335
CTRG_03656	orf19.5019	C1_13810W_A	Ortholog of C. dubliniensis CD36 : Cd36_12800, C. parapsilosis CDC317 : CPAR2_203460, C. auris B8441 : B9J08_004645 and Candida tenuis NRRL Y-1498 : CANTEDRAFT_94106	59.56	123.17	-1.19721	0.00868638
CTRG_04458	orf19.3351	C1_01610C_A	Protein of unknown function; Hap43-induced; Spider biofilm induced	20.29	41.52	-1.19445	2.49899e-08
CTRG_05207	orf19.5131	C7_03240W_A	Ortholog of S. cerevisiae Gid7, a GID complex protein; involved in proteasome-dependent catabolite inactivation of fructose-1,6-bisphosphatase; Hap43-repressed gene	79.96	164.23	-1.19372	1.92489e-10
CTRG_03813	orf19.2883	C4_06510C_A	Protein of unknown function; Hap43-repressed gene; protein not conserved in S. cerevisiae	32.82	66.7	-1.19366	0.000680828
CTRG_01595	orf19.4504	C2_04480W_A	Has domain(s) with predicted oxidoreductase activity, zinc ion binding activity	4.13	8.45	-1.1921	3.68752e-05
CTRG_04135	orf19.4783	C1_09240C_A	Protein of unknown function; induced during chlamydospore formation in both C. albicans and C. dubliniensis	0.89	1.82	-1.19077	0.00563491
CTRG_03247	---	---	---	16.34	33.3	-1.18854	5.02388e-10
CTRG_01758	orf19.2253	C2_06990W_A	Protein of unknown function; expression regulated by white-opaque switch; repressed by alpha pheromone in SpiderM medium; Spider biofilm induced	5.33	10.85	-1.18718	5.2263e-08
CTRG_00294	orf19.1325	C4_03540C_A	Putative gamma-glutamyltransferase; alkaline upregulated; Spider biofilm induced; possibly an essential gene, disruptants not obtained by UAU1 method	0.7	1.43	-1.1868	0.00152392
CTRG_00171	orf19.4567	C4_02230C_A	Catechol 1,2-dioxygenase (1,2-CTD), involved in degradation of aromatic compounds; Spider biofilm induced	10.05	20.44	-1.18661	3.5549e-08
CTRG_02538	orf19.5960	C3_04910C_A	Non classical protein export protein; localized to plasma membrane; Hap43-induced gene; flow model biofilm induced; Spider biofilm induced	1147.1	2335.99	-1.18301	5.9325e-11
CTRG_00554	orf19.644	CR_05090C_A	Putative glucose transporter of the major facilitator superfamily; the C. albicans glucose transporter family comprises 20 members; 12 probable membrane-spanning segments; induced at low (0.2%, compared to 2%) glucose in rich media; intron	12.19	24.68	-1.18069	1.12724e-09
CTRG_05345	orf19.1979	C5_00880C_A	Glycerophosphocholine permease; white cell specific transcript; fungal-specific; alkaline repressed; caspofungin, macrophage/pseudohyphal-repressed; flow model biofilm induced; Spider biofilm induced	63.76	128.73	-1.17875	2.95975e-07
CTRG_05998	---	---	---	1.57	3.18	-1.17764	1.59856e-05
CTRG_06001	orf19.4274	C5_02600W_A	Putative proline oxidase; alkaline upregulated by Rim101; flow model biofilm induced; Spider biofilm induced	241.88	487.83	-1.17355	4.82637e-11
CTRG_04712	orf19.6838	C1_04460C_A	Putative protein of unknown function, transcript upregulated in clinical isolates from HIV+ patients with oral candidiasis; Spider biofilm induced	84.66	170.29	-1.17319	4.15612e-10
CTRG_05200	---	---	---	0.45	0.9	-1.17128	0.0116152
CTRG_00222	---	---	---	8.43	16.93	-1.17015	4.50252e-09
CTRG_01352	---	---	---	4.95	9.94	-1.16837	5.62305e-08
CTRG_04878	orf19.7042	C7_00770W_A	Protein of unknown function; induced by benomyl or in an azole-resistant strain overexpressing MDR1; induced by nitric oxide; Spider biofilm induced	152.74	308.31	-1.16782	3.18807e-08
CTRG_00458	orf19.2810	C3_03990C_A	Putative amino acid permease; fungal-specific; possibly essential, disruptants not obtained by UAU1 method; Spider biofilm induced	12.45	25.1	-1.16424	5.98465e-06
CTRG_01313	orf19.5784	C2_03120W_A	Putative peroxisomal copper amine oxidase	0.32	0.63	-1.15959	0.0214313
CTRG_03578	---	---	---	2.3	4.54	-1.15177	0.0118127
CTRG_05560	orf19.4337	C5_03080C_A	Predicted membrane transporter; monocarboxylate porter (MCP) family, major facilitator superfamily (MFS); Spider biofilm induced; rat catheter biofilm repressed	18.84	37.45	-1.15123	9.0963e-10
CTRG_04689	orf19.776	C1_04690C_A	Protein involved in control of chromosome stability and homologous recombination during meiosis-like concerted chromosome loss (CCL) process that leads to depolyploidization after mating	0.31	0.6	-1.14742	0.0422288
CTRG_03915	---	---	---	23.75	46.84	-1.14699	0.000170431
CTRG_01374	orf19.1582	C2_02570W_A	Predicted membrane transporter; member of the drug:proton antiporter (12 spanner) (DHA1) family, major facilitator superfamily (MFS); mRNA binds She3	2.33	4.62	-1.14433	9.82509e-06
CTRG_00910	orf19.3734	CR_02350C_A	Member of the voltage chloride channel family; Hap43p-repressed gene	36.6	72.44	-1.14429	2.61522e-10
CTRG_04331	orf19.2986	C1_02950W_A	Ortholog of C. dubliniensis CD36 : Cd36_02750, C. parapsilosis CDC317 : CPAR2_106015, C. auris B8441 : B9J08_003254 and Candida tenuis NRRL Y-1498 : CANTEDRAFT_107500	7.12	13.91	-1.14127	0.0258014
CTRG_05042	orf19.6489	C7_02240W_A	Predicted membrane protein induced during mating; mutation confers hypersensitivity to toxic ergosterol analog, to amphotericin B; alkaline repressed; repressed by alpha pheromone in SpiderM medium; rat catheter, Spider biofilm induced	31.18	61.52	-1.14033	4.4059e-09
CTRG_00022	orf19.4575	C4_02160C_A	Ortholog of S. cerevisiae : YPL109C, C. glabrata CBS138 : CAGL0J07018g, C. dubliniensis CD36 : Cd36_42050, C. parapsilosis CDC317 : CPAR2_403320 and C. auris B8441 : B9J08_001404	39.75	78.43	-1.13899	4.18349e-10
CTRG_01887	orf19.2241	C2_06870C_A	Flavodoxin-like protein involved in oxidative stress protection and virulence; putative 1,4-benzoquinone reductase; hyphal-induced; regulated by Cyr1, Ras1, Efg1, Nrg1, Rfg1, Tup1; Hap43-induced; Spider biofilm induced	1.95	3.8	-1.13601	0.00429673
CTRG_03472	---	---	---	1.82	3.56	-1.13425	4.19949e-05
CTRG_05258	orf19.944	C5_00450C_A	Putative D-amino acid oxidase; Spider biofilm induced	170.01	332.46	-1.13334	6.02434e-07
CTRG_03430	orf19.4791	C1_09310C_A	Protein of unknown function; Spider biofilm induced	14.78	29.14	-1.13302	4.90078e-07
CTRG_02352	orf19.6976	C3_05380W_A	Predicted MFS membrane transporter; member of the proton coupled folate transporter/heme carrier protein family; virulence-group-correlated expression; Spider biofilm induced	10.75	20.98	-1.12997	1.03294e-08
CTRG_01990	orf19.1369	C2_09810C_A	Protein with predicted peptidase domains; Hap43-repressed gene	3.48	6.79	-1.12914	5.41905e-06
CTRG_02725	orf19.5728	C6_03600C_A	Putative cytochrome P450; Spider biofilm induced	2.57	5	-1.12592	1.23004e-05
CTRG_05043	orf19.6492	C7_02220C_A	Predicted protein serine/threonine kinase and/or protein tyrosine kinase; Spider biofilm induced	63.22	123.41	-1.12438	6.88936e-10
CTRG_03323	orf19.4901	C1_10310W_A	Predicted methyltransferase; Spider biofilm induced	92.97	180.83	-1.12405	4.19641e-08
CTRG_05890	orf19.6592	CR_09700W_A	Predicted membrane transporter, member of the aromatic acid:proton symporter (AAHS) family, major facilitator superfamily (MFS)	1.28	2.49	-1.12239	0.000467837
CTRG_03648	orf19.4980	C1_13480W_A	Putative hsp70 chaperone; role in entry into host cells; heat-shock, amphotericin B, cadmium, ketoconazole-induced; surface localized in yeast and hyphae; antigenic in host; farnesol-downregulated in biofilm; Spider biofilm induced	1096.36	2127.04	-1.12006	1.44907e-09
CTRG_03401	---	---	---	5.5	10.71	-1.11889	3.40365e-08
CTRG_04358	---	---	---	107.8	209.07	-1.11629	4.24528e-10
CTRG_04333	---	---	---	59.58	115.13	-1.11357	1.20339e-09
CTRG_02209	---	---	---	1.81	3.51	-1.10993	1.39945e-05
CTRG_00461	---	---	---	15.69	30.26	-1.10657	7.61279e-09
CTRG_05402	orf19.5611	C6_03240W_A	Predicted 3-methylbutanol:NAD(P) oxidoreductase and methylglyoxal reductase (NADPH-dependent); role in ergosterol metabolic process; early stage flow model biofilm induced; Spider biofilm induced	156.94	301.38	-1.10595	7.71993e-10
CTRG_00299	orf19.5305	C4_04050C_A	GPI-anchored yeast-associated cell wall protein; induced in high iron; clade-associated gene expression; not essential for cell wall integrity; fluconazole-repressed; flow model and Spider biofilm repressed	1279.34	2444	-1.10062	2.59278e-05
CTRG_03248	orf19.4756	C1_09000W_A	Ortholog of S. cerevisiae : YTP1, C. dubliniensis CD36 : Cd36_08490, C. parapsilosis CDC317 : CPAR2_801590, C. auris B8441 : B9J08_004547 and Candida tenuis NRRL Y-1498 : CANTEDRAFT_109732	18.62	35.6	-1.10042	5.72953e-06
CTRG_01817	orf19.2165	C2_08200W_A	Predicted hydrolase; induced by nitric oxide	81.61	156.24	-1.10036	1.96776e-09
CTRG_05978	---	---	---	87.43	167.2	-1.0985	1.97528e-09
CTRG_03043	orf19.6443	CR_08670C_A	Protein with an enoyl-CoA hydratase related domain; Spider biofilm induced	27.83	53.35	-1.09239	6.1434e-07
CTRG_00464	---	---	---	46.69	88.78	-1.08981	2.34658e-09
CTRG_04622	orf19.3678	C1_02210W_A	Ortholog of C. dubliniensis CD36 : Cd36_02060, C. parapsilosis CDC317 : CPAR2_106200, Candida tenuis NRRL Y-1498 : CANTEDRAFT_96322 and Debaryomyces hansenii CBS767 : DEHA2C02310g	151.58	291.16	-1.0893	0.0317722
CTRG_02265	orf19.7379	C3_05980C_A	Putative acyl CoA synthetase; expression regulated upon white-opaque switch; rat catheter biofilm induced; Spider biofilm induced	2.02	3.82	-1.08602	1.4514e-05
CTRG_00110	orf19.5634	C4_00110C_A	Ferric reductase; alkaline-induced by Rim101; iron-chelation-induced by CCAAT-binding factor; fluconazole-repressed; ciclopirox-, hypoxia-, Hap43-induced; colony morphology-related regulation by Ssn6; Spider and flow model biofilm induced	3.44	6.52	-1.08512	5.42993e-06
CTRG_00727	orf19.4370	CR_03710C_A	Protein of unknown function; induced by nitric oxide; oxidative stress-induced via Cap1; fungal-specific (no human or murine homolog)	162.29	307.21	-1.08439	1.74841e-09
CTRG_03577	---	---	---	2.62	4.94	-1.08353	0.000699407
CTRG_00558	---	---	---	19.36	36.51	-1.07659	7.49509e-09
CTRG_02430	orf19.6998	C3_05630W_A	Putative glutathione S-transferase; downregulated upon adherence to polystyrene; regulated upon white-opaque switching; induced in the presence of human neutrophils; oxidative stress-induced via Cap1p; regulated by Gcn2p, Gcn4p	23.01	43.11	-1.07432	0.000187604
CTRG_00886	orf19.2602	CR_02020C_A	Oligopeptide transporter; transports 3-to-5-residue peptides; alleles are distinct, one has intron; suppresses S. cerevisiae ptr2-2 mutant defects; induced by BSA or peptides; Stp3p, Hog1p regulated; flow model biofilm induced	94.48	177.17	-1.0705	1.57716e-09
CTRG_04188	orf19.4821	C1_09580C_A	Secreted lipase, member of a lipase gene family whose members are expressed differentially in response to carbon source and during infection; may have a role in nutrition and/or in creating an acidic microenvironment	1.73	3.28	-1.07048	0.000333008
CTRG_04483	orf19.752	C1_04910C_A	Has domain(s) with predicted methyltransferase activity and role in metabolic process	195.06	364.24	-1.06714	2.12447e-05
CTRG_02699	---	---	---	3.21	6.04	-1.06575	0.00391548
CTRG_00175	orf19.4571	C4_02190C_A	CoA-transferase family protein; rat catheter biofilm repressed	0.86	1.61	-1.065	0.00230824
CTRG_00722	orf19.4372	CR_03730C_A	Predicted transmembrane transporter; rat catheter and Spider biofilm induced	13.53	25.25	-1.06489	4.95262e-08
CTRG_05910	orf19.7322	CR_09240C_A	Protein of unknown function; S. cerevisae ortholog Ypl225w interacts with ribosomes; rat catheter biofilm induced	136.62	252.7	-1.05764	0.0059725
CTRG_06102	---	---	---	1.82	3.36	-1.05534	0.000236454
CTRG_01093	orf19.2114	C2_00180C_A	Predicted uricase; ortholog of S. pombe SPCC1223.09; Spider biofilm induced	10.06	18.64	-1.0549	1.56129e-06
CTRG_01471	---	---	---	31.89	58.49	-1.04992	0.0318308
CTRG_05442	---	---	---	6.49	12	-1.04693	4.87836e-06
CTRG_01767	orf19.4170	C4_00720W_A	Putative cell wall associated protein; C. albicans and C. dubliniensis specific gene highly induced during chlamydospore development in both species; localized to chlamydospore cell wall; Hap43-repressed; Spider biofilm induced	3.03	5.59	-1.04596	0.000487425
CTRG_05231	orf19.5686	C5_00100C_A	Protein of unknown function; Spider biofilm induced	168.33	308.06	-1.04362	0.018997
CTRG_05177	---	---	---	79.16	146.81	-1.04284	0.0021685
CTRG_05993	orf19.4317	C5_02930C_A	Putative D-xylose reductase; antigenic in murine systemic infection; soluble protein in hyphae; induced by farnesol, macrophage interaction and by Mnl1 under weak acid stress; stationary-phase enriched protein; Spider biofilm induced	121.51	222.69	-1.03825	7.56462e-09
CTRG_04170	orf19.2785	C1_07600W_A	Putative subunit of the F1F0-ATPase complex; colony morphology-related gene regulation by Ssn6; farnesol, macrophage-downregulated protein abundance; protein present in exponential and stationary yeast growth phases; Hap43-induced	574.82	1044.45	-1.03641	0.0357737
CTRG_05950	orf19.7297	CR_09010C_A	Putative cystathionine gamma-synthase; decreased levels in stationary phase cultures; Hog1p-induced; Gcn4p-regulated	189.19	345	-1.03373	0.000112668
CTRG_01888	orf19.3151	C2_06710W_A	Has domain(s) with predicted catalytic activity and role in cellular metabolic process	27.95	51.17	-1.03276	5.84548e-08
CTRG_03420	orf19.4795	C1_09340C_A	Protein of unknown function; Sef1-, Sfu1-, and Hap43 regulated; Spider biofilm induced	2.76	5.04	-1.03031	1.20593e-06
CTRG_01892	orf19.3147	C2_06750C_A	Ortholog of C. dubliniensis CD36 : Cd36_21050, C. parapsilosis CDC317 : CPAR2_104310, C. auris B8441 : B9J08_000069 and Candida tenuis NRRL Y-1498 : CANTEDRAFT_104515	25.59	46.34	-1.02918	0.0188563
CTRG_05119	orf19.6536	C7_01840W_A	Actomyosin ring component at bud neck; cell-cycle regulated ser phosphorylation at CDK sites regulate association with Bni1/Bnr1, Iqg1 degradation, and ring disassembly; mutation causes cytokinetic defects; rat catheter biofilm repressed	16.08	29.41	-1.02912	2.01331e-08
CTRG_05691	orf19.6830	C3_06730W_A	Putative enoyl-CoA hydratase; Spider biofilm induced	39.34	71.84	-1.02869	6.12831e-08
CTRG_05889	orf19.6594	CR_09690C_A	GPI-anchored cell surface phospholipase B; possibly secreted; fungal-specific (no mammalian homolog); induced by Tbf1; fluconazole-induced; possible essential gene (UAU1 method); Spider and flow model biofilm induced	49.33	89.61	-1.02658	3.51773e-06
CTRG_01132	orf19.2062	C2_00660C_A	Cu-containing superoxide dismutase; role in response to host innate immune ROS; regulated on white-opaque switch; induced under iron starvation; ciclopirox olamine induced; caspofungin repressed; SOD1,4,5,6 gene family	24.81	45.03	-1.0247	2.27042e-07
CTRG_03705	orf19.7239	C1_14290C_A	Ortholog(s) have role in pheromone-dependent signal transduction involved in conjugation with cellular fusion and membrane raft, plasma membrane localization	288.05	526.66	-1.02415	6.82673e-06
CTRG_00729	orf19.4368	CR_03690W_A	Has domain(s) with predicted hydrolase activity and role in cellular process	37.4	67.84	-1.01945	2.02918e-08
CTRG_00580	---	---	---	171.22	310.25	-1.01875	2.40132e-08
CTRG_01062	orf19.7514	CR_00200W_A	Phosphoenolpyruvate carboxykinase; glucose, C-source, yeast-hypha, Hap43 regulated; fluconazole, phagocytosis, H2O2, oral candidasis, Spider/rat catheter/flow model biofilm induced; repressed in biofilm by Bcr1, Tec1, Ndt80, Rob1, Brg1	5101.23	9230.36	-1.01827	7.29359e-09
CTRG_05664	orf19.6817	C3_06850W_A	Transcription factor; repressor of fluconazole/ketoconazole/brefeldin A resistance; Tn mutation enhances filamentation; partially rescues S. cerevisiae pdr1 pdr3 fluconazole sensitivity; rat catheter biofilm induced/Spider biofilm repressed	20.27	36.95	-1.01696	0.00203957
CTRG_05423	orf19.5763	C6_03880W_A	Has domain(s) with predicted oxidoreductase activity and role in metabolic process	64.82	116.9	-1.01649	2.29662e-06
CTRG_00196	orf19.4633	C4_01510W_A	Ortholog(s) have carbonyl reductase (NADPH) activity, oxidoreductase activity, serine 3-dehydrogenase activity	261.43	468.54	-1.00927	0.000333637
CTRG_02029	orf19.5316	C2_10430C_A	Protein lacking an ortholog in S. cerevisiae; transposon mutation affects filamentous growth; rat catheter biofilm repressed	1.99	3.6	-1.00899	0.00014018
CTRG_00519	orf19.6311	CR_04820W_A	Protein of unknown function; Hap43-induced; rat catheter and Spider biofilm induced	532.8	956.42	-1.0072	2.05156e-08
CTRG_05773	---	---	---	8.72	15.63	-1.00606	1.7514e-06
CTRG_05083	orf19.6559	C7_01650W_A	RNA polymerase III transcription initiation factor complex (TFIIIC) subunit; growth phase regulated protein; downregulaated in stationary phase yeast cultures; Hap43-repressed; flow model biofilm induced; Spider biofilm repressed	134.41	60.14	1.00024	5.48394e-08
CTRG_05403	orf19.4553	C6_04140C_A	Ortholog of C. dubliniensis CD36 : Cd36_64990, C. parapsilosis CDC317 : CPAR2_600170, Candida tenuis NRRL Y-1498 : CANTEDRAFT_121753 and Debaryomyces hansenii CBS767 : DEHA2E19712g	35.41	15.92	1.00303	0.00157963
CTRG_02648	orf19.596.1	CR_08020C_A	Small nucleolar ribonucleoprotein; flucytosine induced	200.18	88.86	1.0035	0.000647563
CTRG_04759	---	---	---	11.8	5.29	1.00421	0.000250492
CTRG_04280	orf19.6105	C1_00070W_A	Mevalonate diphosphate decarboxylase; functional homolog of S. cerevisiae Erg19; possible drug target; regulated by carbon source, yeast-hypha switch, growth phase, antifungals; gene has intron; rat catheter, Spider biofilm repressed	309.23	138.22	1.00609	1.74582e-08
CTRG_02676	orf19.6298	C5_01600C_A	Putative ATP-dependent RNA helicase; flucytosine repressed; Spider biofilm induced	16.24	7.25	1.00694	8.63743e-07
CTRG_02920	orf19.3465	C6_02240C_A	Predicted ribosomal protein; downregulated upon phagocytosis by murine macrophages; Hap43-induced; Spider biofilm repressed	1771.72	785.62	1.00768	2.36753e-08
CTRG_03346	orf19.4883	C1_10140C_A	Protein of unknown function; S. cerevisiae ortholog Cos111 confers resistance to the antifungal drug ciclopirox olamine; constitutive expression independent of MTL or white-opaque status; Spider biofilm induced	251.37	112.1	1.00941	1.11131e-08
CTRG_01975	orf19.4080	C2_09180W_A	Putative ribonuclease H2 subunit; required for RNase H2 activity; repressed in Spider biofilms by Bcr1, Tec1, Brg1, Rob1	12.38	5.48	1.01021	3.37835e-05
CTRG_01094	orf19.2115	C2_00170C_A	Putative molybdopterin-converting factor; fungal-specific (no human or murine homolog)	53.01	23.51	1.01217	9.24342e-08
CTRG_04713	orf19.6837	C1_04450C_A	Putative oxidoreductase; induced by ciclopirox olamine; upregulation correlates with clinical development of fluconazole resistance; Spider biofilm repressed	128.3	56.68	1.01262	2.66613e-07
CTRG_05574	orf19.6175	C3_07800C_A	Putative 35S rRNA processing protein; Hap43-induced; repressed by prostaglandins; Spider biofilm induced	94.05	41.68	1.01438	8.60786e-08
CTRG_01783	orf19.18	C2_06390C_A	Inosine monophosphate (IMP) dehydrogenase; enzyme of GMP biosynthesis; target of mycophenolic acid and mizoribine monophosphate; antigenic during infection; repressed in core stress response; snoRNA snR54 encoded within IMH3 intron	90.89	39.96	1.0151	9.79012e-05
CTRG_01956	orf19.2907.1	C4_06290W_A	Ortholog(s) have chromatin DNA binding activity	24.54	10.77	1.01562	0.00198339
CTRG_03563	orf19.6343	C1_12790C_A	Putative fatty acid elongase; predicted role in sphingolipid biosynthesis; possibly an essential gene, disruptants not obtained by UAU1 method; Spider and flow model biofilm induced	27.22	12.01	1.0175	7.35145e-07
CTRG_02253	orf19.7424	C3_06380W_A	Putative protein constituent of 66S pre-ribosomal particles; Hap43-induced; repressed by prostaglandins	39.32	17.33	1.0204	5.79965e-07
CTRG_02809	orf19.3478	C6_02360W_A	Putative nucleolar protein with role in ribosomal assembly; hyphal-induced; Hap43-induced; Spider biofilm induced	22.5	9.77	1.02064	0.00928337
CTRG_03686	orf19.7217	C1_14110C_A	Ribosomal protein 4B; repressed upon phagocytosis by murine macrophage; Spider biofilm repressed	927.63	407.48	1.02073	1.99258e-07
CTRG_04882	orf19.7011	C7_01030C_A	Ortholog(s) have role in maturation of SSU-rRNA from tricistronic rRNA transcript (SSU-rRNA, 5.8S rRNA, LSU-rRNA) and nucleus, preribosome, small subunit precursor localization	16.35	7.21	1.02091	1.05977e-07
CTRG_02120	orf19.5630	C6_03410C_A	Putative ATP adenylyltransferase II; regulated by Gcn4; repressed by amino acid starvation (3-AT); induced by prostaglandins; Hap43-repressed; Spider biofilm repressed	173.25	76.68	1.02115	1.72035e-08
CTRG_00282	orf19.2688	C4_03030C_A	Putative U3 snoRNP protein; Hap43p-induced gene; physically interacts with TAP-tagged Nop1p	20.43	8.99	1.02194	1.07639e-07
CTRG_01753	orf19.2260	C2_07040W_A	Putative transcription factor with zinc finger DNA-binding motif	14.24	6.29	1.02205	1.39351e-05
CTRG_02231	orf19.7402	C3_06300W_A	Putative modulator of white-opaque switching	14.14	6.24	1.02352	6.72905e-08
CTRG_01867	orf19.1601	C2_09430W_A	Ribosomal protein, large subunit; induced by ciclopirox olamine treatment; genes encoding cytoplasmic ribosomal subunits are downregulated upon phagocytosis by murine macrophages; Hap43-induced gene; Spider biofilm repressed	1540.89	674.73	1.02379	1.31072e-08
CTRG_05511	orf19.6662	C5_03530C_A	Putative coenzyme Q (ubiquinone) binding protein; transcript is upregulated in clinical isolates from HIV+ patients with oral candidiasis	35.28	15.51	1.02392	2.32372e-06
CTRG_04080	orf19.2320	C1_10950C_A	Putative serine/threonine-protein kinase; possibly an essential gene, disruptants not obtained by UAU1 method	15.46	6.8	1.02401	1.30356e-06
CTRG_04766	orf19.4457	C1_03860C_A	Protein required for wild-type cell wall chitin distribution, morphology, hyphal growth; not essential; similar to S. cerevisiae Bni4p (targeting subunit for Glc7p phosphatase, involved in bud-neck localization of chitin synthase III)	52.39	23.2	1.02414	5.35104e-06
CTRG_05936	orf19.7312	CR_09160C_A	3-hydroxy-3-methylglutaryl coenzyme A synthase; ergosterol biosynthesis; sumoylation target; Tn mutation affects filamentation; amphotericin B, caspofungin repressed; exponential, stationary growth phase expressed; Spider biofilm repressed	198.98	87.13	1.02808	1.39386e-08
CTRG_01962	---	---	---	1.26	0.55	1.03033	0.0436698
CTRG_03495	orf19.4785	C1_09260C_A	Putative protein phosphatase of the Type 2C-related family (serine/threonine-specific), similar to S. cerevisiae Ptc1p; mutant shows virulence defect	86.44	37.99	1.03177	3.00907e-08
CTRG_01288	orf19.840	C2_03810C_A	Putative ribosomal protein; repressed upon phagocytosis by murine macrophage; Spider biofilm repressed	1751.98	763.37	1.03204	9.81138e-09
CTRG_04082	orf19.2319	C1_10970W_A	Putative nucleolar protein with a predicted role in pre-rRNA processing; Hap43-induced gene; repressed in core stress response	33.91	14.92	1.03593	3.97727e-08
CTRG_04154	orf19.2795	C1_07500C_A	Ortholog(s) have RNA binding, RNA strand annealing activity, tRNA binding activity, role in tRNA 3'-trailer cleavage, tRNA 3'-trailer cleavage, endonucleolytic, tRNA folding, tRNA processing and nucleolus, nucleoplasm, nucleus localization	115.08	50.04	1.03951	2.48329e-08
CTRG_04309	orf19.6057	C1_00510W_A	Ortholog(s) have 3-methyl-2-oxobutanoate hydroxymethyltransferase activity, role in pantothenate biosynthetic process and mitochondrion localization	20.04	8.7	1.04113	4.64282e-06
CTRG_02079	orf19.1404	C2_09500W_A	Predicted tRNA dihydrouridine synthase; Spider biofilm induced	21.93	9.56	1.04469	1.54937e-06
CTRG_00927	orf19.2555	CR_01650W_A	Putative orotate phosphoribosyltransferase; protein abundance is affected by URA3 expression in the CAI-4 strain background; flucytosine induced; protein level decreased in stationary phase cultures	63.39	27.34	1.04484	0.000285523
CTRG_06214	orf19.6936	C3_03810W_A	Protein involved in regulation of DNA-damage-induced filamentous growth; putative component of cell cycle checkpoint; ortholog of S. cerevisiae Rad53p, protein kinase required for cell-cycle arrest in response to DNA damage	15.68	6.82	1.04491	1.35523e-07
CTRG_01097	orf19.2119	C2_00140W_A	Ortholog of Ndt80; meiosis-specific transcription factor; activator of CDR1 induction by antifungal drugs; required for wild-type drug resistance and for Spider biofilm formation; transcript induced by antifungal drug treatment	99.87	43.56	1.04538	9.28985e-07
CTRG_01402	orf19.1578	C2_02540W_A	Ortholog of S. cereviaie Rrp5, an RNA binding protein involved in synthesis of 18S and 5.8S rRNAs; Hap43-induced gene	21.96	9.48	1.05075	1.30896e-08
CTRG_01950	orf19.3585	C2_08840W_A	Putative tRNA methyltransferase complex subunit; regulated by Gcn4; repressed in response to amino acid starvation (3-aminotriazole treatment); Spider biofilm induced	39.88	17.25	1.05248	3.97286e-07
CTRG_04383	orf19.6032	C1_00740C_A	Ornithine decarboxylase; enzyme of polyamine biosynthesis; mutant is viable; functionally complements polyamine auxotrophy of S. cerevisiae spe1 mutant; downregulated upon adherence to polystyrene	129.17	55.51	1.05332	1.06144e-08
CTRG_02117	orf19.5704	C6_03440W_A	Ortholog(s) have rRNA binding activity, role in RNA splicing, mitochondrial RNA processing, mitochondrial genome maintenance, positive regulation of rRNA processing, rRNA metabolic process and mitochondrion localization	15.77	6.8	1.05335	1.15381e-07
CTRG_03895	orf19.6862	C4_05230C_A	Hap43-induced gene; mutation confers hypersensitivity to 5-fluorocytosine (5-FC), 5-fluorouracil (5-FU), and tubercidin (7-deazaadenosine)	9.55	4.12	1.05509	5.8291e-07
CTRG_05584	orf19.6718	C3_07690C_A	Has domain(s) with predicted sequence-specific DNA binding activity	144.01	61.99	1.05951	2.30654e-08
CTRG_02516	orf19.6002	C3_05240C_A	Predicted ribosomal protein; regulated upon yeast-hypha switch; repressed upon phagocytosis by murine macrophage; Spider biofilm repressed	1285.66	549.41	1.06118	4.98705e-08
CTRG_00154	orf19.2765	C4_02390W_A	Adhesin-like cell wall protein; putative GPI-anchor; fluconazole-induced; induced in high iron; induced during cell wall regeneration; Cyr1 or Ras1 repressed; Tbf1 induced	27011.7	11678.6	1.06203	0.000268999
CTRG_03742	orf19.3087	C4_07180W_A	Fusion of ubiquitin with the S34 protein of the small ribosomal subunit; mRNA decreases upon heat shock, appears to be degraded; functional homolog of S. cerevisiae RPS31; Hap43-induced; Spider biofilm repressed	3054.47	1304.49	1.06216	2.14022e-09
CTRG_05285	orf19.920	C5_00680W_A	Minor protein arginine methyltransferases (PRMT) involved in methylation of arginine residues	31.4	13.41	1.06589	6.28529e-08
CTRG_02046	orf19.5352	C2_10720C_A	Protein with a predicted magnesium transporter domain; mutants are viable	58.46	24.94	1.06727	2.49099e-08
CTRG_02689	orf19.2640	C5_03390C_A	Uracil phosphoribosyltransferase; predicted tetrameric enzyme of pyrimidine salvage; mutations associated with flucytosine resistance in clade I clinical isolates; flucytosine, macrophage-induced protein; levels decrease in stationary phase	68.49	29.08	1.06773	4.57147e-07
CTRG_02985	orf19.4199	C6_00590W_A	Protein involved in ER-to-Golgi transport; rat catheter and Spider biofilm induced	206.25	88.3	1.07176	6.17428e-08
CTRG_03593	orf19.4945	C1_13170C_A	Protein similar to S. cerevisiae Msh6p, which is involved in mismatch repair; repressed under Cdc5p depletion; Hap43p-induced gene	13.5	5.76	1.072	4.00646e-08
CTRG_03357	orf19.4867	C1_10010C_A	Putative protein kinase with a role in control of growth and morphogenesis, required for full virulence; mutant cells are small, rounded, and sometimes binucleate; not required for filamentous growth; mutant is hypersensitive to caspofungin	67.51	28.95	1.0728	1.00224e-05
CTRG_01608	orf19.4490	C2_04600C_A	Ribosomal protein L17; mutation confers hypersensitivity to 5-FU, tubercidin; repressed upon phagocytosis by macrophage; Hap43-induced; Spider biofilm repressed	1074.9	456.11	1.07282	2.7824e-09
CTRG_02852	orf19.3423	C6_01630W_A	Putative translation initiation factor; genes encoding ribosomal subunits, translation factors, and tRNA synthetases are downregulated upon phagocytosis by murine macrophage	164.77	70.42	1.07348	2.8789e-09
CTRG_05956	orf19.7291	CR_08940W_A	Ortholog(s) have tRNA (adenine-N1-)-methyltransferase activity, role in tRNA methylation and nucleus, tRNA (m1A) methyltransferase complex localization	43.29	18.43	1.0756	1.79827e-08
CTRG_03546	orf19.6355	C1_12680W_A	Ortholog(s) have unfolded protein binding activity, role in ribosome biogenesis and nucleolus localization	78.51	33.41	1.07632	4.74126e-09
CTRG_00107	orf19.5678	C4_00490W_A	Has domain(s) with predicted role in peptidyl-diphthamide biosynthetic process from peptidyl-histidine and cytoplasm localization	15.01	6.36	1.07735	3.52107e-07
CTRG_02906	orf19.3504	C6_02070C_A	Ribosomal protein; downregulated upon phagocytosis by murine macrophage; Hap43-induced; sumoylation target; Spider biofilm repressed	890.41	374.11	1.0775	1.83301e-05
CTRG_05414	orf19.5595	C6_03100W_A	mRNA-binding protein that localizes specific mRNAs to daughter yeast cells and to hyphal tips; required for normal filamentation and host epithelial cell damage; ortholog of S. cerevisiae She3 but target mRNAs differs	94.38	40.15	1.07943	3.46474e-09
CTRG_03201	orf19.4223	C5_02170C_A	Gamma subunit of translation initiation factor eIF2; involved in identification of the start codon; likely essential for growth, based on an insertional mutagenesis strategy; Spider biofilm repressed	187.86	79.63	1.0801	2.78336e-09
CTRG_02892	orf19.687	C6_01960W_A	Ortholog of C. dubliniensis CD36 : Cd36_62090, C. parapsilosis CDC317 : CPAR2_602150, C. auris B8441 : B9J08_005503 and Candida tenuis NRRL Y-1498 : CANTEDRAFT_112751	13.94	5.91	1.08094	2.85854e-07
CTRG_06085	orf19.3978	C5_04910W_A	Protein required for maturation of 18S rRNA; rat catheter biofilm repressed	56.72	24.07	1.08323	3.31203e-08
CTRG_05147	---	---	---	1.81	0.76	1.08598	0.00423386
CTRG_00358	orf19.475	CR_03940W_A	Putative rRNA processing protein; rat catheter biofilm induced	14.19	5.95	1.09039	1.5179e-06
CTRG_01434	orf19.1509	C2_01970C_A	Protein similar to S. cerevisiae Rod1;a membrane protein with a role in drug tolerance; repressed by Rgt1; mutant is viable	90.29	38.07	1.09121	1.86603e-09
CTRG_00520	orf19.6312	CR_04810W_A	Ribosomal protein S3; Hog1, Hap43-induced; grepressed upon phagocytosis by murine macrophage; present in exponential and stationary phase cells; Spider biofilm repressed	751.65	312.99	1.09282	5.77867e-05
CTRG_05575	orf19.6173	C3_07790W_A	Putative transcription factor; involved in control of glucose-regulated gene expression; repressed by Rgt1; Spider biofilm induced	513.93	217	1.09512	2.75547e-05
CTRG_02534	orf19.5982	C3_05100C_A	Predicted ribosomal protein; Plc1p-regulated, Tbf1-activated; repressed upon phagocytosis by murine macrophage; Hap43p-induced; Spider biofilm repressed	1426.74	592.9	1.09604	1.13505e-07
CTRG_05906	orf19.7314	CR_09180W_A	Putative cysteine dioxygenases; role in conversion of cysteine to sulfite; transcript regulated upon white-opaque switch; rat catheter, Spider and flow model biofilm induced	46.24	19.26	1.09835	3.35601e-07
CTRG_05855	---	---	---	2.61	1.08	1.09997	0.00239082
CTRG_00999	orf19.3275	CR_00810W_A	Ortholog of C. dubliniensis CD36 : Cd36_25870, C. parapsilosis CDC317 : CPAR2_804000, C. auris B8441 : B9J08_001023 and Candida tenuis NRRL Y-1498 : CANTEDRAFT_115661	59.4	24.92	1.10012	7.76365e-08
CTRG_01823	orf19.1351	C2_08320C_A	Ortholog of C. dubliniensis CD36 : Cd36_22440, C. parapsilosis CDC317 : CPAR2_407000, Candida tenuis NRRL Y-1498 : cten_CGOB_00049 and Candida tropicalis MYA-3404 : CTRG_01823	4.01	1.68	1.10134	0.0127608
CTRG_00796	orf19.2864.1	CR_03030C_A	Putative ribosomal protein; Plc1-regulated; downregulated upon phagocytosis by murine macrophage; Spider biofilm repressed	1777.55	735.47	1.10253	0.000359567
CTRG_00495	orf19.2717	C4_02790C_A	Putative U3-containing small subunit processome complex subunit; Hap43p-induced gene; mutation confers resistance to 5-fluorocytosine (5-FC); repressed upon high-level peroxide stress	25.47	10.6	1.10552	1.58047e-08
CTRG_05685	orf19.6824	C3_06790W_A	Helix-loop-helix transcription factor; regulator of yeast form adherence; required for yeast cell adherence to silicone substrate; Spider and F-12/CO2 biofilm induced; repressed by alpha pheromone in SpiderM medium	4.72	1.95	1.11089	7.99655e-05
CTRG_00769	orf19.2393	CR_03310C_A	Putative transcription factor with zinc finger DNA-binding motif	30.97	12.77	1.11359	2.18198e-07
CTRG_05814	orf19.7617	CR_10400W_A	Ortholog(s) have peptide alpha-N-acetyltransferase activity, peptide-glutamate-N-acetyltransferase activity, peptide-serine-N-acetyltransferase activity	122.97	50.81	1.11913	2.6136e-09
CTRG_00380	orf19.500	CR_04160C_A	Ortholog(s) have tRNA (adenine-N1-)-methyltransferase activity, role in tRNA methylation and nucleus, tRNA (m1A) methyltransferase complex localization	24.19	9.95	1.12098	3.10602e-08
CTRG_04258	orf19.177	C1_06320W_A	Has domain(s) with predicted phosphatidylinositol binding activity and role in cell communication	5.08	2.09	1.12297	9.80382e-06
CTRG_01806	orf19.2179	C2_08050C_A	Transporter of ferrichrome siderophores, not ferrioxamine B; required for human epithelial cell invasion in vitro, not for mouse systemic infection; regulated by iron, Sfu1, Rfg1, Tup1, Hap43; rat catheter and Spider biofilm induced	10.37	4.26	1.12323	0.000269545
CTRG_01992	orf19.1604	C2_09460C_A	Zinc cluster DNA-binding transcription factor; positive regulator of filamentous growth; Spider biofilm induced	123.83	51.1	1.12345	3.48343e-10
CTRG_04221	orf19.6247	C1_06630W_A	Ortholog(s) have chromatin binding activity	19.58	8.1	1.12455	1.33807e-07
CTRG_04381	orf19.6029	C1_00770C_A	Similar to S. cerevisiae Rot1p, which is involved in cell wall 1,6-beta-glucan biosynthesis; has predicted transmembrane region; possibly an essential gene, disruptants not obtained by UAU1 method	298.9	122.51	1.12476	5.25169e-10
CTRG_04461	orf19.3354	C1_01640W_A	Predicted ribosomal protein S4, component of the small ribosomal subunit; has paralog RPS41	1500.8	611.44	1.12535	7.09101e-07
CTRG_03333	---	---	---	70.28	29.06	1.12787	0.00877403
CTRG_05204	orf19.5126	C7_03270W_A	Putative adhesin-like protein	202.72	83.83	1.12864	0.000371637
CTRG_00055	---	---	---	19.21	7.86	1.12922	1.53342e-07
CTRG_00281	orf19.2687.1	C4_03040W_A	Ortholog(s) have DNA-directed 5'-3' RNA polymerase activity, RNA polymerase I activity, RNA polymerase II activity, RNA polymerase III activity, RNA-directed 5'-3' RNA polymerase activity, zinc ion binding activity	803.07	330.4	1.12964	0.00805333
CTRG_00417	orf19.547	CR_04560C_A	Ortholog(s) have 5'-3' exonuclease activity, 5'-flap endonuclease activity, double-stranded DNA 5'-3' exodeoxyribonuclease activity, single-stranded DNA 5'-3' exodeoxyribonuclease activity	25.58	10.52	1.13149	2.98797e-08
CTRG_02188	orf19.5404	C3_00580W_A	Putative adhesin-like cell wall mannoprotein; repressed during the mating process; mutation confers hypersensitivity to toxic ergosterol analog; decreased transcription is observed upon fluphenazine treatment	0.63	0.26	1.13328	0.0332135
CTRG_04252	---	---	---	41.73	16.97	1.13518	1.30245e-07
CTRG_02162	orf19.1697	C3_01520C_A	Ortholog(s) have role in cytoplasmic translation, poly(A)+ mRNA export from nucleus and cytoplasm localization	69.91	28.49	1.13558	2.22741e-09
CTRG_05210	orf19.5136	C7_03200C_A	Putative pyridoxamine 5'-phosphate oxidase; planktonic growth and early-stage flow model biofilm induced	125.8	51.16	1.13821	1.17969e-09
CTRG_05600	orf19.6737	C3_07540C_A	Protein of unknown function; mutants are viable; induced in a cyr1, ras1, or efg1 homozygous null	156.06	63.76	1.13989	4.04655e-10
CTRG_02842	orf19.3438	C6_01460C_A	Ortholog(s) have chaperone binding activity, role in protein folding in endoplasmic reticulum, response to unfolded protein, ubiquitin-dependent ERAD pathway and endoplasmic reticulum lumen localization	63.27	25.62	1.14514	1.29635e-09
CTRG_04898	orf19.7029	C7_00870W_A	Putative guanine deaminase; mutation confers hypersensitivity to toxic ergosterol analog; Spider biofilm induced	3.51	1.42	1.14685	0.000109184
CTRG_04243	orf19.6265.1	C1_06450C_A	Putative ribosomal protein; repressed upon phagocytosis by murine macrophage; transcript positively regulated by Tbf1; Spider biofilm repressed	2958.77	1189.29	1.1491	5.41509e-10
CTRG_01565	orf19.809	C2_04120C_A	Ortholog(s) have rRNA binding activity, role in maturation of LSU-rRNA from tricistronic rRNA transcript (SSU-rRNA, 5.8S rRNA, LSU-rRNA) and nucleolus, preribosome localization	54.79	22.18	1.15023	8.5751e-10
CTRG_03623	orf19.5010	C1_13730C_A	Putative 18S rRNA dimethylase; predicted role in rRNA modification and processing; Hap43-induced; likely to be essential for growth based on insertional mutagenesis strategy; F-12/CO2 early biofilm induced	20.31	8.15	1.15233	1.28644e-07
CTRG_05175	orf19.5507	C7_03700C_A	Protein required for pre-rRNA processing and 40S ribosomal subunit synthesis; associated with U3 and U14 snoRNAs; transposon mutation affects filamentous growth; repressed by prostaglandins; Spider biofilm induced	10.14	4.07	1.15393	6.41526e-07
CTRG_01232	orf19.1445	C2_01400C_A	Protein similar to S. cerevisiae Esc4; a protein that represses transposition; transposon mutation affects filamentation; rat catheter biofilm repressed	12.05	4.84	1.15675	7.80994e-09
CTRG_02134	orf19.1666	C3_01800C_A	Ortholog of Dig2, a MAP kinase-responsive inhibitor of Ste12; regulates mating-specific genes and invasive growth in S. cerevisiae; induced by alpha pheromone in SpiderM medium	40.69	16.51	1.15696	0.00193908
CTRG_01616	orf19.154	C2_04700C_A	Putative ortholog of S. cerevisiae Utp30; a U3-containing 90S preribosome complex protein; Hap43-induced; Spider biofilm induced	11.77	4.71	1.15718	3.82666e-06
CTRG_04308	orf19.6056	C1_00520W_A	Ortholog(s) have phosphatase activity and role in dephosphorylation	60.67	24.4	1.15759	3.1416e-09
CTRG_03942	orf19.3829	C4_04530C_A	Cell surface glycosidase; may act on cell-wall beta-1,3-glucan prior to beta-1,6-glucan linkage; role in systemic, not vaginal virulence (neutral, not low pH); high pH or filamentation induced; Bcr1-repressed in RPMI a/a biofilm	3.72	1.49	1.15952	4.84119e-05
CTRG_04204	orf19.6230	C1_06800W_A	Ortholog(s) have GDP binding, RNA NAD-cap (NAD-forming) hydrolase activity, RNA pyrophosphohydrolase activity, enzyme regulator activity, phosphodiesterase decapping endonuclease activity	17.73	7.1	1.16024	5.52632e-08
CTRG_01076	orf19.1923	C2_00030W_A	Protein with a predicted role in recruitment of RNA polymerase I to rDNA; caspofungin induced; flucytosine repressed; repressed in core stress response; repressed by prostaglandins	16.68	6.68	1.16147	5.83591e-08
CTRG_03865	orf19.1801	C4_05450C_A	Putative cytochrome B5 reductase; plasma membrane-localized	245.27	98.02	1.16514	1.73939e-10
CTRG_00472	---	---	---	33.44	13.36	1.16553	1.32489e-08
CTRG_05283	orf19.922	C5_00660C_A	Lanosterol 14-alpha-demethylase; cytochrome P450 family; role in ergosterol biosynthesis; target of azole antifungals; may contribute to drug resistance; azole or flow model biofilm induced; drug treated biofilm induced; hypoxia regulated	208.16	82.83	1.16703	1.58067e-10
CTRG_05561	orf19.4336	C5_03070W_A	Ribosomal protein S5; macrophage/pseudohyphal-induced after 16 h; downregulated upon phagocytosis by murine macrophage; Hap43-induced; Spider biofilm repressed	1641.91	651.18	1.16868	1.01893e-10
CTRG_05974	orf19.4308	C5_02840C_A	Probable protein kinase involved in determination of morphology during the cell cycle of both yeast-form and hyphal cells via regulation of Swe1p and Cdc28p; required for full virulence and kidney colonization in mouse systemic infection	110.95	44.4	1.16876	6.86915e-11
CTRG_02250	orf19.7394	C3_06120C_A	Golgi membrane GDPase, required for wild-type O-mannosylation, not N-glycosylation; required for wild-type hyphal induction, cell wall, and cell surface charge; not required for HeLa cell adherence; functional homolog of S. cerevisiae Gda1p	129.98	51.67	1.16892	2.00422e-10
CTRG_01000	orf19.3276	CR_00800C_A	Putative 90S pre-ribosomal component; repressed in core stress response; repressed by prostaglandins; physically interacts with TAP-tagged Nop1; Hap43-induced	21.67	8.56	1.17609	1.31747e-09
CTRG_04894	orf19.7022	C7_00920C_A	Ortholog of C. dubliniensis CD36 : Cd36_70850, C. auris B8441 : B9J08_003277, Candida tenuis NRRL Y-1498 : cten_CGOB_00183 and Debaryomyces hansenii CBS767 : DEHA2F22462g	13.74	5.44	1.17667	3.35731e-07
CTRG_05866	orf19.7569	CR_09950C_A	Putative U3 snoRNP protein; Hap43p-induced gene; physically interacts with TAP-tagged Nop1p	141.03	55.54	1.18382	6.78304e-11
CTRG_04791	orf19.3037	C1_03370W_A	Putative poly(A)-binding protein; regulated by Gcn4p; induced in response to amino acid starvation (3-AT treatment); protein present in exponential and stationary growth phase yeast cultures	155.03	61.03	1.18719	6.19157e-11
CTRG_03585	orf19.4937	C1_13110C_A	Major chitin synthase of yeast and hyphae; synthesizes short-chitin fibrils; Chs4-activated; transcript induced at yeast-hyphal transition; Chs1 and Chs2, but not Chs3, are inhibited by the protoberberine HWY-289; Spider biofilm induced	82.88	32.5	1.18884	6.0564e-11
CTRG_05253	orf19.962	C5_00310C_A	Protein with a fungal RNA polymerase I subunit RPA14 domain; proposed to play a role in the recruitment of pol I to the promoter; Hap43-induced gene	38.63	15.22	1.19228	7.6605e-06
CTRG_02907	orf19.3501	C6_02090C_A	S. cerevisiae ortholog Pxl1 localizes to sites of polarized growth and is required for selection and/or maintenance of polarized growth sites; Hog1p-repressed	47.43	18.7	1.19291	7.29152e-06
CTRG_03654	orf19.5015	C1_13780W_A	Class V myosin; nonessential; sole class V myosin in C. albicans; required for WT actin cytoskeletal polarity, nuclear organization, migration, hyphal growth; conserved myosin ATPase/tail domains; Hap43-induced; flow model biofilm repressed	48.34	18.91	1.19355	6.7995e-11
CTRG_06178	orf19.5436	C3_00330W_A	Essential nucleolar protein; involved in tRNA export from the nucleus and ribosomal small subunit biogenesis; physically interacts with TAP-tagged Nop1; Spider biofilm induced	16.48	6.45	1.19356	2.87215e-09
CTRG_03566	orf19.6340	C1_12820C_A	Ortholog(s) have DNA-directed 5'-3' RNA polymerase activity, RNA polymerase I activity, RNA polymerase II activity, RNA polymerase III activity, RNA-directed 5'-3' RNA polymerase activity	175.63	68.52	1.1939	1.28238e-10
CTRG_04276	orf19.2432	C1_06130C_A	bZIP transcription factor; role in unfolded protein response and control of morphology; transcript undergoes atypical splicing at C terminus under ER stress; induced during mating and by caspofungin; mRNA binds She3; Spider biofilm induced	245.65	96.67	1.20083	0.00658814
CTRG_03473	orf19.1144	C1_11730W_A	Protein with SEL-1 like protein domain; early-stage flow model biofilm induced	158.57	61.91	1.20471	7.01503e-10
CTRG_02755	orf19.1091	C6_04330W_A	Ortholog of S. cereviiae Nop8; has a role in ribosomal large subunit biogenesis; rat catheter and Spider biofilm induced	12.37	4.78	1.2082	1.06173e-08
CTRG_00191	orf19.4640	C4_01450W_A	Putative rRNA processing protein; Hap43-induced; repressed in core stress response	38.12	14.73	1.21126	2.43735e-10
CTRG_02298	orf19.5902	C3_04480C_A	Protein similar to S. cerevisiae Ras2; has opposite effects to Ras1; Tn mutation affects filamentous growth; rat catheter and Spider biofilm induced	50.86	19.58	1.21828	2.53413e-10
CTRG_04810	orf19.2488	C1_05640C_A	eIF4A subfamily of DEAD-box ATP-dependent RNA helicases; predicted nucleolar protein required for maturation of 18S rRNA; Spider biofilm induced	16.32	6.27	1.21965	2.50958e-08
CTRG_05801	orf19.7634	CR_10540C_A	Alpha-kleisin cohesin complex subunit; for sister chromatid cohesion in mitosis and meiosis; repressed by alpha pheromone in SpiderM medium; periodic cell-cycle expression; Hap43-repressed; rat catheter and Spider biofilm repressed	27.53	10.66	1.22176	4.02856e-10
CTRG_02788	orf19.5541	C6_02690C_A	Protein with similarity to S. pombe Nrd1p; transcription induced upon induction of hyphal growth; regulated by Cph1p, Efg1p, Cph2p; low-level expression; alkaline upregulated; fungal-specific (no human or murine homolog)	22.18	8.49	1.22568	1.0042e-09
CTRG_03086	orf19.6418	CR_08500W_A	Ortholog(s) have unfolded protein binding activity and role in protein import into nucleus, ribosomal large subunit biogenesis	71.81	27.43	1.22794	6.20228e-11
CTRG_04992	orf19.5168	C7_02930C_A	Ortholog(s) have unfolded protein binding activity, role in maturation of SSU-rRNA, ribosomal small subunit biogenesis and cytoplasm localization	42.98	16.49	1.22856	1.5822e-10
CTRG_01100	orf19.1911	C2_00100C_A	GPI-anchored cell surface protein of unknown function; Hap43p-repressed gene; fluconazole-induced; possibly an essential gene, disruptants not obtained by UAU1 method	290.96	110.71	1.23409	1.12612e-11
CTRG_04074	orf19.2330	C1_10880W_A	Putative U3 snoRNA-associated protein; Hap43-induced; transposon mutation affects filamentous growth; repressed by prostaglandins	30.99	11.82	1.23553	4.73197e-10
CTRG_05745	orf19.1426	C4_04240C_A	Ortholog of S. cerevisiae Skg6; localizes to the cell cortex, cell bud neck, cell bud tip, incipient cellular bud site, and is membrane-bound; Spider biofilm induced	69.09	26.38	1.23644	9.49064e-10
CTRG_02014	orf19.1753	C2_10270W_A	Pseudouridine synthase; catalyzes pseudouridylation in U2 snRNA, 5S rRNA, cytoplasmic tRNAs and in pre-tRNA(Tyr); F-12/CO2 early biofilm induced	17.35	6.6	1.24088	6.07526e-10
CTRG_01762	orf19.2250	C2_06960W_A	Putative spermidine synthase; predicted role in pantothenate and spermidine biosynthesis; Spider biofilm repressed	536.71	202.65	1.24207	7.33049e-12
CTRG_05657	orf19.6785	C3_07150C_A	Acidic ribosomal protein S12; regulated by Gcn4, activated by Tbf1; repressed by amino acid starvation (3-AT); protein abundance is affected by URA3 expression in CAI-4 strain background; sumoylation target; Spider biofilm repressed	1477.06	553.84	1.24521	5.99496e-12
CTRG_03846	orf19.1253	C4_05680W_A	bHLH transcription factor of the myc-family; required for phosphate acquisition and for resistance to stresses; induced by Mnl1 under weak acid stress	44.35	16.81	1.24588	8.4619e-11
CTRG_06221	---	---	---	67.37	25.33	1.2462	3.7285e-09
CTRG_05972	orf19.5612	C6_03250W_A	Beta-mannosyltransferase; for elongation of beta-mannose chains on the acid-labile fraction of cell wall phosphopeptidomannan; 9-gene family member; regulated by Tsa1, Tsa1B; flow model biofilm induced; rat catheter biofilm repressed	236.05	89.36	1.24675	3.58053e-12
CTRG_01487	orf19.3551	C2_05210W_A	Essential subunit of the Dam1 (DASH) complex, which acts in chromosome segregation by coupling kinetochores to spindle microtubules	12.33	4.65	1.24884	2.60528e-05
CTRG_00062	orf19.4706	C4_00860C_A	Protein of unknown function; induced in cyr1 or ras1 mutant; induced by fluconazole, by alpha pheromone in SpiderM medium and during oralpharyngeal candidasis; Spider biofilm induced	255.64	95.55	1.25539	1.93278e-11
CTRG_05764	orf19.5550	C6_02770W_A	Putative mRNA turnover protein; Hap43-induced; mutation confers hypersensitivity to tubercidin (7-deazaadenosine); rat catheter biofilm induced	32.04	11.89	1.25551	4.9787e-08
CTRG_04786	orf19.3015	C1_03230C_A	Putative ribosomal large subunit biogenesis protein; repressed in core stress response; repressed by prostaglandins	29.66	11.05	1.26013	1.27691e-10
CTRG_06092	orf19.3970	C5_04840C_A	Putative ribosome biogenesis factor; possibly essential, disruptants not obtained by UAU1 method; rat catheter and Spider biofilm induced	13.13	4.93	1.26041	1.84819e-06
CTRG_00026	orf19.4660	C4_01270W_A	Ribosomal protein 6A; localizes to cell surface of yeast cells but not hyphae; repressed upon phagocytosis by murine macrophage; possibly essential; Hap43-induced; Spider biofilm repressed	2720.51	1015.55	1.26096	2.04286e-12
CTRG_04990	orf19.5171	C7_02890C_A	Protein mannosyltransferase; required for virulence in mice and for adhesion to epithelial cells; role in hyphal growth and drug sensitivity; Als1, Sec20, Kre9, Pir1 are substrates; 1 of 5 PMT family members	247.9	92.54	1.26289	2.56476e-12
CTRG_06186	orf19.5425	C3_00420W_A	Ortholog(s) have 3'-tRNA processing endoribonuclease activity	12.9	4.8	1.26538	5.25631e-10
CTRG_01122	orf19.2075	C2_00520W_A	N-linked mannoprotein of cell wall and membrane; possible signal transducer; role in hyphal growth and HWP1 induction in alkaline pH; GPI modification predicted; dfg5 dcw1 double mutant is inviable; caspofungin-induced, fungal-specific	261.81	97.17	1.26826	2.49556e-12
CTRG_03008	orf19.1199	C6_00370C_A	Ortholog of S. cerevisiae Nop58; involved in pre-rRNA process; Tn mutation affects filamentous growth; macrophage/pseudohyphal-induced; physically interacts with TAP-tagged Nop1; Spider biofilm repressed	101.69	37.67	1.27036	6.06217e-12
CTRG_03522	orf19.5225.2	C1_12390C_A	Ribosomal protein L27; Spider biofilm repressed	2137.64	788.48	1.27047	2.48858e-08
CTRG_02260	orf19.7384	C3_06030W_A	Putative GTPase; mutation confers hypersensitivity to 5-fluorocytosine (5-FC), 5-fluorouracil (5-FU), and tubercidin (7-deazaadenosine); repressed by prostaglandins; Hap43-induced	20.12	7.45	1.27076	3.6394e-10
CTRG_05921	orf19.7332	CR_09370W_A	Putative mRNA export protein; Walker A and B (ATP/GTP binding) motifs; required for wild-type morphology, growth; expressed in hyphal, pseudohyphal, and yeast form; Hap43-induced; Spider and flow model biofilm induced	27.56	10.16	1.2738	1.13402e-11
CTRG_00737	---	---	---	3.15	1.16	1.27694	6.97957e-05
CTRG_01427	orf19.1515	C2_02010C_A	Chitinase; similar to S. cerevisiae sporulation-specific Cts2p; functionally complements A. gossypii cts2 mutant sporulation defect; homozygous null mutation causes no obvious defects; transcription decreases upon yeast-to-hyphal switch	85.25	31.42	1.28238	9.7262e-12
CTRG_01463	orf19.3572.3	C2_05410W_A	Ribosomal 60S subunit protein L31B; Spider biofilm repressed	4184.04	1530.7	1.2853	8.31642e-13
CTRG_01460	orf19.3575	C2_05460W_A	Pyruvate kinase at yeast cell surface; Gcn4/Hog1/GlcNAc regulated; Hap43/polystyrene adherence induced; repressed by phagocytosis/farnesol; hyphal growth role; stationary phase enriched; flow model biofilm induced; Spider biofilm repressed	2153.38	790.91	1.28659	7.88891e-13
CTRG_00197	orf19.4632	C4_01520C_A	Ribosomal protein L20; repressed upon phagocytosis by murine macrophage; alternatively spliced intron in 5' UTR; Hap43-induced; Spider biofilm repressed	1702.98	621.32	1.2883	8.32077e-13
CTRG_02885	orf19.3394	C6_01880W_A	Predicted membrane protein; induced by alpha pheromone in SpiderM medium	45.6	16.6	1.29015	5.99222e-10
CTRG_00027	orf19.4662	C4_01260W_A	Transcription factor required for wild-type resistance to cell wall perturbation caused by caspofungin treatment; regulates caspofungin-induced transcription of SKO1	69.81	25.79	1.29086	0.000502784
CTRG_04337	orf19.2994	C1_03020C_A	Putative ribosomal subunit; antigenic during murine infection; downregulated upon phagocytosis by murine macrophage; Spider biofilm repressed	1918.61	700.46	1.29113	7.71134e-13
CTRG_01473	orf19.3564	C2_05340C_A	Putative RNA polymerase; protein level decreases in stationary phase cultures; Hap43p-induced gene	48.99	17.83	1.29313	1.98084e-07
CTRG_05980	orf19.4301	C5_02780W_A	Ortholog(s) have role in chromatin silencing at telomere, rDNA heterochromatin assembly, regulation of transcription by RNA polymerase II, silent mating-type cassette heterochromatin assembly	15.2	5.57	1.29667	4.60227e-08
CTRG_04344	orf19.3002	C1_03090W_A	Putative ribosomal protein 10 of the 40S subunit; elicits host antibody response during infection; transcript induced during active growth; Spider biofilm repressed	2262.16	821.46	1.29705	6.59018e-13
CTRG_04757	orf19.4479	C1_04040C_A	Putative U3-containing 90S preribosome subunit; Hap43-induced; repressed in core stress response; Spider biofilm induced	13.65	4.96	1.30247	3.6931e-10
CTRG_05510	orf19.6663	C5_03540C_A	Ribosomal protein; macrophage/pseudohyphal-induced after 16 h; repressed upon phagocytosis by murine macrophage; transcript positively regulated by Tbf1; 5'-UTR intron; Hap43-induced; Spider biofilm repressed	4376.83	1581.06	1.30463	2.79222e-13
CTRG_02334	orf19.5959	C3_04900W_A	Putative nucleolar protein; Hap43-induced; mutation confers resistance to 5-fluorocytosine (5-FC), 5-fluorouracil (5-FU), and tubercidin (7-deazaadenosine); heterozygous mutant is resistant to parnafungin; Spider biofilm induced	15.5	5.62	1.30764	3.0736e-10
CTRG_01272	orf19.1490	C2_01780W_A	Mucin family adhesin-like protein; cell wall damage sensor; required for Cek1 phosphorylation by cell wall stress; Rim101-repressed; activation releases extracellular domain into medium; Spider biofilm induced	99.71	36.09	1.30979	2.97639e-13
CTRG_01366	orf19.5812	C2_02930C_A	Ortholog of S. cerevisiae Ett1, a nuclear protein that inhibits replication of Brome mosaic virus; early-stage flow model biofilm induced	102.78	37.12	1.31308	1.23805e-12
CTRG_03083	orf19.6415.1	CR_08480C_A	Ortholog(s) have structural constituent of ribosome activity and cytosolic small ribosomal subunit localization	2136.43	763.24	1.31715	5.85504e-13
CTRG_06077	orf19.3960	C5_04740C_A	Putative DNA polymerase III (delta) subunit with a predicted role in DNA replication and DNA repair; cell-cycle regulated periodic mRNA expression	24.9	8.91	1.32007	6.30003e-11
CTRG_00375	orf19.494	CR_04110W_A	Putative RNA-binding protein; role in assembly of box H/ACA snoRNPs and thus pre-rRNA processing; Spider biofilm induced	7.48	2.69	1.32661	2.73276e-08
CTRG_03515	orf19.5232	C1_12310C_A	Putative 66S pre-ribosomal particle component; Hap43-induced; essential for growth; transposon mutation affects filamentous growth; Spider biofilm induced	25.84	9.18	1.32862	5.53974e-06
CTRG_00994	orf19.3267	CR_00870C_A	Ortholog(s) have palmitoyltransferase activity and role in cortical actin cytoskeleton organization, establishment of cell polarity, protein palmitoylation, regulation of exocytosis, vacuole fusion, non-autophagic	83.21	29.58	1.32901	1.51827e-12
CTRG_03409	orf19.4815	C1_09510W_A	Protein similar to S. cerevisiae Ytm1p, which is involved in biogenesis of the large ribosomal subunit; transposon mutation affects filamentous growth; protein level decreases in stationary phase cultures; Hap43p-induced gene	29.06	10.38	1.33002	2.48985e-11
CTRG_04174	orf19.2781	C1_07640C_A	Protein with predicted serine/threonine kinase and tyrosine kinase domains; possibly an essential gene, disruptants not obtained by UAU1 method; Spider biofilm induced	78.18	27.84	1.33524	4.63735e-13
CTRG_04106	orf19.665	C1_11380W_A	Ortholog(s) have rRNA (pseudouridine) methyltransferase activity	50.56	17.79	1.33782	2.66214e-08
CTRG_02167	orf19.1702	C3_01470W_A	Similar to but not orthologous to S. cerevisae Arf3; transcript filament induced; Tup1 regulated; rat catheter biofilm repressed (see Locus History Note for Assembly 19 correction)	56.83	20.03	1.3418	1.59501e-10
CTRG_00514	orf19.554	CR_04630C_A	Monooxygenase of the cytochrome P450 family; produces N,N'-bisformyl dityrosine from N-formyltyrosine; regulated by Nrg1, Mig1, and Tup1; role in chlamydospore formation; Spider biofilm induced	81.82	28.94	1.34348	5.01247e-13
CTRG_04259	orf19.6277	C1_06340W_A	Ortholog of C. dubliniensis CD36 : Cd36_05920, C. parapsilosis CDC317 : CPAR2_803860, C. auris B8441 : B9J08_000594, Pichia stipitis Pignal : PICST_30324 and Candida guilliermondii ATCC 6260 : PGUG_04439	12.82	4.54	1.34751	4.08246e-08
CTRG_00812	orf19.2847	CR_02890C_A	Ortholog(s) have RNA polymerase III activity, role in tRNA transcription by RNA polymerase III and RNA polymerase III complex localization	25.87	9.1	1.34983	9.86751e-12
CTRG_04920	orf19.7084	C7_00360W_A	Cell-surface associated glycoprotein; promotes activation of Cek1 in a matrix-dependent manner; N-glycosylated; Spider biofilm induced	258.28	91.15	1.35002	1.21496e-09
CTRG_04341	orf19.2998	C1_03060C_A	Protein with a predicted role in pre-rRNA processing; repressed by prostaglandins	19.27	6.69	1.3514	1.65924e-08
CTRG_00195	orf19.4634	C4_01500W_A	Protein required for thiolation of uridine at wobble position of Gln, Lys, and Glu tRNAs; has a role in urmylation; S. cerevisiae ortholog has a role in invasive and pseudohyphal growth	7.17	2.52	1.35269	4.65897e-07
CTRG_03990	orf19.5065	C1_07930C_A	Putative membrane protein required for the retention of lumenal endoplasmic reticulum proteins; rat catheter biofilm induced	36.88	12.87	1.35407	5.3263e-12
CTRG_02317	orf19.5873	C3_04300C_A	Putative DNA directed DNA polymerase alpha; RNA abundance regulated by cell cycle, tyrosol and cell density; rat catheter biofilm induced	18.04	6.32	1.35451	1.06375e-12
CTRG_02239	orf19.7411	C3_06220C_A	Putative mitochondrial inner membrane transporter; rat catheter biofilm induced	11	3.83	1.35721	3.90864e-08
CTRG_04242	orf19.6265	C1_06460C_A	Predicted ribosomal protein; repressed upon phagocytosis by murine macrophage; Spider biofilm repressed	945.9	327.12	1.35937	8.21557e-06
CTRG_04661	orf19.2929	C1_02420C_A	Essential beta-1,3-glucan synthase subunit; gsc1 allele determines resistance/sensitivity to echinocandins; 16 predicted membrane-spanning regions; mRNA abundance declines after yeast-to-hypha transition; Spider biofilm induced	129.57	45.03	1.35942	7.1066e-14
CTRG_01997	orf19.1390	C2_09640W_A	Phosphomannose isomerase; cell wall biosynthesis enzyme; drug target; functional homolog of S. cerevisiae, E. coli phosphomannose isomerase; Gcn4-regulated; induced on adherence to polystyrene, phagocytosis; 3-AT, Spider biofilm repressed	146.47	50.67	1.36301	3.85236e-08
CTRG_04660	---	---	---	86.55	30.22	1.36464	1.64444e-13
CTRG_04767	orf19.4459	C1_03870C_A	Predicted heme-binding stress-related protein; Tn mutation affects filamentous growth; induced during chlamydospore formation in C. albicans and C. dubliniensis; Spider biofilm induced	85.66	29.86	1.36577	1.49607e-13
CTRG_03502	orf19.5242	C1_12220W_A	Putative ATP-binding protein with a predicted role in DNA replication; member of conserved Mcm1p regulon; periodic mRNA expression, peak at cell-cycle M/G1 phase	5.51	1.93	1.36914	5.28922e-07
CTRG_05721	orf19.5384	C3_00710W_A	Chitin synthase required for synthesis of long-chitin fibrils; nonessential; 8 or 9 membrane spanning regions; mRNA present in yeast and hyphae; induced during cell wall regeneration; flow model biofilm repressed	131.07	45.43	1.36947	3.60149e-14
CTRG_01485	orf19.3553	C2_05230C_A	Putative pre-rRNA processing protein; Hap43p-induced gene; mutation confers hypersensitivity to 5-fluorocytosine (5-FC), 5-fluorouracil (5-FU), and tubercidin (7-deazaadenosine)	31.88	11.07	1.37061	1.42337e-11
CTRG_02165	orf19.1700	C3_01490W_A	Ribosomal protein S7; genes encoding cytoplasmic ribosomal subunits, translation factors, and tRNA synthetases are downregulated upon phagocytosis by murine macrophage; Spider biofilm repressed	1503.52	518.53	1.37121	3.40007e-14
CTRG_04719	orf19.5198	C1_04390C_A	Putative nucleolar protein; Hap43-induced; mutation confers hypersensitivity to 5-fluorocytosine (5-FC), 5-fluorouracil (5-FU), and tubercidin (7-deazaadenosine); represses in core stress response	15	5.17	1.37543	1.51172e-11
CTRG_02946	orf19.85	C6_00840W_A	Similar to glutathione peroxidase; induced in high iron; alkaline induced by Rim101; induced by alpha factor or interaction with macrophage; regulated by Efg1; caspofungin repressed; Spider biofilm induced	3.11	1.07	1.38587	0.00645242
CTRG_02796	orf19.5518	C6_02490C_A	Protein of unknown function; Spider biofilm induced	191.76	65.49	1.39664	3.59632e-14
CTRG_03624	orf19.5009	C1_13720W_A	Ortholog of S. cerevisiae : KEL3, C. glabrata CBS138 : CAGL0A01067g, C. dubliniensis CD36 : Cd36_12710, C. parapsilosis CDC317 : CPAR2_201590 and C. auris B8441 : B9J08_002506	38.1	13.01	1.39673	3.21723e-13
CTRG_00594	orf19.6649	CR_05650W_A	Component of the general transcription factor for RNA polymerase III (TFIIIB); possibly an essential gene, disruptants not obtained by UAU1 method	46.25	15.72	1.40215	1.42361e-13
CTRG_01727	orf19.2287	C2_07300C_A	Putative DNA-directed RNA polymerase I; induced upon adherence to polystyrene	32.9	11.02	1.40356	2.35065e-06
CTRG_02982	orf19.124	C6_01170W_A	Putative proteasome-interacting protein; rat catheter biofilm induced	21.64	7.3	1.40382	2.50363e-11
CTRG_04103	orf19.661	C1_11420W_A	Putative nucleolar protein; repressed benomyl treatment or in an azole-resistant strain that overexpresses MDR1; F-12/CO2 early biofilm induced	31.44	10.6	1.40683	6.62375e-11
CTRG_02407	orf19.1618	C3_02280C_A	Glucosamine-6-phosphate synthase, homotetrameric enzyme of chitin/hexosamine biosynthesis; inhibited by UDP-GlcNAc, FMDP, N-acyl peptide, kanosamine-6-P; functional homolog of S. cerevisiae Gfa1p; Cagrowth-phase regulated; catalytic Cys	520.21	173.64	1.41995	3.60821e-15
CTRG_05808	orf19.7624	CR_10470C_A	Ortholog(s) have role in maturation of SSU-rRNA from tricistronic rRNA transcript (SSU-rRNA, 5.8S rRNA, LSU-rRNA), rRNA processing and nucleolus, small-subunit processome localization	31.73	10.62	1.42273	4.54265e-13
CTRG_02247	orf19.7422	C3_06370C_A	Ortholog(s) have role in endonucleolytic cleavage in 5'-ETS of tricistronic rRNA transcript (SSU-rRNA, 5.8S rRNA and LSU-rRNA), more	17.84	5.95	1.42392	1.1787e-10
CTRG_03283	---	---	---	10.11	3.33	1.43051	1.72114e-11
CTRG_05862	---	---	---	40.3	13.36	1.43227	2.91354e-13
CTRG_04245	orf19.6267	C1_06430C_A	Ortholog of C. dubliniensis CD36 : Cd36_06020, C. parapsilosis CDC317 : CPAR2_803380, C. auris B8441 : B9J08_000606, Candida tenuis NRRL Y-1498 : CANTEDRAFT_91858 and Pichia stipitis Pignal : PICST_30337	4.26	1.4	1.43522	1.92496e-06
CTRG_03554	orf19.3756	C1_12600C_A	Predicted DEAD-box ATP-dependent RNA helicase; functional homolog of S. cerevisiae Rok1; Hap43-induced; Spider biofilm induced	21.76	7.2	1.43525	4.48046e-12
CTRG_04254	orf19.2444	C1_06010W_A	Protein required for wild-type chitin synthase III activity; similar to (but not functional homolog of) S. cerevisiae Chs7p, which effects ER export of Chs3p; induced cyr1 mutant hyphae and ras1 yeast-form cells; Spider biofilm induced	195.93	64.3	1.43852	1.05833e-14
CTRG_01967	orf19.207	C2_08980C_A	GPI-anchored adhesin-like protein; filament induced; regulated by Nrg1, Tup1; regulated upon hyphal formation; mRNA binds to She3 and is localized to yeast-form buds and hyphal tips; induced during chlamydospore formation	6.8	2.26	1.44056	2.89044e-09
CTRG_06000	orf19.4268	C5_02550C_A	Putative U3 snoRNA-associated protein; Hap43-induced; repressed in core stress response; physically interacts with TAP-tagged Nop1	17.74	5.82	1.44207	5.29208e-13
CTRG_04889	orf19.7018	C7_00960W_A	Predicted ribosomal protein; repressed upon phagocytosis by murine macrophage; repressed by nitric oxide; Hap43-induced; Spider biofilm repressed	3731.24	1227.24	1.44352	6.61949e-16
CTRG_01842	orf19.3630	C2_08480W_A	Ribosomal protein; Hap43-induced; F-12/CO2 early biofilm and rat catheter biofilm induced	16.5	5.4	1.44619	5.45919e-11
CTRG_01215	orf19.1995	C2_01300C_A	Alpha-1,2-mannosyltransferase; required for normal cell wall mannan content	44.06	14.47	1.4499	1.73566e-14
CTRG_02886	orf19.3393	C6_01890C_A	Putative DEAD-box helicase; Hap43-induced; Spider biofilm induced	13	4.26	1.4505	2.13945e-11
CTRG_00137	orf19.2745	C4_02560C_A	Putative transcription factor with zinc cluster DNA-binding motif; similar to S. cerevisiae Ume6p, which is a transcription factor involved in the regulation of meiotic genes	0.7	0.23	1.45771	0.0243584
CTRG_02197	---	---	---	8.04	2.61	1.45965	1.07791e-12
CTRG_02904	---	---	---	1055.31	340.29	1.46385	7.79795e-10
CTRG_05579	orf19.6710	C3_07750W_A	Small-subunit processome protein; Ssr1-induced; repressed by prostaglandins; physically interacts with TAP-tagged Nop1	33.23	10.76	1.46472	1.26201e-13
CTRG_04527	orf19.4060	C1_05110C_A	3-deoxy-D-arabinoheptulosonate-7-phosphate synthase; aromatic amino acid biosynthesis; GCN-regulated; feedback-inhibited by tyrosine if produced in S. cerevisiae Aro3p and Aro4p catalyze same reaction; protein decreases in stationary phase	160.95	52.12	1.46516	1.96273e-15
CTRG_02196	---	---	---	2.7	0.88	1.4659	8.05753e-08
CTRG_04946	orf19.7107	C7_00160C_A	Ortholog(s) have role in ribosomal large subunit biogenesis and cytoplasm, nucleus localization	62.79	20.27	1.46798	1.37603e-12
CTRG_02279	orf19.7363	C3_05830W_A	Essential beta-1,6-glucan synthase subunit; change in mRNA length, not abundance, at yeast-hypha transition; alkaline induced by Rim101, on cell wall regeneration; Spider biofilm induced; Bcr1-repressed in RPMI a/a biofilms	130.33	41.99	1.47106	9.71442e-16
CTRG_01898	orf19.2232	C2_06810C_A	Ribosomal protein; repressed by phagocytosis; colony morphology-related gene regulation by Ssn6; Hap43-induced; Spider biofilm repressed	1582.31	506.95	1.4749	3.80742e-16
CTRG_00979	orf19.3249	CR_01060W_A	Putative ceramide synthase component; Hap43p-repressed gene; amphotericin B repressed	128.82	41.45	1.47606	1.53116e-15
CTRG_01090	orf19.2111.2	C2_00210W_A	60S ribosomal ribosomal protein subunit; genes encoding cytoplasmic ribosomal subunits, translation factors, tRNA synthetases are downregulated upon phagocytosis by murine macrophage	3126.85	1004.82	1.47963	2.65673e-16
CTRG_05361	---	---	---	33.88	10.89	1.48327	1.0268e-13
CTRG_05179	orf19.6686	C7_03540C_A	Putative nucleolar protein; essential; heterozygous mutation confers resistance to 5-fluorocytosine (5-FC), 5-fluorouracil (5-FU), and tubercidin (7-deazaadenosine); Hap43-induced; Spider biofilm induced	11.99	3.84	1.48385	4.47638e-12
CTRG_00752	---	---	---	295	93.83	1.48695	9.89088e-11
CTRG_05594	orf19.6730	C3_07600W_A	Ortholog of S. cerevisiae : YCR016W, C. glabrata CBS138 : CAGL0L07832g, C. dubliniensis CD36 : Cd36_87480, C. parapsilosis CDC317 : CPAR2_808240 and C. auris B8441 : B9J08_001753	23.38	7.5	1.48729	1.31931e-10
CTRG_06159	orf19.7664	CR_10750C_A	Ortholog of S. cerevisiae : YCR087C-A, C. glabrata CBS138 : CAGL0E00517g, C. dubliniensis CD36 : Cd36_35524, C. parapsilosis CDC317 : CPAR2_200040 and C. auris B8441 : B9J08_001263	63.63	20.43	1.48794	6.36935e-13
CTRG_03972	orf19.1232	C1_07700C_A	GDP-mannose transporter; essential; required for glycosylation, hyphal growth; functional homolog of S. cerevisiae Vrg4p, which imports GDP-mannose from cytoplasm to Golgi for protein and lipid mannosylation; no mammalian homolog	103.05	32.71	1.49068	2.10656e-15
CTRG_01546	orf19.6873	C2_05610C_A	Small 40S ribosomal subunit protein; induced by ciclopirox olamine; repressed upon phagocytosis by murine macrophage; 5'-UTR intron; Hap43-induced; Spider biofilm repressed	2454.76	781.77	1.49203	1.65558e-16
CTRG_04380	orf19.6028	C1_00780C_A	Hypha-specific G1 cyclin-related protein involved in regulation of morphogenesis, biofilm formation; Cdc28-Hgc1 maintains Cdc11 S394 phosphorylation during hyphal growth; required for virulence in mice; regulated by Nrg1, Tup1, farnesol	4.07	1.3	1.49495	5.73096e-08
CTRG_04210	orf19.6236	C1_06740C_A	Putative ortholog of S. cerevisiae Nop6; role in ribosomal small subunit biogenesis; Spider biofilm induced	47.55	15.11	1.49747	2.50387e-13
CTRG_03371	---	---	---	72.44	22.73	1.49995	7.097e-07
CTRG_00036	orf19.4670	C4_01190W_A	Transcription factor involved in regulation of cell wall homeostasis, adherence, stress response; mutants have reduced CFU in mice, hyphal defect in C. elegans infection; Spider biofilm induced	57.86	18.51	1.50053	2.10574e-06
CTRG_02726	orf19.5732	C6_03640W_A	Putative nucleolar GTPase; repressed by prostaglandins; Hap43-induced, rat catheter and Spider biofilm induced	15.28	4.84	1.50153	4.72183e-12
CTRG_03195	orf19.1115	C5_03790W_A	Putative guanylate kinase; identified in extracts from biofilm and planktonic cells; protein level decrease in stationary phase cultures; Hap43p-induced gene	134.81	42.52	1.50572	1.50687e-15
CTRG_00421	orf19.6293	CR_07590W_A	COPII-coated vesicle component	135.74	42.62	1.50872	2.8115e-15
CTRG_00663	orf19.706	CR_06720W_A	Putative nonsense-mediated mRNA decay protein; repressed in core stress response; repressed by prostaglandins	30.98	9.65	1.52225	2.09799e-14
CTRG_04338	---	---	---	2193.05	682.14	1.52335	3.86565e-17
CTRG_03744	orf19.3088	C4_07150W_A	bZIP transcription factor; possibly transcriptionally regulated upon hyphal formation; Hap43; F-12/CO2 early biofilm induced; Spider biofilm induced	2.81	0.86	1.52342	0.00764145
CTRG_00911	orf19.3736	CR_02330C_A	Transcription factor; required for gene regulation in response to pheromones; ortholog of S. cerevisiae Kar4; role in karyogamy; opaque-specific, a-specific; induced by alpha factor	6.8	2.1	1.52583	2.58999e-08
CTRG_00029	orf19.4665	C4_01240C_A	Protein of unknown function; Spider biofilm induced	28.3	8.82	1.526	7.9533e-12
CTRG_05673	---	---	---	135.67	42.03	1.527	2.95579e-16
CTRG_04175	---	---	---	11.69	3.65	1.52876	3.93256e-06
CTRG_05884	orf19.6589	CR_09730C_A	Protein involved in ribosome biogenesis; ortholog of S. cerevisiae Ssf1; Hap43-induced; rat catheter and Spider biofilm induced	22.99	7.08	1.53422	2.16865e-13
CTRG_01928	orf19.5338	C2_10590W_A	Zn(II)2Cys6 transcription factor; involved in control of glycolysis; ortholog of S. cerevisiae Gal4, but not involved in regulation of galactose utilization genes; caspofungin repressed; Spider biofilm repressed	44.19	13.71	1.53571	1.67286e-10
CTRG_02445	orf19.242.2	C3_02530W_A	Protein involved in ER stress response; acts synergistically with Aut7p to regulate unfolded protein response and mitochondrial function under ER stress	579.8	179.27	1.54172	5.91218e-07
CTRG_01871	orf19.563	C2_09380W_A	Putative nucleolar protein; constituent of pre-60S ribosomal particles; Hap43-induced; repressed by prostaglandins	15.75	4.84	1.54233	3.03723e-10
CTRG_03084	orf19.6417	CR_08490W_A	Component of 20S pre-rRNA processing unit; repressed by prostaglandins	32.78	10.09	1.54344	1.21691e-15
CTRG_03864	orf19.1802	C4_05460C_A	Putative prolyl hydroxylase family member; regulates Ume6p stability in response to oxygen; inhibited by hypoxia; repressed by prostaglandins; Spider biofilm induced	21.88	6.73	1.54497	2.77987e-14
CTRG_05121	orf19.6692	C7_03600W_A	Putative alpha-1,2-mannosyltransferase; mutant sensitive to calcofluor, SDS and growth at 42 deg; present in detergent-resistant membrane fraction (possible lipid raft component); predicted N-terminal acetylation and transmembrane helix	121.08	37.09	1.54653	2.74686e-17
CTRG_02426	orf19.236	C3_02470C_A	Ribosomal protein L9; repressed upon phagocytosis by murine macrophages; repressed by nitric oxide; protein levels decrease in stationary phase; Hap43-induced; Spider biofilm repressed	1318.3	401.49	1.54665	2.12268e-12
CTRG_00750	orf19.4390	CR_03470W_A	Protein of unknown function; repressed by alpha pheromone in SpiderM medium; transcript induced by Mnl1 under weak acid stress	128.86	39.79	1.55046	2.76358e-05
CTRG_00826	orf19.2831	CR_02720C_A	Putative RNA polymerase III subunit C31; repressed by nitric oxide; induced during infection of murine kidney, compared to growth in vitro; has murine homolog	79.72	24.25	1.55425	1.98689e-15
CTRG_00252	orf19.2735	C4_02640C_A	Putative tRNA splicing endonuclease subunit; mutation confers hypersensitivity to toxic ergosterol analog and to amphotericin B; 5'-UTR intron; Hap43-induced; Spider biofilm induced	27.48	8.33	1.55483	6.38505e-14
CTRG_01252	orf19.1470	C2_01610C_A	Ribosomal protein; regulated by Nrg1, Tup1; repressed upon phagocytosis by murine macrophage; alternatively spliced intron in 5'-UTR; Spider biofilm repressed	5287.49	1611.13	1.55497	3.96521e-18
CTRG_01532	orf19.6886	C2_05750W_A	Ortholog(s) have rRNA binding activity and role in maturation of LSU-rRNA from tricistronic rRNA transcript (SSU-rRNA, 5.8S rRNA, LSU-rRNA), rRNA processing, ribosomal large subunit export from nucleus	15.24	4.64	1.55591	3.65462e-12
CTRG_00263	orf19.2706	C4_02900C_A	GPI-anchored cell wall transglycosylase, putative ortholog of S. cerevisiae Crh1p; predicted glycosyl hydrolase domain; similar to Csf4p and to antigenic A. fumigatus Aspf9; predicted Kex2p substrate; caspofungin-induced	1241.12	376.22	1.55728	7.91946e-18
CTRG_01028	---	---	---	8.21	2.48	1.56006	6.63122e-12
CTRG_00575	orf19.5850	CR_05520W_A	Putative nucleolar complex protein; Hap43-induced; transposon mutation affects filamentous growth; mutation confers hypersensitivity to 5-fluorouracil (5-FU), tubercidin (7-deazaadenosine); repressed in core stress response	25.15	7.61	1.56121	2.70883e-15
CTRG_05780	orf19.7650	CR_10650W_A	Putative GSE complex component; repressed by prostaglandins	35.15	10.67	1.56369	5.34376e-15
CTRG_02384	orf19.1646	C3_02020W_A	Ortholog(s) have rRNA primary transcript binding activity	16.98	5.13	1.568	5.32367e-15
CTRG_04839	orf19.2454	C1_05940W_A	Putative phosphate permease; transcript repressed by Rim101 at pH 8; regulated by white-opaque switch; caspofungin repressed; virulence-group-correlated expression; flow model biofilm induced	15.08	4.54	1.57123	4.76157e-15
CTRG_01999	orf19.1388	C2_09660W_A	Putative 66S pre-ribosomal particle component; Hap43-induced; F-12/CO2 early biofilm induced	29.66	8.88	1.57972	1.21837e-12
CTRG_04208	orf19.6234	C1_06760C_A	Putative U2 snRNP component; mutation confers hypersensitivity to 5-fluorocytosine (5-FC), 5-fluorouracil (5-FU), and tubercidin (7-deazaadenosine); Hap43-induced, Spider biofilm induced	16.72	4.98	1.58289	7.57843e-14
CTRG_04202	orf19.6227	C1_06820W_A	Ortholog of C. dubliniensis CD36 : Cd36_06390, C. parapsilosis CDC317 : CPAR2_209040, C. auris B8441 : B9J08_003388 and Candida tenuis NRRL Y-1498 : CANTEDRAFT_114052	45.96	13.82	1.58401	7.40715e-12
CTRG_01684	orf19.1886	C2_07450C_A	Putative U3-containing 90S preribosome processome complex subunit; Hap43-induced; essential; S. cerevisiae ortholog is essential; represses in core stress response;	23.94	7.12	1.58522	1.47585e-13
CTRG_05813	orf19.7618	CR_10410C_A	Putative nucleolar protein with a predicted role in pre-18S rRNA processing; Plc1p-regulated; Spider biofilm induced	29.08	8.69	1.58572	2.7078e-13
CTRG_01029	---	---	---	21.82	6.49	1.5864	6.69417e-12
CTRG_05537	orf19.1120	C5_03750W_A	Adhesin-like protein; induced by mating factor in MTLa/a opaque cells, in cyr1 null, in filaments; regulated by Nrg1, Rfg1, Tup1, Tec1, Efg1, Ntd80, Rob1, Brg1; induced in oralpharyngeal candidasis; Spider biofilm induced	14.76	4.36	1.59447	1.30647e-07
CTRG_00492	orf19.2712	C4_02830C_A	Putative role in regulation of cell wall biogenesis; Hap43p-induced gene; possibly an essential gene, disruptants not obtained by UAU1 method; flow model and rat catheter biofilm induced	13.41	3.98	1.59552	2.29702e-14
CTRG_02667	orf19.6286.2	CR_07630C_A	Putative ribosomal protein; repressed upon phagocytosis by murine macrophage; Spider biofilm repressed	4748.27	1391.8	1.59759	6.66311e-09
CTRG_02140	orf19.1671	C3_01730C_A	Putative GPI anchored cell wall glycosidase; role in adhesion, hyphal growth on Spider (not serum) medium; chitin-binding, glycosyl hydrolase domains; induced during cell wall regeneration; mRNA in yeast-form cells; Spider biofilm induced	519.58	153.14	1.60066	1.40682e-18
CTRG_00905	orf19.3724	CR_02420W_A	Ortholog(s) have small ribosomal subunit rRNA binding activity	19.71	5.81	1.61063	2.7059e-12
CTRG_03311	orf19.4896	C1_10260C_A	Putative RNA polymerase I subunit; rat catheter biofilm induced	40.7	11.9	1.6158	1.31632e-14
CTRG_03651	orf19.5013	C1_13760W_A	Phosphoacetylglucosamine mutase (N-acetylglucosamine-phosphate mutase); enzyme of UDP-N-acetylglucosamine (UDP-GlcNAc) biosynthesis	166.49	48.32	1.61823	2.19103e-18
CTRG_02686	orf19.4143	C5_01480W_A	Protein with a predicted role maturation of 18S rRNA; rat catheter biofilm induced	23.03	6.7	1.61995	1.81369e-11
CTRG_01507	orf19.4118	C2_06020W_A	CNT family H(+)/nucleoside symporter; transports adenosine, uridine, inosine, guanosine, tubercidin; variant alleles for high/low-affinity isoforms; S or G at residue 328 affects specificity; Spider, flow model biofilm induced	24.65	7.11	1.62564	7.6658e-16
CTRG_01718	orf19.1902	C2_07340W_A	Putative nucleolar protein; Hap43-induced; mutation confers resistance to 5-fluorocytosine (5-FC), 5-fluorouracil (5-FU), and tubercidin (7-deazaadenosine); Spider biofilm induced	12.19	3.52	1.62859	3.91909e-13
CTRG_04104	orf19.663	C1_11400C_A	Autophosphorylated kinase; role in pseudohyphal-hyphal switch and cytokinesis; phosphorylates Cdc11p on S395; necessary for septin ring within germ tube but not for septin band at mother cell junction; physically associates with septins	31.41	9.09	1.63249	2.37228e-18
CTRG_01605	orf19.4492	C2_04570W_A	Ortholog(s) have role in nuclear division, rRNA processing, ribosomal large subunit biogenesis and nuclear periphery, nucleolus, preribosome, large subunit precursor localization	36.48	10.53	1.63598	2.75907e-16
CTRG_01877	orf19.4093	C2_09320C_A	Pescadillo homolog required for dispersal of biofilm cells into planktonic yeast cells; essential in yeast cells, not in hyphal cells; mutation confers hypersensitivity to 5-fluorocytosine, 5-fluorouracil, tubercidin	28.29	8.11	1.64346	1.32818e-16
CTRG_00374	orf19.493	CR_04100C_A	Putative ribosomal protein; repressed upon phagocytosis by murine macrophage; positively regulated by Tbf1; Spider biofilm repressed	2466.74	701.7	1.65019	9.28116e-20
CTRG_03177	orf19.5106	C1_08290C_A	Putative small ribonucleoprotein complex; Tn mutation affects filamentous growth; physically interacts with TAP-tagged Nop1; heterozygous null mutant exhibits resistance to parnafungin; Hap43-induced gene; Spider biofilm induced	12.62	3.61	1.65068	1.0643e-15
CTRG_00612	orf19.718	CR_06480C_A	Putative RNA polymerase I subunit; rat catheter biofilm induced; Spider biofilm induced	7.27	2.07	1.65584	4.3716e-12
CTRG_03281	---	---	---	16.23	4.59	1.65663	3.731e-16
CTRG_05275	orf19.938	C5_00510W_A	Ortholog of C. dubliniensis CD36 : Cd36_50520, C. parapsilosis CDC317 : CPAR2_304000, C. auris B8441 : B9J08_000441 and Candida tenuis NRRL Y-1498 : cten_CGOB_00233	11.97	3.4	1.66165	1.26464e-05
CTRG_04246	orf19.6268	C1_06420C_A	Putative cohesin complex subunit; expression downregulated in an ssr1 null mutant	170.74	48.11	1.67351	8.47996e-17
CTRG_00354	orf19.603	CR_07950W_A	Putative SSU processome component; Hap43-induced; repressed by prostaglandins; Spider biofilm induced	18.98	5.29	1.67473	6.07629e-13
CTRG_00650	orf19.3856	CR_06050W_A	Cyclin-dependent protein kinase; interacts with regulatory subunit Cyb1; determination of cell morphology during the cell cycle; phosphorylated mostly by Swe1 and phosphorylation is regulated by Hsl1; 5'-UTR intron; Spider biofilm repressed	204.76	57.17	1.67689	2.01955e-19
CTRG_05619	orf19.6766	C3_07300W_A	Ortholog of S. cerevisiae Nop13; a nucleolar protein found in preribosomal complexes; Hap43-induced gene; rat catheter biofilm induced	21.97	6.15	1.68006	4.30422e-15
CTRG_02786	orf19.5537	C6_02670C_A	Putative cell wall integrity and stress response protein; mRNA binds She3; Spider biofilm induced	125.14	34.77	1.68616	1.24269e-19
CTRG_01728	orf19.2286	C2_07290W_A	Putative deoxyhypusine hydroxylase; ketoconazole-induced; protein level decreases in stationary phase cultures; required for biofilm formation; Spider biofilm repressed	53.48	14.73	1.7071	1.58679e-17
CTRG_04127	orf19.4771	C1_09130W_A	Protein of unknown function; Spider biofilm induced	81.25	22.23	1.70986	8.02955e-20
CTRG_01436	orf19.837	C2_03870W_A	Glucosamine-6-phosphate acetyltransferase; enzyme of UDP-GlcNAc biosynthesis; required for viability in absence of GlcNAc supplementation; required for persistent infection and wild-type virulence in mouse systemic infection	233.48	62.98	1.72058	1.29458e-11
CTRG_01012	orf19.3287	CR_00680W_A	Protein with a predicted role in 18S rRNA maturation and small ribosomal subunit biogenesis; repressed in core stress response; repressed by prostaglandins	14.88	4.04	1.72664	5.57045e-12
CTRG_02335	---	---	---	8.06	2.17	1.72829	7.10833e-08
CTRG_05883	orf19.7546	CR_09740W_A	Protein involved in rRNA processing; required for maturation of the 35S primary transcript of pre-rRNA and for cleavage leading to mature 18S rRNA; Spider biofilm induced	13.68	3.66	1.74031	1.75262e-14
CTRG_03876	orf19.1791	C4_05330C_A	Putative protein with a predicted role in 60S ribosomal subunit biogenesis; Hap43p-induced gene; ortholog of S. cerevisiae MAK11	17.65	4.73	1.74091	5.85227e-16
CTRG_04491	orf19.756	C1_04870W_A	Pepstatin A-insensitive secreted aspartyl protease; self-processing; expressed in human oral infection; Ssn6p-regulated; role in murine intravenous infection; induced during, but not required for, murine vaginal infection; N-glycosylated	23.05	6.15	1.74282	3.86306e-18
CTRG_02457	orf19.7349	C3_05700W_A	Activator of Chs3p chitin synthase; required for wild-type wall chitin content, but not for hyphal growth; mutant resistant to Calcofluor white; prenylation and 2 transmembrane segments predicted; functional homolog of S. cerevisiae Chs4p	152.44	41.02	1.74326	2.54252e-17
CTRG_05483	orf19.406	C1_08590C_A	Squalene epoxidase, epoxidation of squalene to 2,3(S)-oxidosqualene; ergosterol biosynthesis; allylamine antifungal drug target; NADH reducing cofactor but S. cerevisiae Erg1 uses NADPH; flow model biofilm induced; Spider biofilm repressed	79.22	21.14	1.74454	4.04037e-20
CTRG_00168	orf19.4563	C4_02260C_A	Protein of unknown function; repressed by prostaglandins; Hap43-induced, Spider biofilm induced	21.64	5.78	1.74544	2.71591e-15
CTRG_00741	orf19.4384	CR_03450W_A	Putative sugar transporter; induced by ciclopirox olamine; Snf3-induced; alkaline repressed; colony morphology-related gene regulation by Ssn6; possibly essential gene	153.83	40.67	1.75676	7.39608e-14
CTRG_06177	orf19.5437	C3_00320W_A	Glycerol 3-phosphatase; roles in osmotic tolerance, glycerol accumulation in response to salt; Spider/flow model biofilm induced; regulated by macrophage, stress, yeast-hyphal switch, pheromone, Gcn4, Hog1, Nrg1, Tup1	84.29	22.34	1.75825	2.06883e-19
CTRG_00923	orf19.171	CR_02530W_A	Putative DEAD-box family ATP-dependent RNA helicase; flucytosine induced; repressed in core stress response	62.65	16.45	1.76205	6.92956e-20
CTRG_06013	orf19.4265	C5_02530W_A	UDP-N-acetylglucosamine pyrophosphorylase, catalyzes biosynthesis of UDP-N-acetylglucosamine from UTP and N-acetylglucosamine 1-phosphate; functional homolog of S. cerevisiae Qri1p; alkaline upregulated	213.26	56.02	1.76268	1.31955e-21
CTRG_01815	orf19.2167	C2_08180C_A	Ortholog(s) have role in ribosomal large subunit biogenesis, ribosomal small subunit biogenesis and nucleolus localization	42.27	11.1	1.78388	7.67416e-06
CTRG_01071	orf19.7523	CR_00120C_A	MAP kinase; role in biofilm formation, contact-induced invasive filamentation, systemic virulence in mouse, cell wall structure/maintenance, caspofungin response; phosphorylated on surface contact, membrane perturbation, or cell wall stress	466.56	121.48	1.78507	1.38658e-22
CTRG_00885	orf19.2604	CR_02030C_A	S. pombe ortholog SPAC2C4.06c is a predicted tRNA (cytosine-5-)-methyltransferase; Spider biofilm induced	19.81	5.15	1.79386	3.94219e-17
CTRG_03780	orf19.3138	C4_06720W_A	Nucleolar protein; flucytosine induced; Hap43-induced; Spider biofilm repressed	109.06	27.97	1.79501	1.74335e-13
CTRG_04099	orf19.655	C1_11480W_A	High-affinity phosphate transporter; transcript regulated by white-opaque switch; Hog1, ciclopirox olamine or alkaline induced; caspofungin, stress repressed; required for normal TORC1 function	83.29	21.26	1.80228	8.07667e-18
CTRG_03650	orf19.5012	C1_13750C_A	Ortholog of C. dubliniensis CD36 : Cd36_12740, C. parapsilosis CDC317 : CPAR2_201620, C. auris B8441 : B9J08_002511 and Candida tenuis NRRL Y-1498 : CANTEDRAFT_107586	136.89	34.6	1.81652	3.55721e-20
CTRG_00527	orf19.6315	CR_04770C_A	Ortholog of C. dubliniensis CD36 : Cd36_30140, C. parapsilosis CDC317 : CPAR2_204040, C. auris B8441 : B9J08_001978 and Candida tenuis NRRL Y-1498 : CANTEDRAFT_114703	185.22	46.93	1.82749	2.99255e-22
CTRG_00381	orf19.501	CR_04170W_A	Ortholog(s) have rRNA (cytosine-C5-)-methyltransferase activity	23	5.8	1.8288	2.64461e-19
CTRG_00602	orf19.3887	CR_06330C_A	Ortholog of S. cerevisiae : YML108W, C. glabrata CBS138 : CAGL0J06666g, C. dubliniensis CD36 : Cd36_31830, C. parapsilosis CDC317 : CPAR2_204870 and C. auris B8441 : B9J08_000809	45.41	11.29	1.82994	7.69661e-13
CTRG_05835	orf19.7599	CR_10240W_A	Putative U3 snoRNA-associated protein; Hap43p-induced gene; mutation confers resistance to 5-fluorocytosine (5-FC), 5-fluorouracil (5-FU), and tubercidin (7-deazaadenosine); physically interacts with TAP-tagged Nop1p	16.05	4.02	1.83101	4.48323e-18
CTRG_02797	orf19.5517	C6_02480W_A	Similar to alcohol dehydrogenases; induced by benomyl treatment, nitric oxide; induced in core stress response; oxidative stress-induced via Cap1; Spider biofilm repressed	3.3	0.83	1.83265	8.19703e-07
CTRG_04768	orf19.4464	C1_03900W_A	Similar to delta subunit of tRNA splicing endonuclease; increased transcription is observed upon fluphenazine treatment	94.52	23.72	1.83444	2.78188e-18
CTRG_05394	orf19.5572	C6_02940C_A	Protein of unknown function; Spider biofilm repressed	56.41	14.13	1.83588	9.71549e-21
CTRG_05085	orf19.6562	C7_01630W_A	Putative ribonuclease H2 catalytic subunit; flucytosine induced; Spider biofilm repressed	52.49	13.1	1.83689	2.19756e-20
CTRG_00566	orf19.1010	CR_05290W_A	Mannosyltransferase; transcription elevated in cyr1, chk1, nik1, and sln1 homozygous null mutants; fungal-specific (no human or murine homolog)	2.18	0.54	1.83922	1.41383e-05
CTRG_00081	orf19.4191	C4_00510C_A	Putative ribosomal protein; Hap43-induced; essential gene; heterozygous mutation confers hypersensitivity to 5-fluorocytosine (5-FC), 5-fluorouracil (5-FU), and tubercidin (7-deazaadenosine); Spider biofilm induced	93.65	23.33	1.84514	1.36603e-20
CTRG_02297	orf19.5912	C3_04560W_A	Putative 66S pre-ribosomal particle subunit; mutation confers hypersensitivity to tubercidin (7-deazaadenosine)	12.08	3	1.84829	6.11866e-19
CTRG_03977	orf19.5049	C1_07790C_A	Putative U3-containing 90S preribosome processome complex subunit; Hap43-induced gene; rat catheter and Spider biofilm induced; F-12/CO2 early biofilm induced	11.12	2.75	1.84891	4.37555e-12
CTRG_01645	orf19.3535	C2_05040C_A	Ortholog(s) have cellular bud neck, fungal-type vacuole localization	232.34	57.84	1.85143	2.65496e-23
CTRG_05404	orf19.76	C6_04160C_A	Putative AdoMet-dependent methyltransferase; Hap43-induced; repressed by prostaglandins; possibly essential gene, disruptants not obtained by UAU1 method; Spider biofilm induced	17.86	4.37	1.87194	5.93288e-19
CTRG_00050	---	---	---	6.33	1.49	1.90195	8.89473e-07
CTRG_03325	---	---	---	36.75	8.75	1.90464	1.08019e-07
CTRG_04503	orf19.59	C1_05060W_A	Putative cytoplasmic pre-60S factor; Hap43-induced; repressed by prostaglandins	26.96	6.44	1.90906	9.3172e-20
CTRG_05633	orf19.6803	C3_06980W_A	Ortholog(s) have UDP-galactose transmembrane transporter activity and role in UDP-galactose transmembrane transport, UDP-glucose transmembrane transport	22.79	5.45	1.90965	1.34122e-17
CTRG_02006	orf19.1377	C2_09730C_A	Putative inositol polyphosphate multikinase; involved in regulation of calcium homeostasis, secretion and hyphal growth	261.69	61.86	1.91894	4.79892e-25
CTRG_05740	orf19.5292	C4_04170C_A	Ortholog of S. cerevisiae Axl2; a plasma membrane protein involved in determination of budding pattern; O-glycosylated by Pmt4; mutant is viable	32.74	7.74	1.91917	4.22454e-23
CTRG_04251	orf19.6274	C1_06370C_A	Protein of unknown function; required for cohesion, adhesion, and RPMI biofilm formation; induced by alpha pheromone in white cells; fluconazole-induced; Spider biofilm induced	9.22	2.18	1.92724	1.12574e-08
CTRG_00921	orf19.172	CR_02520W_A	Putative RNA polymerases I and III subunit AC19; Hap43-induced; rat catheter biofilm induced	156.03	36.53	1.92804	5.62624e-22
CTRG_05181	orf19.7197	C7_03850W_A	Putative intranuclear transport and DNA replication mediator; heterozygous null mutant exhibits resistance to parnafungin in the C. albicans fitness test; Spider biofilm induced	11.85	2.78	1.9286	2.1299e-18
CTRG_04047	orf19.2917	C4_06210C_A	Putative GTPase; heterozygous null mutant exhibits resistance to parnafungin in the C. albicans fitness test; Hap43p-induced gene	26.69	6.25	1.93091	9.21423e-21
CTRG_00264	orf19.3839	C4_04470W_A	Secreted aspartyl protease; roles in adhesion, virulence (RHE model), cell surface integrity; distinct specificity from Sap9; at cell membrane and wall; GPI-anchored; induced in low iron; Tbf1-activated; Spider biofilm induced	131.28	30.39	1.95084	9.08014e-25
CTRG_03943	orf19.3831	C4_04520W_A	Ortholog(s) have enzyme activator activity, telomerase inhibitor activity, role in box C/D RNA 3'-end processing, negative regulation of telomere maintenance via telomerase and nucleolus, nucleoplasm localization	18.8	4.39	1.95478	8.13984e-12
CTRG_05878	orf19.7552	CR_09800C_A	Putative U3-containing small subunit processome complex protein; Hap43-induced gene; repressed in core stress response; Spider biofilm induced	9.81	2.25	1.96284	2.89735e-19
CTRG_04393	orf19.6014	C1_00900W_A	Putative ribosome biogenesis and nuclear export protein; Hap43p-induced gene; mutation confers hypersensitivity to 5-fluorocytosine (5-FC), 5-fluorouracil (5-FU), and tubercidin (7-deazaadenosine)	17.78	4.07	1.9681	6.43514e-14
CTRG_02204	orf19.3778	C4_05010W_A	Protein with a predicted role in ribosome biogenesis; mutation confers hypersensitivity to 5-fluorocytosine (5-FC), 5-fluorouracil (5-FU); repressed in core stress response; repressed by prostaglandins; Hap43-induced	11.63	2.65	1.97085	4.01376e-17
CTRG_02296	orf19.5911	C3_04550C_A	Putative calcium/calmodulin-dependent protein kinase II; expression regulated upon white-opaque switching; biochemically purified Ca2+/CaM-dependent kinase is soluble, cytosolic, monomeric, and serine-autophosphorylated; Hap43p-repressed	36.76	8.34	1.97875	4.76607e-22
CTRG_01907	orf19.4309	C5_02860C_A	NAD(H)-linked methylglyoxal oxidoreductase involved in regulation of methylglyoxal and pyruvate levels; regulation associated with azole resistance; induced in core stress response or by oxidative stress via Cap1, fluphenazine, benomyl	9.87	2.21	1.97968	2.10657e-13
CTRG_04982	orf19.7154	C7_04190C_A	Putative U3 snoRNA-associated protein; Hap43-induced; repressed in core stress response; physically interacts with TAP-tagged Nop1	21.56	4.85	1.98832	1.91853e-21
CTRG_04108	orf19.668	C1_11350C_A	Putative fork-head transcription factor; rat catheter and Spider biofilm repressed	63.05	14.26	1.99426	2.14937e-19
CTRG_04654	orf19.2937	C1_02480W_A	Phosphomannomutase; enzyme of O- and N-linked mannosylation; interconverts mannose-6-phosphate and mannose-l-phosphate; functional homolog of S. cerevisiae Sec53; antigenic in mice; Hap43-induced; flow model and Spider biofilm repressed	641.31	143.26	1.99889	3.34161e-27
CTRG_05028	---	---	---	102.2	22.68	2.00744	2.9806e-21
CTRG_00028	orf19.4664	C4_01250W_A	Putative histone acetyltransferase; involved in regulation of white-opaque switch; early-stage flow model biofilm induced; Spider biofilm induced	59.92	13.29	2.0097	3.00682e-22
CTRG_00800	orf19.2859	CR_02980C_A	Putative chaperone of small nucleolar ribonucleoprotein particles; macrophage/pseudohyphal-induced; rat catheter biofilm induced	22.79	5.03	2.01841	2.15364e-19
CTRG_00848	orf19.2564	CR_01710W_A	Putative nucleolar protein; implicated in ribosome biogenesis; rat catheter biofilm repressed	14.17	3.14	2.02475	0.00021582
CTRG_02414	orf19.1609	C3_02350W_A	Ortholog(s) have role in endonucleolytic cleavage in ITS1 to separate SSU-rRNA from 5.8S rRNA and LSU-rRNA from tricistronic rRNA transcript (SSU-rRNA, 5.8S rRNA, LSU-rRNA) and 90S preribosome, nucleolus localization	20.13	4.46	2.02724	5.17767e-22
CTRG_05949	orf19.7298	CR_09020C_A	Chitin synthase; nonessential; required for wild-type chitin deposition in hyphae; transcript regulated during dimorphic transition; Chs1 and Chs2, but not Chs3, are inhibited by the protoberberine HWY-289; flow model biofilm repressed	123.99	27.07	2.03832	4.79454e-28
CTRG_03387	orf19.4835	C1_09710C_A	Ortholog(s) have role in endonucleolytic cleavage in 5'-ETS of tricistronic rRNA transcript (SSU-rRNA, 5.8S rRNA and LSU-rRNA), more	13.24	2.87	2.04112	4.55038e-19
CTRG_01592	orf19.4515	C2_04390W_A	Predicted protein with similarity to cell wall proteins; possibly an essential gene, disruptants not obtained by UAU1 method	7.74	1.66	2.04802	1.506e-06
CTRG_02956	orf19.95	C6_00940C_A	Ortholog of S. cerevisiae : PRM5, C. dubliniensis CD36 : Cd36_60980, C. parapsilosis CDC317 : CPAR2_603060, C. auris B8441 : B9J08_003420 and Candida tenuis NRRL Y-1498 : CANTEDRAFT_113703	62.37	13.48	2.05553	7.70865e-18
CTRG_05029	orf19.6919	C7_01380W_A	Ortholog of C. dubliniensis CD36 : Cd36_71210, C. parapsilosis CDC317 : CPAR2_702710, C. auris B8441 : B9J08_002141 and Candida tenuis NRRL Y-1498 : CANTEDRAFT_116256	18.15	3.85	2.06428	3.67997e-17
CTRG_02702	orf19.2649	C5_03310C_A	Cyclin homolog; transcript induced by filamentous growth; induced by alpha pheromone in SpiderM medium	141.2	30.29	2.06466	1.65141e-27
CTRG_02522	orf19.5991	C3_05160C_A	Ortholog(s) have role in assembly of large subunit precursor of preribosome, maturation of 5.8S rRNA from tricistronic rRNA transcript (SSU-rRNA, 5.8S rRNA and LSU-rRNA), more	11.55	2.44	2.08006	3.11784e-22
CTRG_00625	orf19.3867	CR_06120W_A	Ribosomal protein L7; repressed upon phagocytosis by murine macrophages; Hap43-induced; rat catheter and Spider biofilm induced	24.42	5.08	2.09501	6.63029e-19
CTRG_04089	orf19.2311	C1_11030W_A	Predicted ribosomal protein; genes encoding cytoplasmic ribosomal subunits, translation factors, and tRNA synthetases are downregulated upon phagocytosis by murine macrophage	190.34	39.3	2.10789	2.33025e-28
CTRG_02170	orf19.1708	C3_01430W_A	Protein of unknown function; Spider biofilm induced	7.14	1.44	2.12756	9.32328e-09
CTRG_04447	orf19.3338	C1_01510W_A	Protein of unknown function; merged with orf19.3338; rat catheter, flow and Spider model biofilm induced; promoter bound by Bcr1, Efg1, Ndt80, and Rob1; orf19.3338 Bcr1-repressed in RPMI a/a biofilms	13.54	2.78	2.12815	3.32612e-22
CTRG_06078	orf19.3962	C5_04750C_A	Functional homolog of S. cerevisiae Has1p, which is a nucleolar protein of the DEAD-box ATP-dependent RNA helicase family that is involved in biogenesis of the ribosome, particularly the small (40S) subunit; caspofungin-downregulated	21.46	4.39	2.13002	5.64478e-24
CTRG_01761	orf19.2251	C2_06970W_A	Adenine deaminase; purine salvage and nitrogen catabolism; colony morphology-related regulation by Ssn6; Hog1, CO2-induced; chlamydospore formation repressed in C. albicans and C. dubliniensis; rat catheter and F-12/CO2 biofilm induced	45.75	9.29	2.13141	1.72309e-21
CTRG_04290	orf19.6090	C1_00160C_A	Putative nucleolar protein with a predicted role in pre-rRNA processing and ribosome biogenesis; repressed by nitric oxide; required for flow model biofilm formation; Spider biofilm repressed	42.27	8.61	2.13882	4.45774e-26
CTRG_02290	orf19.5905	C3_04510W_A	Protein of unknown function; Hap43-induced; F-12/CO2 early biofilm induced	66.18	13.44	2.1404	4.92258e-20
CTRG_01668	orf19.2185	C2_07960C_A	Putative 66S pre-ribosomal particles conmponent; Hap43-induced; repressed by prostaglandins	25.33	5.11	2.15795	1.39965e-23
CTRG_03324	---	---	---	65.89	13.24	2.15899	3.07549e-29
CTRG_04291	orf19.6086	C1_00170W_A	Putative 2-isopropylmalate synthase; regulated by Nrg1, Mig1, Tup1, Gcn4; induced by human whole blood or PMNs; macrophage/pseudohyphal-repressed after 16h; Spider biofilm repressed	52.08	10.28	2.18737	7.55159e-29
CTRG_05292	orf19.3207	C5_01680C_A	G1 cyclin; required for hyphal growth maintenance (not initiation); cell-cycle regulated transcription (G1/S); Cdc28p-Ccn1p initiates Cdc11p S394 phosphorylation on hyphal induction; expression in S. cerevisiae inhibits pheromone response	67.77	13.25	2.20044	1.80831e-30
CTRG_03170	orf19.403	C1_08570C_A	Cyclin homolog; reduced expression observed upon depletion of Cln3; farnesol regulated; periodic mRNA expression, peak at cell-cycle G1/S phase; Hap43-induced; rat catheter biofilm repressed	40.15	7.78	2.21141	7.37639e-26
CTRG_02394	orf19.1633	C3_02130W_A	Putative U3 snoRNA-associated protein; Hap43-induced; physically interacts with TAP-tagged Nop1; Spider biofilm induced	22.46	4.29	2.2293	2.31896e-27
CTRG_00525	orf19.6316.4	CR_04750W_A	Protein of unknown function; Hap43-induced; rat catheter and Spider biofilm induced	43.57	8.11	2.26226	1.1556e-17
CTRG_04563	orf19.3048	C1_03460C_A	Protein of unknown function; repressed by alpha pheromone in SpiderM medium	16.05	3.01	2.2644	2.69687e-23
CTRG_06015	orf19.4255	C5_02460C_A	GPI-anchored protein; mainly at plasma membrane, also at cell wall; Hap43, caspofungin-induced; Plc1-regulated; Hog1, Rim101-repressed; colony morphology-related regulated by Ssn6; induced by ketoconazole and hypoxia	126.07	23.36	2.26808	2.79323e-32
CTRG_03428	orf19.4793	C1_09330W_A	Putative ribosome-associated protein; ortholog of S. cerevisiae Tma16; Hap43-induced gene; Spider biofilm induced	16.8	3.1	2.26845	1.89346e-15
CTRG_00515	orf19.1741	CR_04640W_A	Ortholog(s) have catalytic activity and role in ascospore wall assembly	184.04	34.08	2.26858	1.44837e-33
CTRG_00133	orf19.4583	C4_02080W_A	Protein with a mitochondrial carrier protein domain; possibly an essential gene, disruptants not obtained by UAU1 method; Spider biofilm repressed	7.45	1.33	2.30963	6.32602e-14
CTRG_05067	orf19.7050	C7_00690W_A	Nucleolar ribosome biogenesis factor; hyphal-induced expression; Hap43-induced; rat catheter biofilm induced	24.69	4.29	2.3537	5.46365e-23
CTRG_04257	orf19.1822	C1_06280C_A	Zn(II)2Cys6 transcription factor; has a long 5'-UTR that regulates translational efficiency and controls transition to filamentous growth; stability controlled by Grr1p, Ubr1p, Ptc2p in response to CO2 and O2 levels	14.93	2.63	2.36424	4.98142e-14
CTRG_02768	orf19.1075	C6_04190C_A	Protein of unknown function; Spider biofilm induced	30.44	5.28	2.37743	3.24339e-15
CTRG_01103	orf19.1915	C2_00070C_A	Putative SSU processome and 90S preribosome component; repressed in core stress response; repressed by prostaglandins	20.11	3.47	2.38774	5.99386e-26
CTRG_02947	orf19.86	C6_00850W_A	Putative glutathione peroxidase; induced by peroxide, exposure to neutrophils and macrophage blood fractions; repressed during infection of macrophages; Spider biofilm induced; flow model biofilm repressed	1.6	0.26	2.43091	0.00328329
CTRG_02386	orf19.1642	C3_02040C_A	Ortholog of S. cerevisiae Loc1, a nuclear protein involved in asymmetric localization of ASH1 mRNA in S. cerevisiae; Hap43-induced gene; Spider biofilm induced	32.99	5.4	2.45795	9.05039e-25
CTRG_00278	orf19.2685	C4_03070W_A	GPI-anchored protein; Hog1-repressed; induced in cyr1 or efg1 mutant or in hyphae; colony morphology-related gene regulation by Ssn6; induced in RHE model; mRNA binds She3; regulated in Spider biofilms by Tec1, Egf1, Ntd80, Rob1, Brg1	262.91	39.87	2.57695	2.74215e-13
CTRG_05996	orf19.4279	C5_02630C_A	Putative alpha-1,3-mannosyltransferase; of the mannosyltransferase complex; negatively regulated by Rim101; transcript elevated in chk1 and nik1 mutants, but not in sln1 mutant; Spider and flow model biofilm induced	44.7	6.53	2.61333	1.25091e-39
CTRG_02485	orf19.5927	C3_04670C_A	Putative ribosomal protein; macrophage/pseudohyphal-induced after 16 h; repressed upon phagocytosis by murine macrophage; Spider biofilm repressed	5.64	0.79	2.63783	6.3478e-08
CTRG_00352	orf19.5303	C4_04070C_A	GPI-anchored protein of cell wall	2877.89	403.55	2.67626	1.21062e-46
CTRG_04334	orf19.2990	C1_02990C_A	Exo-1,3-beta-glucanase; 5 glycosyl hydrolase family member; affects sensitivity to chitin and glucan synthesis inhibitors; not required for yeast-to-hypha transition or for virulence in mice; Hap43-induced; Spider biofilm induced	6.19	0.84	2.73994	1.14782e-18
CTRG_00298	---	---	---	16.68	2.19	2.76685	1.12806e-21
CTRG_06254	---	---	---	0.9	0.12	2.77352	0.00611685
CTRG_00348	---	---	---	0.74	0.1	2.78467	0.0196879
CTRG_03355	orf19.4870	C1_10030W_A	Putative ATP-dependent DEAD-box RNA helicase; Hap43-induced; repressed by prostaglandins; Spider biofilm induced	29.77	3.83	2.78792	1.62908e-38
CTRG_05997	---	---	---	10.86	1.39	2.80752	2.78364e-33
CTRG_05688	orf19.6828	C3_06760W_A	Ortholog(s) have role in rRNA processing and preribosome, large subunit precursor localization	24.88	2.84	2.96781	3.83753e-33
CTRG_01594	orf19.4506	C2_04460W_A	Homocitrate synthase, minor isoform; repressed by nitric oxide and by hypoxia; protein level decreases in stationary phase cultures; induced by ketoconazole, Spider biofilm induced; flow model biofilm repressed	22.89	2.6	2.97496	8.58233e-38
CTRG_03517	orf19.5231	C1_12330W_A	Protein of unknown function; flow model biofilm induced	0.28	0.03	3.05338	0.0292401
CTRG_04917	orf19.7088	C7_00330C_A	Ortholog(s) have N(6)-L-threonylcarbamoyladenine synthase activity, single-stranded telomeric DNA binding activity	12.28	1.21	3.18535	5.43522e-31
CTRG_04564	orf19.3049	C1_03470C_A	Ortholog(s) have role in ascospore formation, ascospore wall assembly, ascospore-type prospore membrane formation and protein localization to cell division site, more	1.36	0.13	3.20664	1.04767e-08
CTRG_03262	orf19.4765	C1_09080C_A	GPI-anchored cell wall adhesin-like protein; induced by high iron; upregulated upon Als2 depletion; mRNA binds She3 and is localized to hyphal tips; Spider biofilm repressed	2609.36	251.23	3.22339	1.78677e-63
CTRG_01790	orf19.5500	C2_06360C_A	Putative constituent of 66S pre-ribosomal particles; Hap43-induced; repressed by prostaglandins; Spider biofilm induced	25.52	2.44	3.22844	5.25071e-39
CTRG_03937	orf19.3803	C4_04770C_A	Alpha-1,2-mannosyltransferase; required for normal cell wall mannan; regulated by Tsa1, Tsa1B at 37 deg; repressed in core stress response; NO, Hog1 induced; confers sensitivity to cell wall perturbing agents; Spider biofilm repressed	21.05	1.97	3.25694	1.01267e-45
CTRG_03114	---	---	---	109.04	8.67	3.49024	2.40474e-66
CTRG_02903	orf19.3499	C6_02100W_A	Secreted potein; Hap43-repressed; fluconazole-induced; regulated by Tsa1, Tsa1B under H2O2 stress conditions; induced by Mnl1p under weak acid stress; Spider biofilm induced	443.53	29.05	3.7677	2.85965e-48
CTRG_01714	orf19.2204.2	C2_07750W_A	Ortholog(s) have GTPase activity and role in establishment or maintenance of actin cytoskeleton polarity, regulation of fungal-type cell wall (1->3)-alpha-glucan biosynthetic process	708.39	45.19	3.80834	4.0273e-80
CTRG_03085	orf19.6420	CR_08510W_A	GPI-anchored cell wall protein involved in cell wall synthesis; required for normal cell surface properties; induced in oralpharyngeal candidasis; Spider biofilm induced; Bcr1-repressed in RPMI a/a biofilms	814	36.62	4.32564	3.18943e-22
CTRG_00718	orf19.4377	CR_03790C_A	Cell wall glycoprotein; beta glucan synthesis; increases glucan content in S. cerevisiae kre1, complements killer toxin sensitivity; caspofungin induced; Spider/rat catheter/flow model biofilm induced; Bcr1-repressed in RPMI a/a biofilms	97.7	2.76	4.98019	5.42979e-82
CTRG_02378	orf19.1651	C3_01970C_A	Ortholog of C. dubliniensis CD36 : Cd36_81960, Pichia stipitis Pignal : psti_CGOB_00163, Candida tropicalis NEW ASSEMBLY : CTRG1_02378 and Candida tropicalis MYA-3404 : CTRG_02378	0	3.30684	Inf	0.0393395
CTRG_03753	orf19.3111	C4_06980W_A	Cell surface protein that sequesters zinc from host tissue; enriched at hyphal tips; released extracellularly; binds to host complement regulators; mediates leukocyte adhesion and migration; immunogenic in mouse; produced at ambient pH	3.28909	0	#NAME?	0.0468321
CTRG_00536	orf19.634	CR_04970C_A	Ortholog of C. dubliniensis CD36 : Cd36_30370, Candida tropicalis NEW ASSEMBLY : CTRG1_00536, Candida tropicalis MYA-3404 : CTRG_00536 and Candida albicans WO-1 : CAWG_01831	3.04972	0	#NAME?	0.0488944

## Sheet: SLT34-DEGs
Gene ID	Orthologs in Candida albicans		Gene descriptions	SLT34-treated_average	SLT34_average	SLT34-treated/untreated_log2FC	SLT34-treated/untreated_pvalue
CTRG_05917	orf19.7324	CR_09290W_A	Thiamin pyrimidine synthase; synthesis of the thiamine precursor hydroxymethylpyrimidine phosphate; single-turnover enzyme that provides histidine for HMP-P formation; induced by nitric oxide independent of Yhb1; Spider biofilm induced	1712.07	2.05	-9.84263	2.4205e-266
CTRG_03267	---	---	---	65.09	0.2	-8.50682	0
CTRG_02525	orf19.5986	C3_05130C_A	Thiamine biosynthetic enzyme precursor; repressed during the mating process; stationary phase enriched protein; Spider biofilm induced	7106.92	22.87	-8.41527	0
CTRG_05827	orf19.7586	CR_10110W_A	Major chitinase; secreted; functional homolog of S. cerevisiae Cts1p; 4 N-glycosylation motifs; possible O-mannosylation; putative signal peptide; hyphal-repressed; farnesol upregulated in biofilm; regulated by Efg1p, Cyr1p, Ras1p	148.17	4.28	-5.24933	3.19236e-159
CTRG_01848	---	---	---	7.63	0.28	-4.91331	6.42612e-54
CTRG_05611	orf19.6741	C3_07470W_A	Putative plasma membrane protein; predicted role in cell wall integrity; regulated by Nrg1, Tup1; induced during chlamydospore formation in both C. albicans and C. dubliniensis	107.86	3.95	-4.90772	0
CTRG_03752	orf19.3112	C4_06970C_A	Putative zinc transporter; acts with Pra1 in sequestration of zinc from host tissues during infection; hyphal, macrophage-induced; alkaline induced upon adherence to polystyrene; induced in oralpharyngeal candidasis; Spider biofilm induced	2.25	0.09	-4.85936	6.52011e-19
CTRG_03330	orf19.4910	C1_10400C_A	Putative GPI-anchored adhesin-like protein; transposon mutation affects filamentous growth; Spider biofilm repressed	182.95	7.65	-4.71853	5.72003e-228
CTRG_03753	orf19.3111	C4_06980W_A	Cell surface protein that sequesters zinc from host tissue; enriched at hyphal tips; released extracellularly; binds to host complement regulators; mediates leukocyte adhesion and migration; immunogenic in mouse; produced at ambient pH	1.97	0.08	-4.68545	2.96722e-14
CTRG_04579	orf19.3066	C1_03680W_A	Endo-1,3-beta-glucanase; ortholog of S. cerevisiae Dse4 needed for cell separation; caspofungin, fluconazole repressed; repressed by alpha pheromone in SpiderM medium; flow model biofilm induced; rat catheter biofilm repressed	89.27	4.04	-4.60472	0
CTRG_01372	orf19.1585	C2_02590W_A	Zinc transporter, essential for zinc uptake and acidic conditions tolerance; transcript induced by amphotericin B, interaction with macrophages; induced in oralpharyngeal candidiasis; Spider biofilm induced	2370.26	111.69	-4.54305	0
CTRG_03687	orf19.7218	C1_14120C_A	Pry family cell wall protein; Rim101, Efg1, Ssn6, alkaline repressed; O-glycosylation; no GPI anchor predicted; ketoconazol induced; regulated by Sef1, Sfu1, Hap4; flow model biofilm induced; rat catheter and Spider biofilm repressed	139.39	7.15	-4.42176	1.375e-166
CTRG_05918	orf19.7330	CR_09350C_A	Protein with a predicted heme oxygenase domain; Spider biofilm induced	93.22	4.96	-4.37175	2.32519e-55
CTRG_05833	orf19.7596	CR_10200W_A	Protein with a phosphoglycerate mutase family domain; Hap43-repressed gene	85.01	4.55	-4.35928	5.31311e-142
CTRG_05458	orf19.3893	C5_04110W_A	Cell wall protein; repressed in ace2 mutant; repressed in core caspofungin response; induced in high iron; possibly an essential gene, disruptants not obtained by UAU1 method; rat catheter and Spider biofilm repressed	164.8	9.01	-4.33212	3.50787e-90
CTRG_01843	orf19.3629	C2_08490W_A	Essential cell wall protein involved in cell wall integrity and rigidity; periodic mRNA expression peaks at M/G1 phase; Ace2p-induced; required for virulence in a mouse model of infection	121.72	7.33	-4.19144	0
CTRG_00149	orf19.2758	C4_02440C_A	Putative adhesin-like GPI-anchored protein; repressed during cell wall regeneration; possibly an essential gene, disruptants not obtained by UAU1 method; rat catheter and Spider biofilm repressed	238.28	15.71	-4.06051	0
CTRG_03883	orf19.3794	C4_04850C_A	Transcription factor; role in zinc homeostasis and regulation of Spider biofilm matrix; mutation affects filamentous growth; can suppress S. cerevisiae rok1 mutant inviability; Spider biofilm induced; mutants for abnormal Spider biofilms	117.47	7.78	-4.05408	1.62922e-282
CTRG_01703	---	---	---	2.23	0.15	-4.03444	1.4947e-08
CTRG_01702	---	---	---	0.66	0.06	-3.66618	0.00332298
CTRG_03450	orf19.5267	C1_11990W_A	Putative cell wall adhesin-like protein; repressed in core caspofungin response and by alpha pheromone in SpiderM medium; transcript reduced in ace2 mutant; flow model, rat catheter and Spider biofilm repressed	239.86	21.53	-3.61435	6.37432e-229
CTRG_05919	---	---	---	772.12	72.53	-3.54881	0
CTRG_05920	orf19.7331	CR_09360W_A	Putative transporter; more similar to S. cerevisiae Tpn1, which is a vitamin B6 transporter, than to purine-cytosine permeases; transcription is regulated by Nrg1; Spider biofilm induced	434.99	41.38	-3.53022	0
CTRG_03909	orf19.1415	C4_04320W_A	Major cell-surface ferric reductase under low-iron conditions; 7 transmembrane regions and a secretion signal predicted; Tup1, Rim101, Ssn6, Hog1, caspofungin repressed; ciclopirox olamine induced; rat catheter biofilm induced	34.12	3.45	-3.44207	5.38885e-179
CTRG_06043	---	---	---	1.15	0.13	-3.23114	2.66677e-13
CTRG_02513	orf19.6008	C3_05290C_A	S. cerevisiae ortholog YLL032C interacts with ribosomes; repressed by alpha pheromone in SpiderM medium	37.77	4.53	-3.19588	5.10382e-64
CTRG_03125	---	---	---	13.03	1.64	-3.13372	1.87569e-18
CTRG_02634	orf19.2512	C3_01100W_A	Ortholog of C. dubliniensis CD36 : Cd36_81000, C. parapsilosis CDC317 : CPAR2_103050, C. auris B8441 : B9J08_002621 and Candida tenuis NRRL Y-1498 : CANTEDRAFT_116326	58.83	7.46	-3.11636	8.93898e-41
CTRG_02051	orf19.5343	C2_10660W_A	GATA-like transcription factor; localizes to daughter cell, hyphal tip cell nuclei; mRNA localization mediated by She3; required for WT virulence and filamentous growth on solid media; Ras1 repressed in yeast, Cyr1 repressed yeast, hyphae	53.26	7.11	-3.041	2.49431e-39
CTRG_05832	orf19.7595	CR_10190C_A	Has domain(s) with predicted dynactin complex localization	52.1	7.41	-2.9497	1.24164e-137
CTRG_01921	---	---	---	0.16	0.02	-2.93092	0.0293906
CTRG_03689	orf19.7219	C1_14130W_A	High-affinity iron permease; required for mouse virulence, low-iron growth; iron, amphotericin B, caspofungin, ciclopirox, Hog1p, Sef1p, Sfu1p, and Hap43p regulated; complements S. cerevisiae ftr1 iron transport; Hap43p-repressed	450.66	64.95	-2.93077	2.18894e-163
CTRG_02016	orf19.1747	C2_10310C_A	Putative kinesin-related motor protein involved in mitotic spindle positioning; repressed by alpha pheromone in SpiderM medium; periodic mRNA expression, peak at cell-cycle G2/M phase	37.59	6.1	-2.75955	1.32583e-132
CTRG_03502	orf19.5242	C1_12220W_A	Putative ATP-binding protein with a predicted role in DNA replication; member of conserved Mcm1p regulon; periodic mRNA expression, peak at cell-cycle M/G1 phase	9.57	1.61	-2.70983	5.54814e-46
CTRG_03962	orf19.4450.1	C1_07160C_A	Protein conserved among the CTG-clade; 2 adjacent upstream SRE-1 elements; highly up-regulated in cecum-grown cells in a Cph2-dependent manner; Hap43-repressed; rat catheter, Spider and flow model biofilm induced	681.84	124.12	-2.59419	1.72033e-36
CTRG_01151	orf19.2038	C2_00860C_A	Protein of unknown function; Spider biofilm induced	74.95	13.92	-2.56534	4.23734e-127
CTRG_04937	orf19.7104	C7_00190W_A	Adhesin-like cell wall protein; similar to mucins and to a Litomosoides microfilarial sheath protein; N-terminal secretion signal; rat catheter and Spider biofilm repressed	64.65	12.54	-2.50254	4.0517e-104
CTRG_05346	---	---	---	83.82	17.25	-2.4181	6.21685e-76
CTRG_03073	orf19.6124	CR_07440W_A	Transcription factor; similar to S. cerevisiae Ace2 and Swi5; regulates morphogenesis, cell separation, adherence, virulence in a mice; mutant is hyperfilamentous; rat catheter and Spider biofilm induced	53.85	11.12	-2.4127	2.14943e-85
CTRG_00432	orf19.2681	C4_03100W_A	Protein with similarity to RNase T2 enzymes; has putative secretion signal; expression is Tup1-repressed	255.49	52.95	-2.40704	1.04508e-56
CTRG_05119	orf19.6536	C7_01840W_A	Actomyosin ring component at bud neck; cell-cycle regulated ser phosphorylation at CDK sites regulate association with Bni1/Bnr1, Iqg1 degradation, and ring disassembly; mutation causes cytokinetic defects; rat catheter biofilm repressed	24.59	5.1	-2.40557	7.96063e-125
CTRG_03656	orf19.5019	C1_13810W_A	Ortholog of C. dubliniensis CD36 : Cd36_12800, C. parapsilosis CDC317 : CPAR2_203460, C. auris B8441 : B9J08_004645 and Candida tenuis NRRL Y-1498 : CANTEDRAFT_94106	58.59	12.27	-2.39272	1.49087e-84
CTRG_04132	orf19.4424	C1_07430W_A	Putative inducible acid phosphatase; DTT-extractable and observed in culture supernatant in low-phosphate conditions; slight effect on murine virulence; virulence-group-correlated expression; N-glycosylated; F-12/CO2 early biofilm induced	414.41	90.82	-2.32668	3.19384e-149
CTRG_00394	orf19.539	CR_04480C_A	Putative aminopeptidase; positively regulated by Sfu1; clade-associated gene expression; virulence-group-correlated expression; induced by alpha pheromone in SpiderM medium; Hap43-induced; Spider and flow model biofilm induced	272.87	60.38	-2.31309	8.47728e-148
CTRG_03402	---	---	---	0.47	0.11	-2.30623	0.00351144
CTRG_04359	orf19.6037	C1_00680W_A	Putative secreted acid sphingomyelin phosphodiesterase; possible Kex2 substrate; transcript increased in an azole-resistant strain that overexpresses MDR1; flow model biofilm induced; F-12/CO2 early biofilm induced	82.65	18.44	-2.30182	1.73263e-128
CTRG_02560	orf19.277	C3_02860W_A	Putative thiamin-phosphate pyrophosphorylase, hydroxyethylthiazole kinase; fungal-specific; Spider biofilm induced	323.66	72.41	-2.29706	2.44551e-148
CTRG_01388	orf19.1562	C2_02390W_A	Protein of unknown function; flow model biofilm induced; Spider biofilm induced; repressed by alpha pheromone in SpiderM medium	48.31	10.85	-2.29289	3.23224e-42
CTRG_04155	orf19.2796	C1_07490C_A	Ortholog(s) have DNA-directed DNA polymerase activity, role in DNA replication initiation, telomere capping and alpha DNA polymerase:primase complex, nuclear envelope, nucleus localization	14.02	3.16	-2.28719	1.2066e-35
CTRG_01411	orf19.1534	C2_02180W_A	Ortholog of S. cerevisiae Zrt3, vacuolar membrane zinc transporter; predicted Kex2 substrate; induced in oralpharyngeal candidasis; flow model biofilm induced; Spider biofilm induced	308.6	70	-2.27711	9.19915e-145
CTRG_01309	orf19.5779	C2_03160C_A	Ribonucleotide reductase large subunit; induced in low iron; transposon mutation affects filamentous growth; farnesol upregulated in biofilm; regulated by cell cycle, tyrosol, cell density; regulated by Sef1, Sfu1, and Hap43	135.63	30.88	-2.27168	1.97671e-140
CTRG_01723	orf19.1893	C2_07390C_A	Protein of unknown function; Spider biofilm repressed	66.25	15.17	-2.26331	4.98306e-59
CTRG_02979	orf19.122	C6_01150W_A	Activator of anaphase-promoting complex/cyclosome; induced under Cdc5 depletion; member of conserved Mcm1 regulon; mRNA expression peaks at cell-cycle G2/M phase; mRNA binds She3 and is localized to buds of yeast cells and to hyphal tips	42.61	9.78	-2.25918	6.29797e-97
CTRG_05685	orf19.6824	C3_06790W_A	Helix-loop-helix transcription factor; regulator of yeast form adherence; required for yeast cell adherence to silicone substrate; Spider and F-12/CO2 biofilm induced; repressed by alpha pheromone in SpiderM medium	48.04	11.23	-2.23264	5.60658e-69
CTRG_02766	orf19.1077	C6_04210C_A	Member of MDR subfamily of ABC family; ortholog of S. cerevisiae ABC transporter, Atm1; induced in low iron; induced by nitric oxide independent of Yhb1	99.38	23.26	-2.23227	4.96107e-126
CTRG_01433	orf19.1507	C2_01950C_A	Putative negative regulator of exit from mitosis; Plc1-regulated; rat catheter biofilm induced	49.55	11.86	-2.19855	9.23627e-62
CTRG_00975	orf19.3239	CR_01150C_A	Protein with a predicted role in sister chromatid cohesion; cell-cycle regulated periodic mRNA expression	8.2	1.99	-2.17668	1.01212e-46
CTRG_04376	---	---	---	19.35	4.73	-2.17044	3.04711e-44
CTRG_05347	orf19.1980	C5_00870C_A	Glycerophosphocholine transporter; fungal-specific (no human or murine homolog); possibly an essential gene, disruptants not obtained by UAU1 method; Hap43p-repressed gene	46.28	11.55	-2.13928	2.53541e-67
CTRG_02274	---	---	---	10.12	2.57	-2.11013	8.09664e-23
CTRG_02765	orf19.1078	C6_04220C_A	Putative alanine glyoxylate aminotransferase; regulated by Gcn4p and hemoglobin; stationary phase enriched protein	15.24	3.88	-2.10954	6.01918e-42
CTRG_05929	orf19.7342	CR_09470W_A	Putative endoprotease; induced by alpha factor; transcript is upregulated in an RHE model of oral candidiasis and in clinical isolates from HIV+ patients with oral candidiasis	0.58	0.15	-2.10385	3.22422e-07
CTRG_05100	orf19.5188	C7_02770W_A	Chitin synthase; essential; for primary septum synthesis in yeast and hyphae; 1 of several chitin synthases; enzymatically activated by proteolytic processing; complements defects of S. cerevisiae chs1 or chs2; Spider biofilm repressed	55.62	14.26	-2.09923	3.44007e-110
CTRG_03811	orf19.2885	C4_06490C_A	Putative DNA primase; gene adjacent to and divergently transcribed with CDC68; Hap43-induced; Spider biofilm repressed	19.63	5.06	-2.09145	1.79513e-55
CTRG_03419	orf19.6888	C2_05770W_A	Zn(II)2Cys6 domain transcription factor; regulated by Mig1 and Tup1; rat catheter and Spider biofilm induced	1.21	0.31	-2.07362	4.56369e-06
CTRG_04358	---	---	---	472.84	124.58	-2.06084	4.5239e-128
CTRG_02216	orf19.1427	C4_04230W_A	Putative transporter; fungal-specific; Spider biofilm induced	176.57	46.55	-2.05926	3.50606e-114
CTRG_04138	---	---	---	212.15	57.78	-2.01208	5.5219e-38
CTRG_03988	orf19.5063	C1_07900W_A	Secreted protein; ciclopirox olamine induced; regulated by Ssn6; induced by nitric oxide independent of Yhb1; Hap43-induced; Spider biofilm repressed	423.25	117.28	-1.98801	2.09762e-35
CTRG_04398	orf19.6010	C1_00950C_A	Polo-like kinase; member of conserved Mcm1 regulon; depletion causes defects in spindle elongation and Cdc35-dependent filamentation; virulence-group-correlated expression; likely essential (UAU1 method); Spider biofilm repressed	132.51	37.22	-1.96814	6.68583e-83
CTRG_00890	orf19.2619	CR_02180W_A	Putative constitutive acid phosphatase; Rim101-repressed; DTT-extractable; N-glycosylated; possibly an essential gene, disruptants not obtained by UAU1 method	1169.1	330.26	-1.95984	4.1973e-91
CTRG_04909	orf19.7071	C7_00480W_A	Protein similar to phosphate transporters; transposon mutation affects filamentous growth; expression is regulated upon white-opaque switching	9.74	2.76	-1.95469	1.27894e-24
CTRG_05831	orf19.7594	CR_10180W_A	Protein of unknown function; Spider biofilm induced	13.6	3.87	-1.94957	2.92688e-15
CTRG_04101	orf19.658	C1_11440C_A	Protein involved in regulation of DNA-damage-induced filamentous growth; putative component of DNA replication checkpoint; ortholog of S. cerevisiae Mrc1p, an S-phase checkpoint protein; Hap43p-induced gene	20.42	5.85	-1.94135	1.60857e-30
CTRG_03322	---	---	---	5.13	1.48	-1.92337	6.06234e-14
CTRG_03075	orf19.6119	CR_07460C_A	Protein of unknown function; Spider biofilm repressed	60.17	17.94	-1.88233	5.00212e-84
CTRG_04221	orf19.6247	C1_06630W_A	Ortholog(s) have chromatin binding activity	22.17	6.64	-1.87743	2.77775e-64
CTRG_04466	---	---	---	1.63	0.49	-1.87311	0.0105923
CTRG_02317	orf19.5873	C3_04300C_A	Putative DNA directed DNA polymerase alpha; RNA abundance regulated by cell cycle, tyrosol and cell density; rat catheter biofilm induced	28.38	8.57	-1.86493	5.49503e-83
CTRG_02373	---	---	---	48.25	14.8	-1.84312	3.69709e-26
CTRG_03118	orf19.8	CR_07110C_A	Ortholog of C. dubliniensis CD36 : Cd36_32690, C. parapsilosis CDC317 : CPAR2_204290, Candida tenuis NRRL Y-1498 : CANTEDRAFT_121459 and Debaryomyces hansenii CBS767 : DEHA2E03938g	3.64	1.13	-1.82504	1.57539e-16
CTRG_02996	orf19.4212	C6_00470C_A	Multicopper oxidase family protein; similar to S. cerevisiae Fet3; does not complement S. cerevisiae fet3 mutant growth under low-iron; iron-repressed; regulated by Tup1, Rim101; flow model biofilm induced; Spider biofilm repressed	104.78	32.66	-1.81891	2.50749e-87
CTRG_01909	orf19.34	C2_06590C_A	Glycerophosphoinositol permease; involved in utilization of glycerophosphoinositol as a phosphate source; Rim101-repressed; virulence-group-correlated expression	149.01	46.6	-1.81193	1.32549e-40
CTRG_04908	---	---	---	289.01	90.7	-1.80713	5.2155e-09
CTRG_01423	orf19.1522	C2_02050C_A	Ortholog of C. dubliniensis CD36 : Cd36_16850, C. parapsilosis CDC317 : CPAR2_211990, C. auris B8441 : B9J08_001195 and Candida tenuis NRRL Y-1498 : cten_CGOB_00169	46.16	14.52	-1.80498	2.99657e-77
CTRG_05456	orf19.3895	C5_04130C_A	GPI-linked chitinase; required for normal filamentous growth; repressed in core caspofungin response; fluconazole, Cyr1, Efg1, pH-regulated; mRNA binds She3 and is localized to yeast-form buds and hyphal tips; Spider biofilm repressed	462.39	147.93	-1.7806	1.02521e-97
CTRG_05482	orf19.5113	C1_08330C_A	Alcohol dehydrogenase; soluble in hyphae; expression regulated by white-opaque switching; regulated by Ssn6; indued by Mnl1 in weak acid stress; protein enriched in stationary phase yeast cultures; Spider biofilm induced	83.67	26.85	-1.77509	5.39958e-21
CTRG_00183	orf19.4647	C4_01390W_A	Predicted CCAAT-binding transcription factor that regulates respiration; Cap2-dependent induction in low iron; opaque specific, alkaline, ciclopirox olamine induced; regulated by Sef1, Sfu1, Hap43; Bcr1-regulated in RPMI a/a biofilms	3.49	1.11	-1.77314	0.004191
CTRG_00563	orf19.557	CR_05210W_A	Protein of unknown function; Hap43-repressed; Spider biofilm repressed	96.03	31.08	-1.76296	2.75798e-67
CTRG_02224	orf19.7425	C3_06400C_A	Ortholog(s) have uracil DNA N-glycosylase activity, role in DNA repair, base-excision repair and cytoplasm, mitochondrion, nucleus localization	8.93	2.9	-1.76068	1.79562e-22
CTRG_02157	---	---	---	8.56	2.78	-1.76047	5.0754e-16
CTRG_03915	---	---	---	64.55	21	-1.7547	9.79448e-18
CTRG_00089	orf19.4189	C4_00530C_A	Has domain(s) with predicted hydrolase activity	117.48	38.43	-1.748	1.23581e-73
CTRG_04099	orf19.655	C1_11480W_A	High-affinity phosphate transporter; transcript regulated by white-opaque switch; Hog1, ciclopirox olamine or alkaline induced; caspofungin, stress repressed; required for normal TORC1 function	1853.06	610.97	-1.73629	2.18506e-96
CTRG_00268	---	---	---	0.96	0.32	-1.72797	0.0202252
CTRG_02716	orf19.4136	C5_01460W_A	Putative subunit of a replication fork-pausing checkpoint complex	8.29	2.85	-1.67912	2.09361e-41
CTRG_04627	orf19.2948	C1_02600W_A	Protein with a predicted role in pyridoxine metabolism; stationary phase protein; regulated by Tup1, Efg1; Spider biofilm induced	1033.19	356.47	-1.67182	2.04923e-86
CTRG_03321	---	---	---	10.94	3.78	-1.66851	1.51219e-12
CTRG_00771	orf19.2396	CR_03280W_A	Zinc-binding dehydrogenase; induced by benomyl, ciclopirox olamine, alpha pheromone, Hap43; regulated by oxidative stress via Cap1, osmotic stress via Hog1; protein present in exponential and stationary phase; rat catheter biofilm repressed	5.55	1.92	-1.66648	7.56026e-13
CTRG_02029	orf19.5316	C2_10430C_A	Protein lacking an ortholog in S. cerevisiae; transposon mutation affects filamentous growth; rat catheter biofilm repressed	2.51	0.88	-1.65002	3.98279e-11
CTRG_00083	---	---	---	14.82	5.21	-1.64539	3.56918e-25
CTRG_01893	orf19.2227	C2_06760C_A	Protein of unknown function; flow model biofilm induced; nitric oxide-repressed	31.44	11.24	-1.62111	2.8231e-28
CTRG_03460	orf19.5271	C1_11940C_A	Protein of unknown function; Hap43-induced gene	4.61	1.65	-1.616	1.55432e-11
CTRG_03418	orf19.4802	C1_09400C_A	Protein similar to S. cerevisiae Fth1p, a high affinity iron transporter for intravacuolar stores of iron; repressed by Sfu1p, amphotericin B, caspofungin; induced by alkaline pH, ciclopirox olamine; regulated by Sef1p, Sfu1p, and Hap43p	5.02	1.8	-1.61259	2.5379e-13
CTRG_03119	orf19.9	CR_07120C_A	Ortholog of C. dubliniensis CD36 : Cd36_32700, C. parapsilosis CDC317 : CPAR2_204280, C. auris B8441 : B9J08_000471 and Candida tenuis NRRL Y-1498 : CANTEDRAFT_113831	22.24	8.01	-1.61073	4.32381e-27
CTRG_05184	orf19.6707	C7_03500W_A	Predicted vacuolar protein with a calcineurin-like phosphoesterase domain; repressed by alpha pheromone in SpiderM medium	33.38	12.33	-1.5743	6.04116e-39
CTRG_03762	orf19.3093	C4_07120C_A	Putative DNA mismatch repair factor; transcript regulated by Nrg1; flucytosine repressed; transcript regulated by tyrosol and cell density	18.64	6.89	-1.57211	2.40262e-45
CTRG_00707	orf19.2366	CR_06990W_A	Has domain(s) with predicted DNA binding activity and role in DNA integration	0.68	0.25	-1.56893	0.000100027
CTRG_01108	orf19.2093	C2_00380C_A	Putative DNA replication factor A; RNA abundance regulated by cell cycle, tyrosol and cell density	84.41	31.28	-1.56849	1.15123e-64
CTRG_04925	orf19.7079	C7_00410C_A	Ortholog(s) have role in axial cellular bud site selection, cytogamy, positive regulation of GTPase activity and cellular bud neck, cellular bud neck contractile ring localization	17.26	6.43	-1.56063	2.4073e-44
CTRG_00158	orf19.2770	C4_02330C_A	Ortholog of C. dubliniensis CD36 : Cd36_42220, C. parapsilosis CDC317 : CPAR2_500340, Debaryomyces hansenii CBS767 : DEHA2G17754g and Pichia stipitis Pignal : PICST_31424	24.02	9.01	-1.55345	9.05982e-18
CTRG_05438	orf19.6656	C5_03480C_A	Spermidine transporter; induced in strains from HIV patients with oral candidiasis; alkaline repressed; amphotericin B induced; colony morphology regulated by Ssn6; reduced oral epithelial cell damage by mutant; Spider biofilm induced	460.2	174.24	-1.53715	1.0577e-73
CTRG_02179	orf19.1720	C3_01310W_A	Ortholog(s) have role in mitotic recombination	10.21	3.94	-1.50828	4.78035e-22
CTRG_01796	orf19.1223	C2_06670C_A	Essential serine/threonine protein kinase involved in mitotic spindle formation and cytokinesis; required for septum formation, exit from mitosis, and normal hyphal morphogenesis; virulence-group-correlated expression	55.29	21.55	-1.49625	1.93066e-54
CTRG_00069	orf19.4162	C4_00790C_A	Putative mismatch repair protein; cell-cycle regulated periodic mRNA expression	7.79	3.05	-1.49091	1.83637e-23
CTRG_04425	---	---	---	18.53	7.32	-1.47683	6.69181e-25
CTRG_03371	---	---	---	28.26	11.28	-1.4612	8.95768e-06
CTRG_04198	orf19.6222	C1_06880C_A	Ortholog(s) have role in positive regulation of protein sumoylation, regulation of synaptonemal complex assembly and condensed nuclear chromosome localization	6.02	2.41	-1.45781	2.84371e-21
CTRG_02624	orf19.6925	C3_03900C_A	Histone H2B; induced by adherence to polystyrene; amphotericin B, caspofungin repressed; flucytosine, fluconazole induced; Efg1 regulated; slow growth, increased white-to opaque switch in ectopic expression strains; Spider biofilm repressed	1265.7	507.42	-1.45504	7.80146e-65
CTRG_03593	orf19.4945	C1_13170C_A	Protein similar to S. cerevisiae Msh6p, which is involved in mismatch repair; repressed under Cdc5p depletion; Hap43p-induced gene	16.27	6.54	-1.45145	7.87832e-43
CTRG_00214	orf19.4616	C4_01770W_A	Proliferating cell nuclear antigen (PCNA), forms homotrimeric sliding clamp for DNA polymerases; RNA abundance regulated by tyrosol, cell density; induced by flucytosine, interaction with macrophages; stationary phase enriched protein	83.49	33.56	-1.45021	2.72291e-44
CTRG_03975	orf19.1227	C1_07670W_A	Putative Zn(II)2Cys6 transcription factor	3.51	1.45	-1.4131	8.51494e-06
CTRG_02780	orf19.5528	C6_02590C_A	Putative mitotic exit network component; periodic mRNA expression, peak at cell-cycle G2/M phase	87.54	36.23	-1.4103	5.62883e-44
CTRG_03126	orf19.6148	CR_07220C_A	Homolog of nuclear distribution factor NudE, NUDEL; regulates dynein targeting to microtubule plus ends; flow model biofilm repressed	44.73	18.57	-1.40442	5.02699e-51
CTRG_04437	orf19.3325	C1_01360C_A	Putative glycogen synthesis initiator; regulated by Efg1 and Efh1; Hog1-repressed; colony morphology-related gene regulation by Ssn6; induced by prostaglandins; flow model biofilm induced	106.1	44.23	-1.4	5.8653e-56
CTRG_03081	orf19.6414	CR_08450C_A	Ortholog of C. dubliniensis CD36 : Cd36_34040, C. parapsilosis CDC317 : CPAR2_205850, C. auris B8441 : B9J08_000124 and Candida tenuis NRRL Y-1498 : CANTEDRAFT_132607	29.08	12.18	-1.39374	6.52145e-27
CTRG_01005	orf19.7469	CR_00620C_A	Argininosuccinate synthase; arginine synthesis; Gcn4, Rim101 regulated; induced by amino acid starvation (3-AT), benomyl treatment; stationary phase enriched protein; repressed in alkalinizing medium; rat catheter, Spider biofilm induced	395.26	165.46	-1.39223	5.01514e-60
CTRG_01661	orf19.3549	C2_05190W_A	Putative thymidylate synthase; flucytosine induced; rat catheter biofilm repressed; Spider biofilm repressed	50	21.05	-1.38458	2.39076e-35
CTRG_05049	orf19.6501	C7_02140W_A	Ortholog of C. dubliniensis CD36 : Cd36_71960, Pichia stipitis Pignal : psti_CGOB_00136, Candida tropicalis NEW ASSEMBLY : CTRG1_05049 and Spathaspora passalidarum NRRL Y-27907 : SPAPADRAFT_63786	14.6	6.16	-1.38115	3.18906e-17
CTRG_04905	---	---	---	26.38	11.24	-1.36618	5.70353e-14
CTRG_00894	orf19.2611	CR_02110W_A	Putative MCM DNA replication initiation complex component; mRNA expression peak at cell-cycle M/G1 phase; regulated by tyrosol and cell density; repressed by alpha pheromone in SpiderM medium; Hap43-induced gene	25.77	11.18	-1.34094	1.37405e-39
CTRG_01746	orf19.2267	C2_07120W_A	Putative DNA replication factor A; RNA abundance regulated by cell cycle, tyrosol and cell density	32.56	14.13	-1.33837	5.65406e-18
CTRG_04259	orf19.6277	C1_06340W_A	Ortholog of C. dubliniensis CD36 : Cd36_05920, C. parapsilosis CDC317 : CPAR2_803860, C. auris B8441 : B9J08_000594, Pichia stipitis Pignal : PICST_30324 and Candida guilliermondii ATCC 6260 : PGUG_04439	17.91	7.82	-1.33366	4.79416e-29
CTRG_05871	orf19.7564	CR_09900C_A	Probable subunit of DNA polymerase II (DNA polymerase epsilon), similar to S. cerevisiae Dpb2p; essential for viability; rat catheter biofilm induced	14.65	6.41	-1.32674	6.4745e-26
CTRG_01970	orf19.201	C2_09030W_A	Protein of unknown function; unmerged from orf19.202 in a revision of Assembly 21	80.6	35.48	-1.32034	3.83631e-49
CTRG_01232	orf19.1445	C2_01400C_A	Protein similar to S. cerevisiae Esc4; a protein that represses transposition; transposon mutation affects filamentation; rat catheter biofilm repressed	12.08	5.35	-1.31215	7.17923e-13
CTRG_00507	orf19.3363	C4_03360C_A	Putative polyphosphate synthetase; decreased expression in hyphae compared to yeast-form cells; fungal-specific (no human or murine homolog); virulence-group-correlated expression	336.42	149.01	-1.31104	5.15257e-55
CTRG_04215	orf19.6240	C1_06700W_A	SH3-domain protein; role in barrier septum assembly involved in cell cycle cytokinesis; activates the Chs2 chitin synthase activity during cytokinesis; Spider biofilm repressed	57.51	25.65	-1.30104	1.28892e-47
CTRG_01409	---	---	---	60.7	27.35	-1.28706	1.51731e-29
CTRG_02631	orf19.6155	C3_00830C_A	Ortholog(s) have DNA ligase (ATP) activity, DNA ligase activity	26.81	12.12	-1.28166	3.25187e-35
CTRG_02215	---	---	---	1.18	0.53	-1.27544	0.00848075
CTRG_05980	orf19.4301	C5_02780W_A	Ortholog(s) have role in chromatin silencing at telomere, rDNA heterochromatin assembly, regulation of transcription by RNA polymerase II, silent mating-type cassette heterochromatin assembly	17.45	7.95	-1.27089	4.19034e-22
CTRG_02995	orf19.4211	C6_00480C_A	Putative multicopper oxidase; ketoconazole/caspofungin/amphotericin B repressed; Sef1/Sfu1/Hap43 regulated; reports differ if functional homolog of ScFet3; rat catheter and Spider biofilm induced	100.66	45.88	-1.26907	1.65267e-45
CTRG_04177	---	---	---	3.85	1.75	-1.2678	1.53089e-06
CTRG_05176	orf19.6689	C7_03570W_A	Argininosuccinate lyase, catalyzes the final step in the arginine biosynthesis pathway; alkaline downregulated; flow model biofilm induced; Spider biofilm induced	225.36	103.07	-1.26565	2.15153e-48
CTRG_04011	orf19.7158	C7_04160W_A	Protein of allantoate permease family; fungal-specific (no human or murine homolog); Hap43p-repressed gene	0.43	0.2	-1.2647	0.0461966
CTRG_01185	orf19.889	C2_03370W_A	Putative trifunctional enzyme of thiamine biosynthesis, degradation and salvage; Spider biofilm induced	353.79	162.4	-1.25993	1.50207e-50
CTRG_04108	orf19.668	C1_11350C_A	Putative fork-head transcription factor; rat catheter and Spider biofilm repressed	63.65	29.24	-1.25906	1.99335e-28
CTRG_02639	orf19.6163	C3_00860W_A	Centromeric histone H3 variant; role in structural changes of centromeric nucleosomes during cell cycle; 4 nucleosomes bind 1 centromere, each has 1 Cse4 molecule during most of cell cycle, 2 molecules in anaphase; Spider biofilm repressed	71.81	33.11	-1.25339	2.58763e-21
CTRG_00199	orf19.4630	C4_01550C_A	Putative carbamoyl-phosphate synthase subunit; alkaline repressed; rat catheter, Spider and flow model biofilm induced	167.84	77.57	-1.2497	4.98756e-45
CTRG_05777	---	---	---	6.06	2.81	-1.24621	6.65439e-05
CTRG_03705	orf19.7239	C1_14290C_A	Ortholog(s) have role in pheromone-dependent signal transduction involved in conjugation with cellular fusion and membrane raft, plasma membrane localization	342.39	158.83	-1.24512	2.30539e-33
CTRG_00256	orf19.2739	C4_02600C_A	Ortholog(s) have histone binding activity, role in DNA replication-dependent nucleosome assembly and CAF-1 complex, chromatin, chromosome, centromeric region, nucleus localization	17.86	8.29	-1.24441	1.78646e-23
CTRG_04434	orf19.3322	C1_01330C_A	dUTP pyrophosphatase; cell-cycle regulated if expressed in S. cerevisiae; upstream MluI and SCB elements; 17-beta-estradiol, ethynyl estradiol, macrophage induced; decreased in stationary phase yeast; rat catheter, Spider biofilm repressed	54.18	25.17	-1.24127	1.8342e-16
CTRG_03846	orf19.1253	C4_05680W_A	bHLH transcription factor of the myc-family; required for phosphate acquisition and for resistance to stresses; induced by Mnl1 under weak acid stress	101.48	47.29	-1.23726	5.34224e-41
CTRG_04918	orf19.7086	C7_00340C_A	Ortholog(s) have role in NLS-bearing protein import into nucleus, protein import into nucleus and cytoplasm, nucleus localization	144.78	67.57	-1.2359	1.64667e-47
CTRG_06016	orf19.4257	C5_02470W_A	Protein structurally similar to alpha-subunit of human leukocyte integrin; role in morphogenesis, adhesion, and mouse cecal colonization and systemic virulence; similar to S. cerevisiae Bud4; Hap43-induced gene	44.31	20.72	-1.23318	3.1026e-28
CTRG_02282	---	---	---	2.2	1.03	-1.22871	4.21077e-08
CTRG_00716	orf19.4354	CR_03830C_A	Phosphorylated protein of unknown function; transcription is periodic with a peak at M/G1 phase of the cell cycle	19.85	9.33	-1.2265	7.32586e-31
CTRG_00124	---	---	---	13.31	6.28	-1.22063	6.9252e-20
CTRG_05664	orf19.6817	C3_06850W_A	Transcription factor; repressor of fluconazole/ketoconazole/brefeldin A resistance; Tn mutation enhances filamentation; partially rescues S. cerevisiae pdr1 pdr3 fluconazole sensitivity; rat catheter biofilm induced/Spider biofilm repressed	80.33	37.9	-1.22056	1.04859e-16
CTRG_01667	orf19.5487	C2_06250C_A	Putative hexameric MCM complex subunit; predicted role in control of cell division; periodic mRNA expression. peak at cell-cycle M/G1 phase; regulated by tyrosol, cell density, Plc1; repressed by alpha pheromone in SpiderM medium	30.06	14.36	-1.2039	3.35866e-32
CTRG_03756	orf19.3108	C4_07010C_A	Putative DNA repair methyltransferase; induced by nitric oxide independent of Yhb1; Spider biofilm induced	1.93	0.92	-1.2026	0.0200605
CTRG_05260	orf19.949	C5_00400C_A	Ortholog of C. dubliniensis CD36 : Cd36_50420, C. parapsilosis CDC317 : CPAR2_304100, C. auris B8441 : B9J08_001314 and Candida tenuis NRRL Y-1498 : CANTEDRAFT_98299	90.67	43.43	-1.19878	7.06825e-42
CTRG_04805	orf19.3042	C1_03410W_A	Protein of unknown function; Hap43-induced; rat catheter biofilm induced	9.22	4.42	-1.19784	3.39921e-09
CTRG_03695	orf19.7227	C1_14190C_A	Protein phosphatase inhibitor; Hap43-repressed; homozygous Tn insertion decreases colony wrinkling but does not block hyphal growth in liquid media; mutation confers hypersensitivity to toxic ergosterol analog; Spider biofilm induced	174.63	84.13	-1.19095	1.53769e-31
CTRG_04622	orf19.3678	C1_02210W_A	Ortholog of C. dubliniensis CD36 : Cd36_02060, C. parapsilosis CDC317 : CPAR2_106200, Candida tenuis NRRL Y-1498 : CANTEDRAFT_96322 and Debaryomyces hansenii CBS767 : DEHA2C02310g	92.76	44.79	-1.18862	2.62801e-11
CTRG_04599	orf19.4530.1	C1_01930W_A	Protein of unknown function; regulated by Nrg1, Tup1; Spider and flow model biofilm induced	78.45	38.01	-1.18261	4.84196e-29
CTRG_05280	orf19.926	C5_00630C_A	Putative exodeoxyribonuclease; cell-cycle regulated periodic mRNA expression	16.94	8.24	-1.17703	7.69133e-24
CTRG_05098	orf19.5182	C7_02790C_A	Large subunit of DNA polymerase III; partially complements defects of an S. cerevisiae cdc2 mutant; differing reports about periodic (G1/S) or non-periodic mRNA expression through cell cycle; Hap43p-repressed	18.86	9.18	-1.17546	5.39826e-30
CTRG_00449	orf19.327	C3_03280C_A	Putative histone H2A; amphotericin B repressed; flucytosine induced; RNA abundance regulated by tyrosol and cell density; Spider biofilm repressed	254.04	123.96	-1.17173	9.17795e-38
CTRG_00294	orf19.1325	C4_03540C_A	Putative gamma-glutamyltransferase; alkaline upregulated; Spider biofilm induced; possibly an essential gene, disruptants not obtained by UAU1 method	4.28	2.1	-1.1627	2.35191e-09
CTRG_02549	orf19.262	C3_02700W_A	Protein similar to S. cerevisiae Smc3p, which is an ATPase involved in sister chromatid cohesion; likely to be essential for growth, based on an insertional mutagenesis strategy	9.1	4.53	-1.1443	4.71123e-12
CTRG_01655	orf19.3538	C2_05070W_A	Ferric reductase; alkaline induced; ciclopirox olamine; Hap43-induced	2.41	1.2	-1.14411	4.71684e-07
CTRG_02210	orf19.3770	C4_05070C_A	Putative acetylornithine aminotransferase; Gcn2, Gcn4 regulated; rat catheter biofilm induced; Spider biofilm induced	134.82	67.04	-1.14379	9.51791e-26
CTRG_05386	orf19.1934	C5_01340W_A	Histone H3K56 deacetylase; reduced copy number increases opaque cell formation; repressed by MMS, hydroxyurea and high-levels of hydrogen peroxide; Hap43p-induced; ectopic expression blocks genotoxin-induced switching; nicotinamide target	47.43	23.62	-1.14269	2.75195e-24
CTRG_04626	orf19.2947	C1_02590C_A	Stationary phase protein; vitamin B synthesis; induced byyeast-hypha switch, 3-AT or in azole-resistant strain overexpressing MDR1; soluble in hyphae; regulated by Gcn4, macrophage; Spider biofilm induced; rat catheter biofilm repressed	4564.58	2276.5	-1.13983	6.24825e-44
CTRG_00155	orf19.2767	C4_02370C_A	Adhesin-like cell wall protein; putative GPI-anchor; colony morphology-related gene regulation by Ssn6; Hap43-induced; Spider biofilm repressed	34201.7	17180.2	-1.13086	3.06633e-27
CTRG_00109	orf19.5636	C4_00130W_A	GPI-linked cell wall protein; hemoglobin utilization; Rfg1, Rim101, Tbf1, Fe regulated; Sfu1, Hog1, Tup1, serum, alkaline pH, antifungal drugs, geldamycin repressed; Hap43 induced; required for RPMI biofilms; Spider biofilm induced	14.83	7.45	-1.13022	0.000295909
CTRG_02848	orf19.3430	C6_01560W_A	Plasma membrane-associated protein; physically interacts with TAP-tagged Nop1p	119.3	59.97	-1.12832	3.26759e-12
CTRG_02361	---	---	---	1.24	0.62	-1.12816	0.00743699
CTRG_06164	orf19.5455	C3_00170C_A	Ortholog(s) have GTPase regulator activity, mRNA binding activity	574.84	289.86	-1.1241	6.91514e-37
CTRG_02625	orf19.6924	C3_03910W_A	Histone H2A; repressed in fkh2 mutant; amphotericin B repressed; farnesol regulated; RNA abundance regulated by tyrosol and cell density; Hap43-induced gene; Spider biofilm repressed	472.95	239.44	-1.1177	2.2785e-08
CTRG_05136	orf19.1334	C7_03410C_A	Protein of unknown function; repressed by alpha pheromone in SpiderM medium	16.37	8.38	-1.10331	2.42381e-15
CTRG_04048	orf19.2919	C4_06190C_A	Protein similar to S. cerevisiae Mph1p, which is a DNA helicase involved in DNA repair; induced under hydroxyurea treatment	5.48	2.81	-1.10275	1.10733e-15
CTRG_03164	orf19.396	C1_08510W_A	Subunit of the NuA4 histone acetyltransferase complex; Hap43-repressed; Spider biofilm repressed	171.41	87.94	-1.09978	4.30309e-32
CTRG_01373	orf19.1584	C2_02580W_A	Predicted MFS membrane transporter; monocarboxylate porter family member; colony morphology-related gene regulation by Ssn6; flow model biofilm induced; Spider biofilm induced	190.11	97.52	-1.09941	2.82869e-37
CTRG_04751	orf19.1042	C1_04100C_A	Mitochondrial outer membrane porin; in detergent-resistant membrane fraction (possible lipid raft component); antigenic in human, mouse; Hap43p-induced; flucytosine-, macrophage-, farnesol- induced; fluconazole, caspofungin repressed	1683.52	866.7	-1.09384	4.25234e-40
CTRG_02231	orf19.7402	C3_06300W_A	Putative modulator of white-opaque switching	25.07	12.94	-1.09056	7.09982e-31
CTRG_02053	orf19.5342	C2_10630W_A	Ortholog(s) have cytosol, extracellular region localization	29.18	15.09	-1.08911	1.50419e-24
CTRG_05555	orf19.4342	C5_03130W_A	Zn2Cys6 transcription factor involved in sterol uptake; flow model biofilm induced; Spider biofilm repressed	159.98	83.23	-1.07944	1.9319e-20
CTRG_00736	orf19.4381	CR_03610C_A	Putative polyphosphate synthetase; downregulated in core caspofungin response; Hog1p-induced; transcription is opaque-specific; fungal-specific (no human or murine homolog)	313.29	162.99	-1.0788	2.66103e-38
CTRG_00893	orf19.2610	CR_02100C_A	Putative tRNA binding protein; intron-containing gene; Spider biofilm induced	21.95	11.46	-1.07204	1.197e-08
CTRG_01327	orf19.5801	C2_03010C_A	Ribonucleoside-diphosphate reductase; regulated by tyrosol and cell density; ciclopirox olamine, fluconazole or flucytosine induced; regulated by Sef1, Sfu1, and Hap43	228.8	120.36	-1.0628	8.98235e-29
CTRG_02123	---	---	---	21.01	11.08	-1.06086	8.10864e-26
CTRG_04701	orf19.6843	C1_04490W_A	Ortholog(s) have role in CENP-A containing nucleosome assembly, chromatin maintenance and nucleoplasm localization	52.63	27.75	-1.06039	2.71457e-12
CTRG_00180	orf19.4651	C4_01360W_A	GPI-anchored cell surface protein of unknown function; greater mRNA abundance observed in a cyr1 homozygous null mutant than in wild type	1586.52	841.36	-1.05264	9.62883e-35
CTRG_00486	orf19.2673	C4_03170W_A	Ortholog(s) have SUMO transferase activity, role in DNA repair and Smc5-Smc6 complex localization	20.25	10.76	-1.05063	2.82131e-15
CTRG_00515	orf19.1741	CR_04640W_A	Ortholog(s) have catalytic activity and role in ascospore wall assembly	592.8	316.12	-1.04343	6.44981e-23
CTRG_04590	orf19.4539	C1_01840C_A	Protein with a Rho GDP-dissociation inhibitor domain; Hap43-repressed gene; Spider biofilm induced	11.26	6.01	-1.04104	4.60295e-07
CTRG_00424	orf19.334	C3_03370C_A	Protein of unknown function; flow model biofilm induced; Spider biofilm induced; regulated by Sef1, Sfu1, and Hap43	570.02	305.27	-1.03784	4.89238e-14
CTRG_00676	orf19.1853	CR_06810W_A	Putative histone H3; farnesol regulated; Hap43-induced; rat catheter and Spider biofilm repressed	1050.06	562.07	-1.03727	3.99356e-12
CTRG_03961	orf19.4768	C1_09110W_A	Protein of unknown function; Spider biofilm induced	10.25	5.49	-1.03659	1.22893e-14
CTRG_04775	orf19.4473	C1_03980W_A	Essential subunit of the Dam1 (DASH) complex, which acts in chromosome segregation by coupling kinetochores to spindle microtubules	51.8	27.82	-1.03373	2.19406e-09
CTRG_05616	orf19.6757	C3_07340W_A	Aldo/keto reductase; mutation confers hypersensitivity to toxic ergosterol analog; farnesol-repressed; stationary phase enriched protein; flow model biofilm induced; Spider biofilm repressed	599.31	322.35	-1.03104	1.596e-22
CTRG_00546	orf19.6304	CR_04890W_A	Phosphopantetheinyl transferase; enzyme of lysine biosynthesis; modifies, and thereby activates, Lys2p alpha-aminoadipate reductase; functional homolog of S. cerevisiae Lys5p	22.03	11.86	-1.03034	1.71833e-14
CTRG_00506	orf19.3364	C4_03370C_A	Ortholog of C. parapsilosis CDC317 : CPAR2_403360, Debaryomyces hansenii CBS767 : DEHA2D00814g, Pichia stipitis Pignal : PICST_32156 and Candida guilliermondii ATCC 6260 : PGUG_04611	7.67	4.14	-1.03024	0.000169101
CTRG_03339	orf19.4897	C1_10270C_A	Putative phosphatidylinositol transporter; rat catheter and Spider biofilm repressed	63	33.93	-1.02875	2.3159e-09
CTRG_05807	---	---	---	32.43	17.57	-1.02014	0.00256055
CTRG_02798	orf19.7538	CR_00060C_A	DNA helicase involved in rDNA replication; Spider biofilm repressed	16.93	9.2	-1.01736	6.30935e-17
CTRG_02777	orf19.5525	C6_02560W_A	Putative oxidoreductase; protein levels affected by URA3 expression in CAI-4 strain background; Efg1, Efh1 regulated; Rgt1-repressed; protein present in exponential and stationary growth phase yeast; rat catheter biofilm repressed	1200.99	653.17	-1.01468	2.40386e-32
CTRG_00708	orf19.2365	CR_07000C_A	DNA polymerase epsilon; transcript induced by interaction with macrophage; transcript is regulated by Tup1; periodic mRNA expression, peak at cell-cycle G1/S phase	12.3	6.72	-1.01013	2.85906e-25
CTRG_00337	---	---	---	1.62	0.89	-1.01009	0.0487731
CTRG_02188	orf19.5404	C3_00580W_A	Putative adhesin-like cell wall mannoprotein; repressed during the mating process; mutation confers hypersensitivity to toxic ergosterol analog; decreased transcription is observed upon fluphenazine treatment	0.61	0.33	-1.00966	0.0273826
CTRG_00949	orf19.2519	CR_01360W_A	Ortholog(s) have role in chromosome segregation and kinetochore, nuclear MIS12/MIND complex localization	80.11	43.77	-1.00927	1.88836e-19
CTRG_00099	orf19.5674	C4_00450C_A	GPI anchored membrane protein; utilization of hemin and hemoglobin for Fe in host; Rim101 at ph8/hypoxia/ketoconazole/ciclopirox/hypha-induced; required for RPMI biofilm formation, Bcr1-induced in a/a biofilm; rat catheter biofilm repressed	38.95	21.34	-1.00719	7.86674e-18
CTRG_03504	orf19.3100	C4_07080C_A	Protein with t-SNARE domains and a microtubule associated domain; Hap43-induced gene; repressed by alpha pheromone in SpiderM medium	33.86	18.53	-1.00627	9.88044e-27
CTRG_04830	orf19.2465	C1_05850W_A	Putative subunit of DNA polymerase delta, involved in chromosomal DNA replication; cell-cycle regulated periodic mRNA expression	32.29	17.69	-1.00519	1.19152e-19
CTRG_01488	orf19.3550	C2_05200C_A	Component of the spindle checkpoint; cell-cycle regulated periodic mRNA expression	23.51	12.9	-1.0004	1.06277e-15
CTRG_00063	orf19.4711	C4_00840W_A	Ortholog of C. dubliniensis CD36 : Cd36_40890, C. parapsilosis CDC317 : CPAR2_401100, C. auris B8441 : B9J08_001954 and Candida tenuis NRRL Y-1498 : CANTEDRAFT_119698	39.59	87.21	1.00301	2.17601e-30
CTRG_05997	---	---	---	19.13	42.42	1.01182	4.52561e-15
CTRG_01992	orf19.1604	C2_09460C_A	Zinc cluster DNA-binding transcription factor; positive regulator of filamentous growth; Spider biofilm induced	76.14	168.79	1.01185	1.53255e-24
CTRG_05203	orf19.5125	C7_03280C_A	Protein of unknown function; induced by ketoconazole; Spider, F-12/CO2 and flow model biofilm induced	16.56	36.75	1.01244	1.06658e-09
CTRG_03078	orf19.6408	CR_08420W_A	Putative DnaJ-like heat shock/chaperone; Hap43-repressed; Spider and F-12/CO2 biofilm induced	11.35	25.26	1.01594	2.25151e-15
CTRG_04551	orf19.414	C1_05500W_A	Predicted mitochondrial small ribosomal subunit; rat catheter and Spider biofilm induced	11.65	25.93	1.01753	1.46365e-22
CTRG_03800	orf19.2897	C4_06380W_A	Protein similar to Sou1; not required for utilization of L-sorbose; Spider biofilm induced	2.35	5.25	1.02378	1.54181e-05
CTRG_02699	---	---	---	1.03	2.32	1.02588	0.0445544
CTRG_00029	orf19.4665	C4_01240C_A	Protein of unknown function; Spider biofilm induced	6.87	15.41	1.02806	3.65871e-09
CTRG_04382	orf19.6031	C1_00750C_A	Putative ESCRT-0 complex protein with a role in multivesicular body (MVB) trafficking	62.9	141.09	1.02872	3.93157e-20
CTRG_05512	orf19.6660	C5_03510C_A	Protein of unknown function; mRNA binds to She3; Hap43-repressed; rat catheter and flow model biofilm induced	61.27	137.81	1.0315	2.38006e-09
CTRG_05028	---	---	---	50.77	114.42	1.03685	1.08358e-25
CTRG_06103	orf19.3984	C5_04960W_A	Protein of unknown function; induced in core caspofungin response; induced in ssr1 mutant; induced by nitric oxide independent of Yhb1; Spider biofilm induced	18.67	42.36	1.04366	1.06059e-13
CTRG_01645	orf19.3535	C2_05040C_A	Ortholog(s) have cellular bud neck, fungal-type vacuole localization	137.05	311.01	1.04515	1.02103e-25
CTRG_03026	orf19.6322	C6_00150W_A	D-arabitol dehydrogenase, NAD-dependent (ArDH); enzyme of D-arabitol and D-arabinose catabolism; D-arabitol is a marker for active infection in humans; rat catheter and Spider biofilm induced	60.42	137.81	1.05235	1.10742e-17
CTRG_01436	orf19.837	C2_03870W_A	Glucosamine-6-phosphate acetyltransferase; enzyme of UDP-GlcNAc biosynthesis; required for viability in absence of GlcNAc supplementation; required for persistent infection and wild-type virulence in mouse systemic infection	146.93	335.24	1.05469	9.18827e-18
CTRG_00379	orf19.499	CR_04150W_A	Ortholog(s) have S-adenosylmethionine-dependent methyltransferase activity and role in translational readthrough	4.47	10.21	1.0547	4.93482e-08
CTRG_04087	orf19.2313	C1_11010C_A	Putative ortholog of S. cerevisiae Pex32 a peroxisomal integral membrane protein with a role in negative regulation of peroxisome size; Hap43-repressed gene	29.26	66.91	1.05691	1.78959e-26
CTRG_00680	orf19.1847	CR_06860C_A	Aromatic decarboxylase; Ehrlich fusel oil pathway of aromatic alcohol biosynthesis; alkaline repressed; protein abundance affected by URA3 expression in CAI-4 strain; Spider biofilm induced	0.62	1.42	1.05947	0.000889012
CTRG_03151	---	---	---	54.32	124.54	1.05966	1.51106e-14
CTRG_04949	orf19.7115	C7_00080C_A	Putative GTPase activating protein (GAP) for Rho1; repressed upon adherence to polystyrene; macrophage/pseudohyphal-repressed; transcript is upregulated in RHE model of oral candidiasis and in clinical oral candidiasis	37.51	86.01	1.0599	2.41732e-13
CTRG_03831	orf19.1275	C4_05880W_A	GATA-type transcription factor; regulator of nitrogen utilization; required for nitrogen catabolite repression and utilization of isoleucine, tyrosine and tryptophan N sources; required for virulence in a mouse systemic infection model	4.78	10.99	1.06364	6.56895e-14
CTRG_02377	orf19.1652	C3_01960C_A	Predicted acyl-CoA oxidase; farnesol regulated; stationary phase enriched protein; Spider biofilm induced	7.4	17.06	1.07074	3.3818e-16
CTRG_00031	orf19.4668	C4_01220C_A	Protein with a glycoside hydrolase domain; mutants are viable	3.57	8.27	1.07373	2.6032e-13
CTRG_03462	orf19.5280	C1_11870W_A	High affinity methionine permease; required for morphogenesis; alkaline upregulated by Rim101; Spider biofilm induced	134.94	312.09	1.07414	7.71258e-37
CTRG_04722	orf19.5203	C1_04350C_A	Protein of unknown function; Hap43-induced gene	0.34	0.8	1.07461	0.00561708
CTRG_01845	orf19.3627	C2_08510W_A	Ortholog of C. dubliniensis CD36 : Cd36_22640, C. parapsilosis CDC317 : CPAR2_406910, C. auris B8441 : B9J08_004017 and Candida tenuis NRRL Y-1498 : CANTEDRAFT_104937	0.68	1.57	1.07874	0.0447632
CTRG_04089	orf19.2311	C1_11030W_A	Predicted ribosomal protein; genes encoding cytoplasmic ribosomal subunits, translation factors, and tRNA synthetases are downregulated upon phagocytosis by murine macrophage	181.81	422.13	1.07932	6.53208e-36
CTRG_02144	---	---	---	15.28	35.51	1.07964	1.84494e-14
CTRG_02322	orf19.5867	C3_04250W_A	Putative cell wall component; transcript upregulated in cyr1 mutant (yeast or hyphae); Spider and flow model biofilm induced	31.21	72.67	1.0826	1.05721e-27
CTRG_01715	orf19.2204	C2_07760W_A	Predicted membrane protein of unknown function; Spider biofilm induced	8.47	19.75	1.08421	1.17965e-17
CTRG_04133	orf19.4780	C1_09220W_A	Predicted MFS family membrane transporter, member of the drug:proton antiporter (12 spanner) (DHA1) family; Spider biofilm induced	6.05	14.12	1.08522	6.284e-14
CTRG_01206	orf19.854	C2_03640W_A	Putative gamma-aminobutyrate (GABA) transaminase; macrophage-induced; overlaps orf19.854.1, which is a region annotated as a blocked reading frame; Spider biofilm induced	6.86	16.02	1.08612	2.30836e-16
CTRG_01303	orf19.5782	C2_03140C_A	Ortholog(s) have phospholipase activity, role in cardiolipin metabolic process, phosphatidylethanolamine metabolic process, phospholipid metabolic process and mitochondrial matrix localization	16.82	39.29	1.0864	4.53667e-29
CTRG_04893	---	---	---	2.15	5	1.08784	5.33069e-07
CTRG_00241	orf19.4593	C4_02000C_A	Putative GTPase-activating protein (GAP) for Rho-type GTPase Cdc42; involved in cell signaling pathways controlling cell polarity; induced by low-level peroxide stress; flow model biofilm induced	23.79	55.68	1.09019	1.17621e-20
CTRG_05570	orf19.6178	C3_07830W_A	Fructose-1,6-bisphosphatase; key gluconeogenesis enzyme; regulated by Efg1, Ssn6; induced by phagocytosis; effects switch from glycolysis to gluconeogenesis in macrophage; rat flow model biofilm induced; overlaps orf19.6179	9.47	22.19	1.09147	1.05294e-16
CTRG_03585	orf19.4937	C1_13110C_A	Major chitin synthase of yeast and hyphae; synthesizes short-chitin fibrils; Chs4-activated; transcript induced at yeast-hyphal transition; Chs1 and Chs2, but not Chs3, are inhibited by the protoberberine HWY-289; Spider biofilm induced	85.33	200.05	1.09266	7.90146e-39
CTRG_03651	orf19.5013	C1_13760W_A	Phosphoacetylglucosamine mutase (N-acetylglucosamine-phosphate mutase); enzyme of UDP-N-acetylglucosamine (UDP-GlcNAc) biosynthesis	82.74	193.92	1.09282	1.85982e-36
CTRG_05054	orf19.6514	C7_02040C_A	Transcription factor; represses SOK1 expression in response to farnesol inhibition; yeast-hypha switch repressed; ketoconazole-induced; Plc1-regulated; colony morphology-related Ssn6 regulation; Spider, flow model biofilm induced	65.87	155.14	1.09733	5.89381e-05
CTRG_02660	orf19.3710	CR_07810W_A	Flavohemoglobin-related protein; not required for normal NO resistance; predicted globin/FAD-binding/NAD(P)-binding domains but lacks some conserved residues of flavohemoglobins; filament induced; rat catheter and Spider biofilm induced	6.19	14.55	1.09838	1.20446e-13
CTRG_04227	orf19.6248	C1_06620C_A	Ortholog of C. dubliniensis CD36 : Cd36_06210, Candida tropicalis NEW ASSEMBLY : CTRG1_04227, Candida tropicalis MYA-3404 : CTRG_04227 and Candida albicans WO-1 : CAWG_00750	7.57	17.81	1.09928	4.76085e-11
CTRG_00856	orf19.2579	CR_01790C_A	Msh4 ortholog of S. cerevisiae; involved in meiotic recombination and is required for normal levels of crossing over; Spider biofilm induced	0.3	0.72	1.10329	0.0066788
CTRG_04584	---	---	---	19.23	45.64	1.10773	3.98913e-08
CTRG_05131	orf19.1344	C7_03310W_A	Protein of unknown function; fluconazole-induced; Spider biofilm induced	58.87	139.42	1.10776	2.08691e-22
CTRG_03117	orf19.1813	CR_07100W_A	Protein involved in heme uptake; putative FAD transporter, similar to S. cerevisiae Flc2p	74.43	176.4	1.10804	8.82209e-39
CTRG_01286	orf19.842	C2_03790C_A	Adenylyl cyclase and stress responsive protein; induced in cyr1 or ras1 mutant; Spider biofilm induced	54.18	128.54	1.10927	2.19512e-25
CTRG_05714	orf19.7440	C3_06510C_A	ABC transporter related to mammalian P-glycoproteins; functional homolog of S. cerevisiae Ste6p (a-pheromone transporter); required for mating of MTLa cells; a-type specific, not regulated during white-opaque or yeast-hyphal switching	0.83	1.98	1.1099	5.95615e-08
CTRG_00263	orf19.2706	C4_02900C_A	GPI-anchored cell wall transglycosylase, putative ortholog of S. cerevisiae Crh1p; predicted glycosyl hydrolase domain; similar to Csf4p and to antigenic A. fumigatus Aspf9; predicted Kex2p substrate; caspofungin-induced	423.58	1009.33	1.11674	1.26006e-41
CTRG_05708	orf19.7446	C3_06570C_A	Phosphatidylethanolamine N-methyltransferase; acts in phosphatidylcholine biosynthesis; downregulation correlates with clinical development of fluconazole resistance; amphotericin B, caspofungin repressed; Hap43-induced	15.84	37.84	1.12126	8.61843e-09
CTRG_06013	orf19.4265	C5_02530W_A	UDP-N-acetylglucosamine pyrophosphorylase, catalyzes biosynthesis of UDP-N-acetylglucosamine from UTP and N-acetylglucosamine 1-phosphate; functional homolog of S. cerevisiae Qri1p; alkaline upregulated	99.32	237.64	1.12248	7.50821e-39
CTRG_03936	orf19.1414	C4_04330C_A	Protein of unknown function; transcript is upregulated in an RHE model of oral candidiasis; Hap43-repressed	70.47	169.28	1.12774	1.34686e-33
CTRG_03744	orf19.3088	C4_07150W_A	bZIP transcription factor; possibly transcriptionally regulated upon hyphal formation; Hap43; F-12/CO2 early biofilm induced; Spider biofilm induced	5.51	13.24	1.12795	5.53031e-07
CTRG_01885	orf19.2242	C2_06880C_A	Endoprotease B; regulated by heat, carbon source (GlcNAc-induced), nitrogen, macrophage response, human neutrophils; similar to (does not replace) S. cerevisiae vacuolar B protease Prb1p; flow model biofilm induced; Spider biofilm induced	97.72	235.38	1.13104	2.41538e-39
CTRG_01505	orf19.4116	C2_06040C_A	Ortholog(s) have N-acetyltransferase activity, role in response to drug and nuclear envelope, plasma membrane localization	43.17	104.58	1.14024	1.18959e-17
CTRG_04460	orf19.3353	C1_01630W_A	Protein similar to a mitochondrial complex I intermediate-associated protein; fluconazole-repressed; Spider biofilm induced; rat catheter biofilm repressed	49.82	121.07	1.14322	5.20796e-32
CTRG_04294	orf19.6083	C1_00200C_A	Has domain(s) with predicted nucleic acid binding, nucleotide binding activity	6.24	15.16	1.14459	1.3972e-06
CTRG_01051	orf19.7539	CR_00050W_A	Transcriptional activator that forms a heterodimer with Ino4p; likely regulates genes involved in phosphatidylcholine and phosphatidylinositol biosynthesis, fatty acid beta-oxidation, and peroxisome biogenesis	7.75	18.86	1.14551	2.69813e-14
CTRG_05524	orf19.6681	C5_03690W_A	Protein of unknown function; Spider biofilm induced	5.26	12.79	1.14626	6.96368e-14
CTRG_05449	orf19.3901	C5_04180W_A	Putative benzene desulfurase; induced by nitric oxide independent of Yhb1p	1.26	3.05	1.14736	9.50095e-06
CTRG_02972	orf19.111	C6_01060C_A	Basic amino acid permease; arginine metabolism; regulated by Nrg1/Tup1; caspofungin, flucytosine induced; colony morphology-related regulation by Ssn6; Hap43-repressed; rat catheter and Spider biofilm induced; promoter bound by Efg1	32.89	80.29	1.15149	2.41744e-35
CTRG_05872	orf19.7566	CR_09920W_A	Predicted amino acid transport domain; transcript upregulated in clinical strains from HIV+ patients with oral candidiasis; alkaline upregulated by Rim101; rat catheter, Spider and flow model biofilm induced	42.74	104.5	1.15387	1.81556e-37
CTRG_02287	orf19.6948	C3_03710W_A	Manganese transporter; required for normal filamentous growth; mRNA binds She3, localized to hyphal tips; repressed by NO, alkaline pH; colony morphology-related regulation by Ssn6; regulated by Sef1, Sfu1, Hap43; Spider biofilm induced	19.18	46.99	1.15571	5.02826e-25
CTRG_00264	orf19.3839	C4_04470W_A	Secreted aspartyl protease; roles in adhesion, virulence (RHE model), cell surface integrity; distinct specificity from Sap9; at cell membrane and wall; GPI-anchored; induced in low iron; Tbf1-activated; Spider biofilm induced	37.31	92.38	1.17082	4.08073e-32
CTRG_04711	orf19.6840	C1_04470C_A	Protein of unknown function; transcript detected in high-resolution tiling arrays; transcription induced by alpha pheromone in SpiderM medium; Spider and early-stage flow model biofilm induced	16.35	40.74	1.17827	5.04749e-14
CTRG_04293	orf19.6084	C1_00190C_A	Protein of unknown function; flow model biofilm induced; Spider biofilm induced	1.32	3.29	1.17848	0.00134574
CTRG_00013	orf19.5641	C4_00160C_A	Ornithine aminotransferase; arginine metabolism; alkaline induced; mutant sensitivite to toxic ergosterol analog, to amphotericin B; exponential and stationary phase yeast; flow model biofilm induced; rat catheter, Spider biofilm repressed	240.01	597.8	1.18005	2.65011e-45
CTRG_01210	orf19.851	C2_03690C_A	Protein of unknown function; repressed by Rim101; negatively modulates intracellular ATP levels during the development of azole resistance; induced by Ca(2+) in a calcineurin-dependent manner; Spider biofilm induced	26.89	67.2	1.18524	3.60329e-38
CTRG_01570	orf19.804	C2_04180C_A	Putative mitochondrial carrier family transporter; rat catheter biofilm induced	11.92	29.88	1.18899	7.80108e-17
CTRG_05090	orf19.6563	C7_01620C_A	Ortholog of Kch1 a potassium transporter; mediates K+ influx and activates high-affinity Ca2+ influx system during mating pheromone response in S. cerevisiae; induced by alpha pheromone in SpiderM medium	8.08	20.4	1.1988	3.16371e-25
CTRG_01009	orf19.7464	CR_00650W_A	Putative subtilisin-family protease; mutation confers hypersensitivity to toxic ergosterol analog	0.31	0.79	1.20008	0.0266674
CTRG_04832	orf19.2462	C1_05870W_A	Protein similar to pirin; induced by Mnl1 under weak acid stress; Hap43-repressed; Spider biofilm induced	0.87	2.21	1.203	0.000620173
CTRG_02307	orf19.5892	C3_04420W_A	Ortholog of S. cerevisiae Hul4; similar to hect domain E3 ubiquitin-protein ligases; Hap43-repressed gene	34.6	87.94	1.20931	1.59086e-42
CTRG_05934	---	---	---	0.86	2.19	1.21079	0.00191062
CTRG_04523	orf19.4056	C1_05140W_A	Transcription factor; recruits Hda1 to hypha-specific promoters; Tn mutation affects filamentation; Hap43-repressed; Spider and flow model biofilm induced; required for Spider biofilm formation; Bcr1-repressed in RPMI a/a biofilms	33.97	86.56	1.21188	6.6376e-07
CTRG_04689	orf19.776	C1_04690C_A	Protein involved in control of chromosome stability and homologous recombination during meiosis-like concerted chromosome loss (CCL) process that leads to depolyploidization after mating	0.74	1.88	1.21196	5.05013e-05
CTRG_05513	orf19.6659	C5_03500W_A	Broad-specificity amino acid permease; Plc1, Gcn4 regulated; rat catheter biofilm induced	174.86	446.67	1.21654	1.63779e-47
CTRG_05096	orf19.5181	C7_02800W_A	Histidine kinase involved in a two-component signaling pathway that regulates cell wall biosynthesis; required for wild-type virulence in mouse systemic infection but not for wild-type growth or drug sensitivity/resistance; 9 HAMP domains	26.84	68.64	1.21782	5.22952e-43
CTRG_02087	---	---	---	1.89	4.84	1.22079	1.34099e-05
CTRG_01761	orf19.2251	C2_06970W_A	Adenine deaminase; purine salvage and nitrogen catabolism; colony morphology-related regulation by Ssn6; Hog1, CO2-induced; chlamydospore formation repressed in C. albicans and C. dubliniensis; rat catheter and F-12/CO2 biofilm induced	71.95	184.29	1.22099	5.18222e-35
CTRG_02407	orf19.1618	C3_02280C_A	Glucosamine-6-phosphate synthase, homotetrameric enzyme of chitin/hexosamine biosynthesis; inhibited by UDP-GlcNAc, FMDP, N-acyl peptide, kanosamine-6-P; functional homolog of S. cerevisiae Gfa1p; Cagrowth-phase regulated; catalytic Cys	206.12	530.04	1.22667	6.75248e-49
CTRG_01158	orf19.2032	C2_00920W_A	Protein of unknown function; rat catheter biofilm induced	1.77	4.57	1.22862	7.29332e-05
CTRG_04232	orf19.6254	C1_06570W_A	Peroxisomal adenine nucleotide transporter; role in beta-oxidation of medium-chain fatty acid and peroxisome proliferation; rat catheter biofilm induced	2.22	5.76	1.23422	4.45098e-08
CTRG_05086	---	---	---	2.28	5.89	1.23437	6.80294e-11
CTRG_04967	orf19.6578	C7_01510W_A	Predicted membrane transporter; vesicular neurotransmitter (VNT) family, major facilitator superfamily (MFS); repressed in core caspofungin response; induced in oralpharyngeal candidasis; Spider biofilm induced	4.95	12.82	1.23554	2.59778e-18
CTRG_01507	orf19.4118	C2_06020W_A	CNT family H(+)/nucleoside symporter; transports adenosine, uridine, inosine, guanosine, tubercidin; variant alleles for high/low-affinity isoforms; S or G at residue 328 affects specificity; Spider, flow model biofilm induced	23.69	61.43	1.23723	1.10411e-38
CTRG_02405	orf19.1620	C3_02250C_A	Protein of unknown function; induced by alpha pheromone in SpiderM medium	0.64	1.68	1.24153	0.03672
CTRG_02540	orf19.348	C3_03500W_A	Protein with a potential role in beta-1,6 glucan biosynthesis; similarity to Kre6 and Skn1; possibly essential, disruptants not obtained by UAU1 method; Hap43-induced; flow model biofilm induced; rat catheter biofilm repressed	12.95	33.76	1.24465	1.03576e-24
CTRG_02958	orf19.97	C6_00960W_A	Basic amino acid permease; complements lysine transport mutation; 10 predicted transmembrane regions, 3 predicted N-glycosylation sites; phagocytosis by macrophages induces transcript; rat catheter, Spider and flow model biofilm induced	38.88	101.59	1.24934	1.18928e-42
CTRG_03058	orf19.6138	CR_07300W_A	Protein similar to ferric reductase Fre10p; possibly an essential gene, disruptants not obtained by UAU1 method	0.62	1.64	1.25757	7.23341e-05
CTRG_06128	orf19.4015	C5_05220W_A	Heterotrimeric G protein alpha subunit; positive role in mating pheromone response; opaque-enriched transcript; transcript repressed by MTLa1-MTLalpha2; regulated by hemoglobin-responsive Hbr1 via MTL genes; rat catheter biofilm repressed	0.35	0.93	1.261	0.00969694
CTRG_01496	orf19.4104	C2_06140C_A	Ortholog of C. dubliniensis CD36 : Cd36_20540, C. parapsilosis CDC317 : CPAR2_104860, C. auris B8441 : B9J08_001221, Candida tenuis NRRL Y-1498 : CANTEDRAFT_116071 and Pichia stipitis Pignal : PICST_32327	0.36	0.94	1.26218	0.00494765
CTRG_02702	orf19.2649	C5_03310C_A	Cyclin homolog; transcript induced by filamentous growth; induced by alpha pheromone in SpiderM medium	57.86	152.7	1.2637	3.29926e-42
CTRG_05944	---	---	---	0.58	1.52	1.27118	0.00680787
CTRG_06149	orf19.4043	C5_05440C_A	Protein with a predicted pleckstrin homology domain; induced by alpha pheromone in SpiderM medium	94.58	251.47	1.27342	2.07729e-26
CTRG_04583	---	---	---	11.75	31.31	1.2745	8.20457e-22
CTRG_00580	---	---	---	3.4	9.08	1.27766	1.83556e-12
CTRG_01435	orf19.847	C2_03750W_A	Protein similar to protease of mitochondrial inner membrane; increased transcription is observed upon benomyl treatment; macrophage-downregulated gene	24.98	66.62	1.27922	1.81318e-35
CTRG_00564	orf19.558	CR_05220C_A	Putative glycerol kinase; downregulated upon adherence to polystyrene; greater mRNA abundance observed in a cyr1 homozygous null mutant than in wild type	26.4	70.47	1.28028	6.47118e-26
CTRG_04199	orf19.6224	C1_06860W_A	RTA domain protein; predicted role in response to stress; Spider biofilm induced	6.36	16.98	1.28064	1.31685e-09
CTRG_03787	---	---	---	57.91	154.95	1.28317	2.56453e-52
CTRG_02485	orf19.5927	C3_04670C_A	Putative ribosomal protein; macrophage/pseudohyphal-induced after 16 h; repressed upon phagocytosis by murine macrophage; Spider biofilm repressed	8.06	21.59	1.28514	5.66093e-10
CTRG_05696	orf19.7457	C3_06680C_A	Protein with Mob2p-dependent hyphal regulation	16.48	44.18	1.28576	2.58186e-15
CTRG_05079	orf19.6555	C7_01690W_A	Ortholog(s) have zinc ion binding activity, role in protein import into mitochondrial intermembrane space and mitochondrial intermembrane space localization	7.44	19.97	1.28724	7.58304e-10
CTRG_00722	orf19.4372	CR_03730C_A	Predicted transmembrane transporter; rat catheter and Spider biofilm induced	4.57	12.28	1.28912	2.74342e-20
CTRG_05152	orf19.7173	C7_04060W_A	Ortholog of C. dubliniensis CD36 : Cd36_73730, C. parapsilosis CDC317 : CPAR2_702310, Candida tropicalis MYA-3404 : CTRG_05152 and Candida albicans WO-1 : CAWG_05735	0.93	2.51	1.28973	1.82619e-06
CTRG_05011	orf19.6520	C7_02000C_A	Putative allantoate permease; fungal-specific (no human or murine homolog)	1.11	2.99	1.29006	2.24955e-07
CTRG_06040	---	---	---	13.23	35.57	1.29127	1.4201e-13
CTRG_05837	---	---	---	1.19	3.2	1.29329	0.00227536
CTRG_01849	---	---	---	0.61	1.64	1.29418	0.00148653
CTRG_01788	---	---	---	1.83	4.94	1.29546	1.43741e-07
CTRG_00908	orf19.3732	CR_02370W_A	Putative C-4 methyl sterol oxidase; C4-demethylation of ergosterol biosynthesis intermediates, based on similarity to S. cerevisiae Erg25; fluconazole-induced; induced in azole-resistant strain; rat catheter and Spider biofilm induced	5.12	13.83	1.29771	1.12938e-14
CTRG_01356	orf19.5824	C2_02820C_A	Protein of unknown function; rat catheter and Spider biofilm induced	7	18.93	1.29813	1.22092e-19
CTRG_05063	orf19.7053	C7_00660W_A	Putative regulatory subunit of ser/thr phosphoprotein phosphatase 1; fluconazole-induced; caspofungin repressed; transcript induced by Mnl1 under weak acid stress; regulated by Nrg1, Tup1; Spider and flow model biofilm induced	23.86	64.56	1.29816	3.97334e-14
CTRG_03186	orf19.1106	C5_03880C_A	Protein with Mob2p-dependent hyphal regulation; fluconazole-induced	0.57	1.55	1.30154	8.53484e-06
CTRG_02374	orf19.1655	C3_01930W_A	Putative acyl-CoA oxidase; enzyme of fatty acid beta-oxidation; induced during macrophage infection; opaque specific transcript; putative peroxisome targeting signal; Spider biofilm induced	0.22	0.6	1.30297	0.00711421
CTRG_05654	orf19.6788	C3_07120W_A	Protein with a predicted role in cotranslational protein targeting to membrane; induced during chlamydospore formation in both C. albicans and C. dubliniensis	6.66	18.12	1.30559	1.94503e-15
CTRG_02101	orf19.6793	C3_07070C_A	Protein of unknown function; Sef1, Sfu1, and Hap43 regulated; rat catheter and Spider biofilm induced	14.87	40.5	1.30728	2.21392e-24
CTRG_04478	orf19.769	C1_04750W_A	Putative medium-chain alcohol dehydrogenase; rat catheter and Spider biofilm repressed	18.19	49.75	1.3146	3.35133e-19
CTRG_04602	orf19.4526	C1_01990W_A	Putative heat shock protein; fluconazole repressed; amphotericin B induced; Spider biofilm induced; rat catheter biofilm induced	0.65	1.78	1.32118	0.000720065
CTRG_03956	orf19.4450	C1_07170C_A	Predicted Zn(II)2Cys6 transcription factor; ortholog of S. cerevisiae Gsm1; flow model biofilm induced	1.28	3.55	1.3269	1.60045e-07
CTRG_01071	orf19.7523	CR_00120C_A	MAP kinase; role in biofilm formation, contact-induced invasive filamentation, systemic virulence in mouse, cell wall structure/maintenance, caspofungin response; phosphorylated on surface contact, membrane perturbation, or cell wall stress	149.37	412.21	1.32788	1.85192e-55
CTRG_00036	orf19.4670	C4_01190W_A	Transcription factor involved in regulation of cell wall homeostasis, adherence, stress response; mutants have reduced CFU in mice, hyphal defect in C. elegans infection; Spider biofilm induced	26.19	72.49	1.3316	3.45404e-10
CTRG_02928	orf19.4195	C6_00630W_A	Ortholog of C. dubliniensis CD36 : Cd36_60540, C. parapsilosis CDC317 : CPAR2_602830, Candida tenuis NRRL Y-1498 : CANTEDRAFT_108530 and Debaryomyces hansenii CBS767 : DEHA2F15532g	6.42	17.8	1.33265	6.9975e-10
CTRG_05447	orf19.4246	C5_02380W_A	Protein with similarity to S. cerevisiae Ykr070w; Tn mutation affects filamentation; Hog1-repressed; colony morphology-related gene regulation by Ssn6p; induced during cell wall regeneration; possibly essential	32.09	88.91	1.33329	1.28156e-46
CTRG_01122	orf19.2075	C2_00520W_A	N-linked mannoprotein of cell wall and membrane; possible signal transducer; role in hyphal growth and HWP1 induction in alkaline pH; GPI modification predicted; dfg5 dcw1 double mutant is inviable; caspofungin-induced, fungal-specific	113.93	316.77	1.33841	9.83097e-55
CTRG_04458	orf19.3351	C1_01610C_A	Protein of unknown function; Hap43-induced; Spider biofilm induced	5.66	15.8	1.34322	1.19666e-10
CTRG_05379	orf19.1943	C5_01260W_A	Ortholog of C. dubliniensis CD36 : Cd36_51070, C. parapsilosis CDC317 : CPAR2_302610, Candida tropicalis MYA-3404 : CTRG_05379, Candida albicans WO-1 : CAWG_04514 and Candida metapsilosis : CMET_1253	0.14	0.4	1.34337	0.0250626
CTRG_02506	orf19.6005	C3_05270C_A	Putative glucose transporter of the major facilitator superfamily; the C. albicans glucose transporter family comprises 20 members; 12 probable membrane-spanning segments, extended N terminus; expressed in rich medium; Hap43p-repressed	0.85	2.38	1.34586	2.61361e-07
CTRG_04816	orf19.2481	C1_05690C_A	Protein of unknown function; Spider biofilm induced	1.66	4.64	1.34823	7.9645e-06
CTRG_01787	orf19.22	C2_06440C_A	Protein with homology to peroxisomal membrane proteins; Sef1p-, Sfu1p-, and Hap43p-regulated gene	20.14	56.47	1.35098	5.95491e-30
CTRG_03638	orf19.4996	C1_13600W_A	Ortholog of S. cerevisiae : YBL029W, C. glabrata CBS138 : CAGL0F04125g, C. parapsilosis CDC317 : CPAR2_201430, C. auris B8441 : B9J08_000642 and Candida tenuis NRRL Y-1498 : CANTEDRAFT_136724	1.57	4.46	1.36804	8.11903e-14
CTRG_05820	orf19.7610	CR_10340W_A	Putative protein tyrosine phosphatase; hypha induced; alkaline induced; regulated by Efg1, Ras1, cAMP pathways; mutants are viable; Spider biofilm induced; rat catheter biofilm repressed; flow model biofilm repressed	38.48	109.44	1.37122	3.59766e-29
CTRG_01247	orf19.1464	C2_01560W_A	Putative beta-mannosyltransferase involved in beta-1,2-mannosylation of phospholipomannan; 9-member family includes Bmt1, Bmt2, Bmt3, and Bmtp with roles in mannosylation of cell wall phosphopeptidomannan; Spider biofilm induced	28.51	81.35	1.37616	1.32302e-50
CTRG_04276	orf19.2432	C1_06130C_A	bZIP transcription factor; role in unfolded protein response and control of morphology; transcript undergoes atypical splicing at C terminus under ER stress; induced during mating and by caspofungin; mRNA binds She3; Spider biofilm induced	84.48	241.35	1.37665	1.12707e-12
CTRG_05160	---	---	---	0.42	1.21	1.38342	0.000215502
CTRG_02783	orf19.5532	C6_02620C_A	Protein of unknown function; Spider biofilm induced	0.73	2.11	1.38345	0.0296099
CTRG_02140	orf19.1671	C3_01730C_A	Putative GPI anchored cell wall glycosidase; role in adhesion, hyphal growth on Spider (not serum) medium; chitin-binding, glycosyl hydrolase domains; induced during cell wall regeneration; mRNA in yeast-form cells; Spider biofilm induced	273.24	785.96	1.38807	9.59103e-62
CTRG_04122	orf19.2296	C1_11200W_A	Predicted mucin-like protein; ketoconazole-induced; fluconazole-repressed; induced in cyr1 mutant; colony morphology-related gene regulation by Ssn6; flow model biofilm induced; Spider biofilm induced	10.3	29.74	1.39202	1.72977e-49
CTRG_05372	orf19.1950	C5_01200W_A	Ortholog(s) have ADP-ribosyl-[dinitrogen reductase] hydrolase activity, phosphatase activity	39.8	114.95	1.39335	3.68339e-37
CTRG_02100	orf19.1783	C2_09990C_A	Protein similar to S. cerevisiae Yor1; ABC-type plasma membrane transporter involved in resistance to aureobasidin A; white cell type-specific transcript; Spider biofilm induced	27.77	80.27	1.39486	8.84873e-46
CTRG_05754	orf19.5616	C6_03280W_A	Ortholog of C. dubliniensis CD36 : Cd36_63740, C. parapsilosis CDC317 : CPAR2_503850, Pichia stipitis Pignal : PICST_32045 and Candida guilliermondii ATCC 6260 : PGUG_00070	0.97	2.79	1.39721	0.00435104
CTRG_02088	---	---	---	2.05	5.94	1.3975	1.71775e-15
CTRG_06201	orf19.6992	C3_05570W_A	Predicted MFS membrane transporter, member of the drug:proton antiporter (12 spanner) (DHA1) family; Spider biofilm induced	4.55	13.21	1.3992	2.96543e-15
CTRG_01254	orf19.1473	C2_01630W_A	2-hydroxyacid dehydrogenase domain-containing protein; Hap43-repressed gene; induced by alpha pheromone in SpiderM medium	5.31	15.39	1.39981	1.90055e-15
CTRG_03043	orf19.6443	CR_08670C_A	Protein with an enoyl-CoA hydratase related domain; Spider biofilm induced	1.05	3.07	1.40775	5.1315e-05
CTRG_01778	---	---	---	85.09	248.52	1.41044	1.87206e-13
CTRG_03481	---	---	---	6.59	19.4	1.41915	9.19757e-28
CTRG_04919	orf19.7085	C7_00350C_A	Protein of unknown function; induced in core stress response; induced by cadmium stress via Hog1; oxidative stress-induced via Cap1; induced by Mnl1 under weak acid stress; macrophage-repressed; rat catheter and Spider biofilm induced	20.47	60.43	1.4249	6.29797e-46
CTRG_04118	orf19.677	C1_11240C_A	Putative phosphatidylserine synthase; ortholog of S. cerevisiae CHO1; transposon mutation affects filamentous growth; regulated by Nrg1, Tup1	60.96	180.42	1.42859	3.37802e-53
CTRG_01102	orf19.1914	C2_00080C_A	Putative alpha-1,6-mannanase; induced by mating factor in MTLa/MTLa opaque cells	0.22	0.64	1.43217	0.0143586
CTRG_01183	orf19.893	C2_03350W_A	Putative GPI-anchored protein; exogenously expressed protein substrate for Kex2 processing in vitro; repressed by alpha pheromone in SpiderM medium; macrophage-induced; induced in oralpharyngeal candidiasis; Spider biofilm induced	0.19	0.58	1.44556	0.00906522
CTRG_00447	---	---	---	15.69	47.07	1.44866	9.95265e-39
CTRG_02621	orf19.6928	C3_03870C_A	Secreted aspartyl protease; roles in adhesion, cell surface integrity; induced by antifungal drugs, stationary phase, or in white-phase cells; farnesol-downregulated in biofilm; autocatalytic processing; GPI-anchor; Spider biofilm induced	80.34	241.43	1.45071	3.99562e-63
CTRG_04026	orf19.2501	C3_00980W_A	Protein involved in heme uptake; putative FAD transporter, similar to S. cerevisiae Flc1; regulated by iron; macrophage-induced; mutant defective in filamentous growth; Spider biofilm induced	81.01	244.3	1.45631	3.00655e-64
CTRG_05677	---	---	---	0.7	2.13	1.45714	0.0417898
CTRG_05667	orf19.6813	C3_06880W_A	Protein of unknown function; Hap43-induced gene	4.95	14.96	1.45867	1.42526e-17
CTRG_01202	orf19.868	C2_03520C_A	Protein of unknown function; transcription is specific to white cell type	16.06	48.84	1.46832	1.29289e-46
CTRG_05937	---	---	---	2.49	7.62	1.47363	1.01899e-14
CTRG_01222	orf19.2003	C2_01210C_A	Putative choline/ethanolamine transporter; mutation confers hypersensitivity to toxic ergosterol analog; colony morphology-related gene regulation by Ssn6; clade-associated gene expression	34.06	104.51	1.48206	1.30036e-57
CTRG_06032	orf19.3931	C5_04440C_A	Putative succinate-fumarate transporter; involved in repression of growth on sorbose; alkaline induced; rat catheter biofilm induced; Spider biofilm induced	0.58	1.77	1.48287	0.000634203
CTRG_04068	orf19.2337	C1_10800C_A	Cystine transporter; present in pathogenic yeasts (no human or murine homolog); Spider biofilm induced	4.11	12.65	1.48474	9.98475e-25
CTRG_01760	---	---	---	31.26	96.3	1.48651	9.49133e-58
CTRG_06072	orf19.3954	C5_04680W_A	Ortholog(s) have phosphatidylserine decarboxylase activity, role in phosphatidylcholine biosynthetic process, phosphatidylethanolamine biosynthetic process and endosome localization	23.53	72.49	1.4866	6.20508e-62
CTRG_01427	orf19.1515	C2_02010C_A	Chitinase; similar to S. cerevisiae sporulation-specific Cts2p; functionally complements A. gossypii cts2 mutant sporulation defect; homozygous null mutation causes no obvious defects; transcription decreases upon yeast-to-hyphal switch	31.89	98.77	1.49367	5.46016e-54
CTRG_02449	orf19.7369	C3_05890W_A	Ortholog(s) have S-adenosylmethionine-dependent methyltransferase activity, transferase activity, transferring alkyl or aryl (other than methyl) groups activity and role in tRNA methylation, wybutosine biosynthetic process	25.36	79.14	1.50379	5.41395e-52
CTRG_04254	orf19.2444	C1_06010W_A	Protein required for wild-type chitin synthase III activity; similar to (but not functional homolog of) S. cerevisiae Chs7p, which effects ER export of Chs3p; induced cyr1 mutant hyphae and ras1 yeast-form cells; Spider biofilm induced	73.77	230.03	1.50453	1.10472e-32
CTRG_03094	orf19.6398	CR_08310C_A	S. pombe ortholog SPBC460.04c is a predicted sulfonate/alpha-ketoglutare dioxygenase; induced by nitric oxide; Spider biofilm induced	1	3.14	1.50636	3.19298e-07
CTRG_02514	---	---	---	1.86	5.8	1.50756	2.02286e-13
CTRG_01887	orf19.2241	C2_06870C_A	Flavodoxin-like protein involved in oxidative stress protection and virulence; putative 1,4-benzoquinone reductase; hyphal-induced; regulated by Cyr1, Ras1, Efg1, Nrg1, Rfg1, Tup1; Hap43-induced; Spider biofilm induced	0.57	1.8	1.50875	0.00556982
CTRG_02146	orf19.1676	C3_01680C_A	Predicted potassium ion transporter; Spider biofilm induced	23.31	73.05	1.51127	6.12372e-49
CTRG_02613	---	---	---	0.55	1.71	1.51132	8.81993e-06
CTRG_03464	orf19.5282	C1_11850W_A	Protein of unknown function; Hap43-repressed gene; mRNA binds to She3; repressed in hyphae; Efg1 and Efh1 regulated; 5'-UTR intron; induced by Mnl1 under weak acid stress; rat catheter biofilm induced	22.73	71.58	1.51751	4.87103e-52
CTRG_02460	orf19.7002	C3_05660C_A	Ortholog of C. parapsilosis CDC317 : CPAR2_806990, Candida tenuis NRRL Y-1498 : CANTEDRAFT_122709, Debaryomyces hansenii CBS767 : DEHA2E00110g and Pichia stipitis Pignal : PICST_30109	0.17	0.55	1.51795	0.0388365
CTRG_05377	orf19.5588	C6_03060W_A	Putative GPI-anchored adhesin-like protein; hyphal-induced expression	0.99	3.12	1.51976	3.29799e-15
CTRG_02509	---	---	---	3.76	11.87	1.52185	4.48292e-24
CTRG_02292	---	---	---	39.45	124.6	1.52511	3.19505e-08
CTRG_00252	orf19.2735	C4_02640C_A	Putative tRNA splicing endonuclease subunit; mutation confers hypersensitivity to toxic ergosterol analog and to amphotericin B; 5'-UTR intron; Hap43-induced; Spider biofilm induced	29.94	94.87	1.52668	1.23965e-55
CTRG_04814	---	---	---	0.53	1.7	1.53809	0.0058993
CTRG_04837	orf19.2457	C1_05920W_A	Protein of unknown function; induced during chlamydospore formation in both C. albicans and C. dubliniensis; Spider biofilm induced	0.37	1.2	1.54536	0.00080179
CTRG_01010	orf19.7463	CR_00660W_A	Ortholog(s) have role in ascospore wall assembly and ascospore wall, nuclear envelope localization	0.2	0.64	1.54953	0.0213339
CTRG_00062	orf19.4706	C4_00860C_A	Protein of unknown function; induced in cyr1 or ras1 mutant; induced by fluconazole, by alpha pheromone in SpiderM medium and during oralpharyngeal candidasis; Spider biofilm induced	85.71	276.01	1.55028	3.75947e-60
CTRG_02768	orf19.1075	C6_04190C_A	Protein of unknown function; Spider biofilm induced	2.4	7.77	1.55377	1.12036e-09
CTRG_05562	orf19.4335	C5_03060C_A	Putative nicotinic acid transporter; detected at germ tube plasma membrane by mass spectrometry; transcript induced upon phagocytosis by macrophage; rat catheter biofilm induced	0.52	1.69	1.55839	1.07805e-05
CTRG_03650	orf19.5012	C1_13750C_A	Ortholog of C. dubliniensis CD36 : Cd36_12740, C. parapsilosis CDC317 : CPAR2_201620, C. auris B8441 : B9J08_002511 and Candida tenuis NRRL Y-1498 : CANTEDRAFT_107586	17.88	57.88	1.5586	2.72905e-31
CTRG_01313	orf19.5784	C2_03120W_A	Putative peroxisomal copper amine oxidase	0.38	1.23	1.56019	1.0472e-05
CTRG_04491	orf19.756	C1_04870W_A	Pepstatin A-insensitive secreted aspartyl protease; self-processing; expressed in human oral infection; Ssn6p-regulated; role in murine intravenous infection; induced during, but not required for, murine vaginal infection; N-glycosylated	7.15	23.24	1.56261	8.06035e-43
CTRG_06168	orf19.5447	C3_00220W_A	Putative MFS glucose/myo-inositol transporter; 20 member family; 12 transmembrane segments, extended N terminus; expressed in rich medium; Hap43, phagocytosis, rat catheter, Spider and flow model biofilm induced	0.2	0.63	1.56281	0.00397976
CTRG_00879	orf19.2599	CR_01980C_A	Mitochondrial carnitine carrier protein	14.86	48.65	1.57465	1.26948e-34
CTRG_03292	---	---	---	0.2	0.67	1.58934	0.00824768
CTRG_05480	---	---	---	1.38	4.59	1.59408	5.25537e-05
CTRG_02387	orf19.1641	C3_02060W_A	Ortholog(s) have extracellular region localization	0.37	1.23	1.59452	0.000278478
CTRG_00137	orf19.2745	C4_02560C_A	Putative transcription factor with zinc cluster DNA-binding motif; similar to S. cerevisiae Ume6p, which is a transcription factor involved in the regulation of meiotic genes	0.33	1.09	1.59753	0.000849213
CTRG_01260	---	---	---	0.34	1.11	1.59892	0.0172383
CTRG_00952	orf19.2517	CR_01340W_A	Predicted membrane transporter, member of the drug:proton antiporter (12 spanner) (DHA1) family, major facilitator superfamily (MFS)	8.13	27.15	1.60224	5.76919e-43
CTRG_04144	orf19.5070	C1_07990C_A	Similar to cell-wall mannoproteins; induced in low iron; induced in cyr1 homozygous null; regulated by osmotic and oxidative stress via Hog1; Spider biofilm induced	11.74	39.28	1.60647	2.41937e-44
CTRG_03471	---	---	---	9.81	32.91	1.60859	4.76562e-51
CTRG_00300	---	---	---	2.06	6.93	1.61254	8.7883e-07
CTRG_02925	---	---	---	0.18	0.62	1.61695	0.0313937
CTRG_01916	orf19.4082	C2_09220W_A	Immunogenic stress-associated protein; filamentation regulated; induced by benomyl/caspofungin/ketoconazole or in azole-resistant strain; Hog1, farnesol, alkaline repressed; stationary phase enriched; Spider, flow model biofilm induced	1.91	6.49	1.62703	4.55798e-09
CTRG_04441	orf19.3330	C1_01420C_A	Predicted GTPase of RHO family; CAAX motif geranylgeranylated; expression in S. cerevisiae causes dominant-negative inhibition of pheromone response	41.88	142.64	1.63236	4.26293e-66
CTRG_05490	orf19.4445	C1_07220W_A	Protein of unknown function; Plc1p-regulated; expression induced early upon infection of reconstituted human epithelium (RHE), while expression of the C. dubliniensis ortholog is not; mutant is viable; Spider biofilm induced	7.54	25.75	1.63324	2.87432e-15
CTRG_03514	orf19.5234	C1_12290C_A	Rhomboid-like protein; similar to putative intramembrane serine proteases; role in filamentous growth; Gcn4-regulated; caspofungin repressed; Spider biofilm induced	48.61	166.14	1.63649	1.49029e-63
CTRG_04127	orf19.4771	C1_09130W_A	Protein of unknown function; Spider biofilm induced	41.58	142.71	1.64282	3.13702e-74
CTRG_01359	orf19.5820	C2_02850W_A	Putative GABA-specific permease; decreased transcription is observed upon benomyl treatment or in an azole-resistant strain that overexpresses MDR1	2.09	7.25	1.65646	6.03574e-20
CTRG_03352	orf19.4873	C1_10060C_A	Protein of unknown function; transcript regulated by white-opaque switch; flow model biofilm induced; Spider biofilm induced	3.39	11.76	1.65711	9.71771e-12
CTRG_02440	orf19.246	C3_02570W_A	Predicted metalloendopeptidase; Spider biofilm induced	24.08	83.52	1.65737	5.98084e-72
CTRG_04105	orf19.664	C1_11390W_A	Ortholog of C. dubliniensis CD36 : Cd36_10680, Debaryomyces hansenii CBS767 : DEHA2E14058g, Pichia stipitis Pignal : PICST_29620 and Candida guilliermondii ATCC 6260 : PGUG_03306	0.21	0.72	1.66244	0.0348823
CTRG_02841	orf19.3439	C6_01450C_A	Protein of unknown function; Cyr1-repressed; rat catheter and Spider biofilm induced	2.24	7.82	1.66609	9.36379e-15
CTRG_04484	orf19.751	C1_04930C_A	Ortholog of C. dubliniensis CD36 : Cd36_04660, Candida tropicalis NEW ASSEMBLY : CTRG1_04484, Candida tropicalis MYA-3404 : CTRG_04484 and Candida albicans WO-1 : CAWG_00904	0.3	1.05	1.66965	0.0306837
CTRG_01245	orf19.1461	C2_01540W_A	S. pombe ortholog SPCC576.01c is a predicted sulfonate dioxygenase; possibly transcriptionally regulated upon hyphal formation; Spider biofilm induced	0.73	2.55	1.6755	6.56089e-07
CTRG_02969	---	---	---	0.47	1.64	1.67761	0.00200142
CTRG_06221	---	---	---	56.6	199.79	1.68369	5.9631e-58
CTRG_00916	orf19.3743	CR_02260C_A	Ortholog of C. dubliniensis CD36 : Cd36_27230, C. parapsilosis CDC317 : CPAR2_801320, C. auris B8441 : B9J08_002705 and Candida tenuis NRRL Y-1498 : CANTEDRAFT_113198	3.25	11.61	1.69635	4.04074e-21
CTRG_01831	---	---	---	0.87	3.16	1.70919	0.000254599
CTRG_06031	orf19.3932	C5_04470C_A	Predicted RNA binding protein; stationary phase enriched; induced in core caspofungin response; induced by nitric oxide independent of Yhb1; repressed in ssr1 null; ketoconazole, hypoxia induced; Spider biofilm induced	70.7	254.67	1.71334	4.09762e-20
CTRG_05930	orf19.7320	CR_09220C_A	Probable lipase, part of a gene family whose members are differentially expressed during infection; lacks a signal sequence for secretion, unlike other family members; may have a role in nutrition or in creating an acidic microenvironment	2.59	9.43	1.72668	1.65527e-21
CTRG_01691	orf19.1862	C2_07630C_A	Possible stress protein; increased transcription associated with CDR1 and CDR2 overexpression or fluphenazine treatment; regulated by Sfu1, Nrg1, Tup1; stationary phase enriched protein; Spider biofilm induced	70.21	255.6	1.72783	4.72062e-15
CTRG_02410	orf19.1614	C3_02310W_A	Ammonium permease; Mep1 more efficient permease than Mep2, Mep2 has additional regulatory role; 11 predicted transmembrane regions; low mRNA abundance; hyphal downregulated; flow model biofilm induced	34.36	125.25	1.72965	2.9816e-78
CTRG_01140	orf19.2048	C2_00760C_A	Proten of unknown function; transcript positively regulated by Sfu1; Hap43 repressed; Spider biofilm induced	0.56	2.04	1.73189	0.0267369
CTRG_02326	---	---	---	1.94	7.2	1.75255	4.59538e-20
CTRG_01050	orf19.7504	CR_00290W_A	Ortholog of S. cerevisiae Rts3; a component of the protein phosphatase type 2A complex; Plc1-regulated; induced in core caspofungin response; Spider biofilm induced	41.54	154.02	1.75271	8.64551e-19
CTRG_00231	orf19.4607	C4_01860C_A	Possible Golgi membrane protein; Hap43-repressed; hypha induced; flow model biofilm induced; Spider biofilm induced	19.79	73.91	1.76423	5.42276e-69
CTRG_00924	orf19.169	CR_02540W_A	Phosphatidyl-ethanolamine N-methyltransferase; fungal-specific (no human or murine homolog); amphotericin B repressed; Hap43p-induced gene	7.15	26.7	1.76462	8.24897e-20
CTRG_02543	orf19.251	C3_02610C_A	Glutathione-independent glyoxalase; binds human immunoglobulin E; alkaline, fluconazole, Hog1 repressed; hypoxia, oxidative stress via Cap1, Hap43 induced; stationary-phase enriched; rat catheter, Spider biofilm induced	0.21	0.77	1.76634	0.0350528
CTRG_05949	orf19.7298	CR_09020C_A	Chitin synthase; nonessential; required for wild-type chitin deposition in hyphae; transcript regulated during dimorphic transition; Chs1 and Chs2, but not Chs3, are inhibited by the protoberberine HWY-289; flow model biofilm repressed	38.51	146.03	1.78649	1.48347e-92
CTRG_01417	orf19.1529	C2_02130C_A	Protein of unknown function; macrophage-induced gene	0.08	0.33	1.80974	0.0486955
CTRG_02948	orf19.87	C6_00860W_A	Putative thiol peroxidase; rat catheter and Spider biofilm induced	1.92	7.42	1.81096	7.09869e-12
CTRG_02797	orf19.5517	C6_02480W_A	Similar to alcohol dehydrogenases; induced by benomyl treatment, nitric oxide; induced in core stress response; oxidative stress-induced via Cap1; Spider biofilm repressed	7.86	30.42	1.81862	6.55487e-12
CTRG_03798	---	---	---	3.92	15.26	1.82155	6.48729e-59
CTRG_00775	orf19.2397.3	CR_03260W_A	Putative aminotransferase; Hap43-repressed; homozygous Tn insertion decreases colony wrinkling in filament-inducing conditions, does not block true hypha formation in liquid media; rat catheter and Spider biofilm induced	8.21	31.99	1.82371	2.30633e-32
CTRG_00719	orf19.4376	CR_03780C_A	Protein of unknown function; Spider biofilm induced	9.41	36.85	1.83178	5.26351e-38
CTRG_03799	---	---	---	13.41	52.59	1.83351	2.31946e-35
CTRG_03797	---	---	---	3.08	12.12	1.83739	3.66059e-27
CTRG_04646	orf19.2942	C1_02530C_A	Dicarboxylic amino acid permease; mutation confers hypersensitivity to toxic ergosterol analog; induced upon phagocytosis by macrophage; Gcn4-regulated; upregulated by Rim101 at pH 8; rat catheter and Spider biofilm induced	12.54	49.54	1.8464	8.25473e-71
CTRG_03754	orf19.3110	C4_06990W_A	Possible mannosyltransferase; Spider biofilm induced	10.96	43.67	1.85711	2.27148e-73
CTRG_04252	---	---	---	1.52	6.07	1.85719	9.37527e-08
CTRG_03893	orf19.6864	C4_05250W_A	Putative ubiquitin-protein ligase; role in protein ubiquitination; Spider biofilm induced	3.45	13.88	1.87436	1.41501e-09
CTRG_04828	orf19.2468	C1_05830W_A	Ortholog(s) have trans-aconitate 3-methyltransferase activity and cytosol localization	0.18	0.74	1.8781	0.0104814
CTRG_01021	orf19.7481	CR_00540C_A	Mitochondrial malate dehydrogenase; regulated by Mig1, Tup1, white-opaque switch, phagocytosis; induced in high iron; antigenic during murine and human infection; repressed in Spider biofilms by Bcr1, Tec1, Ndt80, Rob1, Brg1	7.07	28.69	1.8842	3.53468e-44
CTRG_01160	orf19.2030	C2_00940W_A	Plasma membrane-associated protein; induced in cyr1 or ras1 mutant; induced by hypoxia, ketoconazole and during growth in the mouse cecum; induced in oralpharyngeal candidasis; Spider biofilm induced	78.62	321.49	1.89514	1.45446e-87
CTRG_01049	orf19.7503	CR_00300W_A	Putative chitin deacetylase; transcription is positively regulated by Tbf1p	0.47	1.99	1.92895	7.80244e-07
CTRG_04743	orf19.1049	C1_04150C_A	Predicted NUDIX hydrolase domain; Hap43-induced	1.46	6.11	1.92919	4.81972e-09
CTRG_04145	orf19.5069	C1_07980C_A	Ortholog of S. cerevisiae Sae3; meiosis specific protein involved in DMC1-dependent meiotic recombination in S. cerevisiae; Spider biofilm induced	17.26	72.35	1.93109	3.71877e-60
CTRG_05698	orf19.7455	C3_06660C_A	Ortholog of C. dubliniensis CD36 : Cd36_86630, Candida tropicalis NEW ASSEMBLY : CTRG1_05698 and Candida tropicalis MYA-3404 : CTRG_05698	0.26	1.11	1.93124	0.00114989
CTRG_02947	orf19.86	C6_00850W_A	Putative glutathione peroxidase; induced by peroxide, exposure to neutrophils and macrophage blood fractions; repressed during infection of macrophages; Spider biofilm induced; flow model biofilm repressed	1.89	7.97	1.93888	3.11066e-10
CTRG_05169	orf19.6527	C7_01940C_A	Pheromone-regulated protein (Prm10) of S. cerevisiae; colony morphology-related gene regulation by Ssn6; induced by Mnl1 under weak acid stress; possibly essential gene, disruptants not obtained by UAU1 method; Spider biofilm induced	35.92	153.39	1.95733	7.56796e-111
CTRG_00731	orf19.4366	CR_03670W_A	Ortholog of C. dubliniensis CD36 : Cd36_28870, Candida tropicalis NEW ASSEMBLY : CTRG1_00731, Candida tropicalis MYA-3404 : CTRG_00731 and Candida albicans WO-1 : CAWG_01703	0.27	1.15	1.96075	7.59001e-08
CTRG_01384	orf19.1557	C2_02360C_A	Ortholog(s) have S-adenosylmethionine-dependent methyltransferase activity and role in protein methylation	0.16	0.7	1.96444	0.017727
CTRG_01353	orf19.5826	C2_02790C_A	Predicted amino acid transmembrane transporter; rat catheter biofilm repressed	0.11	0.49	1.97838	0.00391723
CTRG_02557	orf19.270	C3_02790W_A	Ortholog of C. dubliniensis CD36 : Cd36_82780, C. parapsilosis CDC317 : CPAR2_102150, Pichia stipitis Pignal : psti_CGOB_00155 and Candida tropicalis MYA-3404 : CTRG_02557	1.71	7.42	1.98312	3.2943e-05
CTRG_04625	orf19.2946	C1_02580W_A	Putative choline permease; fungal-specific (no human or murine homolog)	2.86	12.5	1.99272	1.87508e-37
CTRG_00037	---	---	---	1.8	7.89	1.99436	1.28727e-27
CTRG_05928	---	---	---	38.01	168.02	2.00872	5.8959e-34
CTRG_01205	---	---	---	0.06	0.28	2.01098	0.00191218
CTRG_01238	orf19.1450	C2_01460C_A	Ortholog of C. dubliniensis CD36 : Cd36_16320, Candida tropicalis NEW ASSEMBLY : CTRG1_01238, Candida tropicalis MYA-3404 : CTRG_01238 and Candida albicans WO-1 : CAWG_03918	0.12	0.54	2.01221	0.0139595
CTRG_03930	orf19.1411	C4_04360W_A	Putative cytochrome P450; Hap43-repressed gene	1.16	5.25	2.03492	9.21222e-11
CTRG_02607	---	---	---	0.28	1.27	2.04942	3.43533e-05
CTRG_03755	orf19.3109	C4_07000W_A	Ortholog of C. dubliniensis CD36 : Cd36_46470, C. parapsilosis CDC317 : CPAR2_500900, Debaryomyces hansenii CBS767 : DEHA2B15730g and Candida tropicalis MYA-3404 : CTRG_03755	0.53	2.41	2.05261	1.11722e-05
CTRG_05644	---	---	---	0.32	1.47	2.06139	0.00114103
CTRG_02113	orf19.5714	C6_03490C_A	Secreted aspartyl proteinase; acts in utilization of protein as nitrogen source; assessment of virulence role complicated by URA3 effects; regulated by growth phase, alpha-pheromone; produced by opaque cells	0.3	1.39	2.07345	1.2882e-05
CTRG_02328	orf19.5862	C3_04200W_A	Agmatinase, involved in metabolism of agmatine; downregulated upon adherence to polystyrene; regulated by Gcn2p and Gcn4p	1.19	5.54	2.08353	1.93702e-18
CTRG_01491	orf19.5479	C2_06180C_A	Protein lacking an ortholog in S. cerevisiae; transposon mutation affects filamentous growth; flow model biofilm induced	0.07	0.33	2.08547	0.0232288
CTRG_04447	orf19.3338	C1_01510W_A	Protein of unknown function; merged with orf19.3338; rat catheter, flow and Spider model biofilm induced; promoter bound by Bcr1, Efg1, Ndt80, and Rob1; orf19.3338 Bcr1-repressed in RPMI a/a biofilms	14.54	68.33	2.09502	6.01698e-21
CTRG_03532	orf19.69	C1_12470W_A	Protein of unknown function; induced by Mnl1 under weak acid stress	0.47	2.22	2.09961	2.06375e-05
CTRG_06080	---	---	---	0.43	2.02	2.10762	0.0158453
CTRG_02603	orf19.341	C3_03440C_A	Putative spermidine export pump; fungal-specific (no human or murine homolog)	1.15	5.45	2.10882	8.90569e-26
CTRG_01155	orf19.2035	C2_00890W_A	Ortholog of C. dubliniensis CD36 : Cd36_15830, C. parapsilosis CDC317 : CPAR2_212930, Candida tropicalis MYA-3404 : CTRG_01155, Candida albicans WO-1 : CAWG_03868 and Candida metapsilosis : CMET_2287	0.41	1.96	2.12087	2.18595e-06
CTRG_02106	orf19.5625	C6_03360C_A	Ortholog of C. dubliniensis CD36 : Cd36_63640, C. auris B8441 : B9J08_001441, Pichia stipitis Pignal : PICST_32878 and Candida guilliermondii ATCC 6260 : PGUG_03423	5.21	25.01	2.12164	4.59371e-07
CTRG_02983	orf19.125	C6_01180C_A	NADPH oxidoreductase; interacts with phenolic substrates (17beta-estradiol); possible role in estrogen response; induced by oxidative, weak acid stress, NO, benomyl, GlcNAc; Cap1, Mnl1 induced; Hap43-repressed; rat catheter biofilm induced	37.35	180.17	2.13417	2.43064e-114
CTRG_02006	orf19.1377	C2_09730C_A	Putative inositol polyphosphate multikinase; involved in regulation of calcium homeostasis, secretion and hyphal growth	39.9	194.38	2.14742	1.03167e-115
CTRG_04564	orf19.3049	C1_03470C_A	Ortholog(s) have role in ascospore formation, ascospore wall assembly, ascospore-type prospore membrane formation and protein localization to cell division site, more	0.19	0.91	2.14752	3.82395e-05
CTRG_06181	orf19.5431	C3_00360W_A	Protein of unknown function; Hap43-repressed; Spider biofilm induced	30.93	151.74	2.15591	4.14128e-13
CTRG_04035	orf19.4716	C4_06120W_A	NADP-glutamate dehydrogenase; Nrg1, Plc1 regulated; hypha, hypoxia, Efg1-repressed; Rim101-induced at pH 8; GlcNAc, ciclopirox, ketoconazole induced; exp and stationary phase protein; Spider biofilm repressed; rat catheter biofilm induced	54.63	269.09	2.16472	8.16354e-40
CTRG_04174	orf19.2781	C1_07640C_A	Protein with predicted serine/threonine kinase and tyrosine kinase domains; possibly an essential gene, disruptants not obtained by UAU1 method; Spider biofilm induced	6.89	34.32	2.17969	2.1556e-81
CTRG_06050	orf19.3910	C5_04260W_A	Has domain(s) with predicted RNA binding, ribonuclease T2 activity	3.25	16.37	2.19527	9.71472e-33
CTRG_04307	orf19.6070	C1_00390W_A	Putative sodium transporter; induced by ciclopirox olamine; alkaline induced by Rim101; repressed by high-level peroxide stress; induced in oral candidiasis clinical isolates; possibly essential gene; rat catheter and Spider biofilm induced	4.86	24.63	2.20491	4.19145e-92
CTRG_01629	---	---	---	0.1	0.53	2.20816	0.0233111
CTRG_04025	orf19.2503	C3_00990C_A	Ortholog of S. cerevisiae : YGL138C, C. glabrata CBS138 : CAGL0H08910g, C. dubliniensis CD36 : Cd36_80910, C. parapsilosis CDC317 : CPAR2_102230 and C. auris B8441 : B9J08_002616	0.06	0.3	2.21393	0.038971
CTRG_01864	orf19.3610	C2_08660C_A	Protein of unknown function; upregulation correlates with clinical development of fluconazole resistance; regulated by Sef1, Sfu1, and Hap43	0.52	2.64	2.2181	1.26329e-14
CTRG_03730	orf19.2160	C6_04620C_A	Putative transporter; fungal-specific; similar to Nag3p and to S. cerevisiae Ypr156Cp and Ygr138Cp; required for wild-type mouse virulence and wild-type cycloheximide resistance; gene cluster encodes enzymes of GlcNAc catabolism	0.17	0.87	2.22022	0.00107432
CTRG_01985	orf19.1363	C2_09880C_A	Putative protein of unknown function; Plc1-regulated; transcript induced by Mnl1 under weak acid stress; flow model, rat catheter, Spider biofilm induced	32.67	168.3	2.22811	1.34111e-17
CTRG_03346	orf19.4883	C1_10140C_A	Protein of unknown function; S. cerevisiae ortholog Cos111 confers resistance to the antifungal drug ciclopirox olamine; constitutive expression independent of MTL or white-opaque status; Spider biofilm induced	16.1	83.5	2.23754	9.93105e-17
CTRG_00915	orf19.3742	CR_02270C_A	Protein of unknown function; Spider biofilm induced; upregulated in a cyr1 null mutant	27.45	142.44	2.23837	1.48335e-105
CTRG_02558	orf19.278	C3_02870C_A	Protein of unknown function; required for adhesion to abiotic substrate; Spider biofilm induced	0.38	1.99	2.26152	1.06913e-09
CTRG_02278	orf19.7364	C3_05840W_A	Has domain(s) with predicted N,N-dimethylaniline monooxygenase activity, NADP binding, flavin adenine dinucleotide binding activity	0.21	1.1	2.27423	4.30297e-06
CTRG_00749	orf19.4391	CR_03480W_A	Ortholog of C. dubliniensis CD36 : Cd36_28730, Candida tropicalis NEW ASSEMBLY : CTRG1_00749, Candida tropicalis MYA-3404 : CTRG_00749 and Candida albicans WO-1 : CAWG_01683	2.13	11.36	2.28002	1.90771e-36
CTRG_00352	orf19.5303	C4_04070C_A	GPI-anchored protein of cell wall	233.17	1247.84	2.28368	2.40081e-153
CTRG_00042	orf19.4682	C4_01070W_A	Putative MFS family glucose transporter; 20 members in C. albicans; 12 probable membrane-spanning segments; induced at low (0.2%, compared to 2%) glucose in rich media; Spider biofilm induced	0.26	1.42	2.29824	1.2593e-06
CTRG_00049	---	---	---	1.16	6.28	2.30034	2.373e-08
CTRG_04633	---	---	---	0.41	2.21	2.30225	0.000535442
CTRG_04549	orf19.416	C1_05480C_A	Ortholog of C. dubliniensis CD36 : Cd36_05200, C. parapsilosis CDC317 : CPAR2_107660, C. auris B8441 : B9J08_003698 and Candida tenuis NRRL Y-1498 : cten_CGOB_00159	0.49	2.68	2.30565	6.4757e-12
CTRG_04669	orf19.2959.1	C1_02700C_A	Gene induced by hypoxia and ketoconazole; oral infection upregulated; mutants have reduced capacity to damage oral epithelial cells; Spider biofilm induced	1054.41	5822.98	2.32841	1.3388e-158
CTRG_05962	orf19.7284	CR_08890C_A	Adenylyl cyclase and stress responsive protein; induced in cyr1 or ras1 mutant; stationary phase enriched protein; Spider biofilm induced	0.8	4.44	2.33435	3.97905e-06
CTRG_03597	orf19.3007.2	C1_03150C_A	Ortholog of C. dubliniensis CD36 : Cd36_02950, C. parapsilosis CDC317 : CPAR2_108520, C. auris B8441 : B9J08_002035 and Candida tenuis NRRL Y-1498 : CANTEDRAFT_100285	6.01	33.84	2.35532	1.38567e-61
CTRG_03088	orf19.6405	CR_08380C_A	Protein of unknown function; decreased transcription is observed in an azole-resistant strain that overexpresses MDR1	0.27	1.54	2.35988	5.04931e-05
CTRG_03897	orf19.4405	C4_05940W_A	Putative dual specificity protein phosphatase, similar to S. cerevisiae Pps1p; mutant shows virulence defect	0.03	0.18	2.36603	0.016611
CTRG_01443	orf19.822	C2_04010C_A	Small heat shock protein; role in stress response and virulence; fluconazole-downregulated; induced in cyr1 or ras1 mutant; stationary phase enriched protein; detected in some, not all, biofilm extracts; Spider biofilm induced	0.5	2.87	2.3724	0.00274858
CTRG_00050	---	---	---	6.66	38.11	2.37816	9.34884e-49
CTRG_02045	orf19.5353	C2_10730W_A	Ortholog of C. dubliniensis CD36 : Cd36_24630, C. parapsilosis CDC317 : CPAR2_407790, Candida tropicalis MYA-3404 : CTRG_02045, Candida albicans WO-1 : CAWG_06134 and Candida metapsilosis : CMET_2127	0.33	1.94	2.40459	5.79222e-07
CTRG_04046	orf19.2916	C4_06220C_A	Ortholog of C. dubliniensis CD36 : Cd36_45740, C. parapsilosis CDC317 : CPAR2_401900, Candida tenuis NRRL Y-1498 : CANTEDRAFT_116046 and Pichia stipitis Pignal : PICST_28890	0.17	1.01	2.41067	0.00045394
CTRG_05416	orf19.5753	C6_03790C_A	Glycerol permease involved in glycerol uptake; member of the major facilitator superfamily; induced by osmotic stress, at low glucose in rich media, during cell wall regeneration; 12 membrane spans; Hap43p-induced gene	1.02	6.02	2.42759	5.40894e-29
CTRG_03517	orf19.5231	C1_12330W_A	Protein of unknown function; flow model biofilm induced	0.06	0.35	2.42879	0.0170582
CTRG_06212	orf19.6937	C3_03800W_A	Oligopeptide transporter involved in uptake of di-/tripeptides; regulated by Stp2 and Stp3; transcript induced upon phagocytosis by macrophage; repressed by Rim101 at pH 8; flow model biofilm induced	0.32	1.94	2.44261	2.5451e-12
CTRG_00289	---	---	---	0.39	2.33	2.44561	7.2414e-06
CTRG_00604	orf19.3885	CR_06310W_A	Has domain(s) with predicted N-acetyltransferase activity; highly induced during chlamydospore formation in both C. albicans and C. dubliniensis	9.43	56.67	2.45025	2.51263e-99
CTRG_00064	orf19.4157	C4_00830W_A	Peroxisomal 2,4-dienoyl-CoA reductase; stationary phase enriched protein; Spider biofilm induced	1.08	6.53	2.4612	5.25538e-10
CTRG_04884	orf19.7013	C7_01010W_A	Ortholog of C. dubliniensis CD36 : Cd36_70940, C. parapsilosis CDC317 : CPAR2_300280, Debaryomyces hansenii CBS767 : DEHA2F22220g and Pichia stipitis Pignal : PICST_32459	0.21	1.27	2.46815	7.25114e-06
CTRG_01396	orf19.1571	C2_02470C_A	Putative fungal-specific transmembrane protein	0.1	0.65	2.49013	0.00702108
CTRG_02945	orf19.84	C6_00830C_A	Predicted amino acid transmembrane transporter; transcript regulated by white-opaque switch; Hap43-repressed gene	0.26	1.63	2.50956	5.98709e-10
CTRG_02200	---	---	---	0.04	0.26	2.52917	0.00327923
CTRG_02917	orf19.3460	C6_02200C_A	Protein of unknown function; mRNA binds She3; transcript regulated upon yeast-hypha switch; induced in oralpharyngeal candidasis	2.33	14.82	2.531	2.36848e-13
CTRG_02420	---	---	---	0.07	0.48	2.54715	0.028353
CTRG_00291	---	---	---	0.04	0.24	2.57527	0.00956619
CTRG_01759	orf19.2252	C2_06980W_A	Protein of unknown function; rat catheter biofilm repressed	0.03	0.23	2.60382	0.0287368
CTRG_02628	---	---	---	0.03	0.22	2.61533	0.0284564
CTRG_02147	orf19.1679	C3_01640C_A	Ortholog of C. dubliniensis CD36 : Cd36_81550, C. parapsilosis CDC317 : CPAR2_503570, C. auris B8441 : B9J08_001894 and Candida tenuis NRRL Y-1498 : cten_CGOB_00261	0.54	3.64	2.61877	5.5502e-15
CTRG_01208	orf19.849	C2_03710W_A	Ortholog(s) have enzyme activator activity and role in protein N-linked glycosylation, protein O-linked glycosylation	2.26	15.28	2.61986	1.05349e-54
CTRG_02456	orf19.7350	C3_05710W_A	Fluconazole-induced protein; Ras1, Cyr1 repressed and Efg1 induced; regulated by Nrg1, Tup1, Tbf1, Ssn6; induced in oralpharyngeal candidasis; rat catheter biofilm repressed	596.57	4079.94	2.63631	6.93769e-110
CTRG_00718	orf19.4377	CR_03790C_A	Cell wall glycoprotein; beta glucan synthesis; increases glucan content in S. cerevisiae kre1, complements killer toxin sensitivity; caspofungin induced; Spider/rat catheter/flow model biofilm induced; Bcr1-repressed in RPMI a/a biofilms	39.4	272.43	2.65365	6.79201e-141
CTRG_05816	orf19.7614	CR_10380C_A	Protein of unknown function; Hap43-induced gene; mutant is viable	0.36	2.48	2.66761	5.93345e-06
CTRG_03991	---	---	---	0.07	0.5	2.67795	8.04803e-05
CTRG_00004	orf19.5672	C4_00430W_A	Ammonium permease and regulator of nitrogen starvation-induced filamentation; 11 predicted transmembrane regions; in low nitrogen cytoplasmic C-terminus activates Ras/cAMP and MAPK signal transduction pathways to induce filamentation	0.27	1.88	2.68867	3.01697e-11
CTRG_03465	---	---	---	4.42	31.85	2.71165	6.14987e-17
CTRG_00725	---	---	---	0.1	0.73	2.71352	0.0475839
CTRG_04354	orf19.4551	C1_01740W_A	Carnitine acetyl transferase; required for growth on nonfermentable carbon sources, not for hyphal growth or virulence in mice; induced in macrophage; macrophage/pseudohyphal-repressed after 16 hr; rat catheter, Spider biofilm induced	0.17	1.24	2.72442	9.84899e-12
CTRG_00741	orf19.4384	CR_03450W_A	Putative sugar transporter; induced by ciclopirox olamine; Snf3-induced; alkaline repressed; colony morphology-related gene regulation by Ssn6; possibly essential gene	0.07	0.5	2.76366	0.00020164
CTRG_04839	orf19.2454	C1_05940W_A	Putative phosphate permease; transcript repressed by Rim101 at pH 8; regulated by white-opaque switch; caspofungin repressed; virulence-group-correlated expression; flow model biofilm induced	4.04	30.2	2.76516	7.59927e-137
CTRG_01156	orf19.2034	C2_00900W_A	Ortholog of C. parapsilosis CDC317 : CPAR2_212925, C. dubliniensis CD36 : Cd36_15840, Candida tropicalis NEW ASSEMBLY : CTRG1_01156 and Candida orthopsilosis Co 90-125 : CORT_0A12230	0.08	0.62	2.77508	0.0114081
CTRG_04501	orf19.4063	C1_05080W_A	GABA/polyamine transporter; 9 to 11 membrane spanning segments; complements GABA uptake defect of an S. cerevisiae uga4 put4 gap1 triple mutant; complements growth of an S. cerevisiae spe1 mutant under polyamine limitation	0.16	1.25	2.78514	1.03064e-09
CTRG_01818	orf19.2220	C2_08260W_A	Protein of unknown function; Hap43-repressed gene; by Rgt1; repressed in Spider biofilms by Bcr1, Tec1, Brg1, Rob1 and induced by Efg1, Ndt80; Spider biofilm induced	0.37	2.89	2.82731	0.000204867
CTRG_02178	orf19.1719	C3_01320C_A	Putative glucoamylase; induced in oralpharyngeal candidasis; rat catheter and Spider biofilm induced	0.56	4.41	2.84413	6.44261e-27
CTRG_05015	orf19.6482	C7_02290W_A	Protein of unknown function; induced by nitric oxide independent of Yhb1p; regulated by Sef1, Sfu1, and Hap43; rat catheter biofilm induced	1.04	8.3	2.85284	1.4666e-18
CTRG_03061	orf19.6142	CR_07260C_A	Ortholog(s) have double-stranded DNA binding activity, role in reciprocal meiotic recombination and condensed nuclear chromosome localization	0.51	4.07	2.85803	2.91709e-11
CTRG_01814	orf19.2169	C2_08150W_A	Ortholog of C. dubliniensis CD36 : Cd36_22330, C. parapsilosis CDC317 : CPAR2_805720, Candida tropicalis MYA-3404 : CTRG_01814 and Candida albicans WO-1 : CAWG_05906	0.17	1.39	2.85893	3.04661e-05
CTRG_05766	orf19.5557	C6_02830W_A	Mannosyltransferase; transcript upregulated in Ssk1 response regulator mutant or in nik1 null mutant, but not in chk1 or sln1 null mutants; pheromone induced; Spider biofilm induced	6.18	49.62	2.86834	9.12606e-52
CTRG_01710	orf19.2211	C2_07710W_A	Ortholog of C. dubliniensis CD36 : Cd36_21990, C. parapsilosis CDC317 : CPAR2_103660, Debaryomyces hansenii CBS767 : DEHA2F19756g and Pichia stipitis Pignal : PICST_61375	0.7	5.81	2.90748	4.53499e-20
CTRG_01827	---	---	---	0.54	4.55	2.94054	1.0547e-06
CTRG_06014	orf19.4266	C5_02540C_A	Septin; similar to S. cerevisiae meiotic/sporulation septin; mutant has no obvious phenotype; two introns with noncanonical branch site and 5' splice site, respectively; splicing inhibited upon exposure to alpha-factor	0.2	1.69	2.94708	4.50449e-05
CTRG_04693	orf19.781	C1_04650W_A	High affinity spermidine transporter; expression is induced by urea; fungal-specific (no human or murine homolog); not required for virulence in a mouse intravenous model	1.47	12.51	2.9523	1.43595e-80
CTRG_02825	orf19.138	C6_01310W_A	S. cerevisiae Fig1 ortholog; an integral membrane protein required for mating; role in thigmotropism; transcript is opaque-specific and a-specific; activated by Cph1 or alpha pheromone	0.04	0.35	2.98749	0.0317336
CTRG_03121	orf19.11	CR_07140C_A	Protein of unknown function; transcript regulated by Mig1 and Tup1; rat catheter biofilm induced	5.91	52.46	3.01116	1.74151e-14
CTRG_02594	orf19.313	C3_03140C_A	Putative allantoin permease; fungal-specific (no human or murine homolog)	0.03	0.28	3.01537	0.00332263
CTRG_06203	orf19.6993	C3_05580C_A	General broad specificity amino acid permease; ketoconazole, flucytosine repressed; Ssy1-dependent histidine induction; regulated by Nrg1, Tup1; colony morphology-related gene regulation by Ssn6; Spider and flow model biofilm induced	5.73	53.66	3.09161	4.09214e-131
CTRG_06030	orf19.3934	C5_04490C_A	Arginase; arginine catabolism; transcript regulated by Nrg1, Mig1, Tup1; colony morphology-related regulation by Ssn6; alkaline induced; protein decreased in stationary phase; sumoylation target; flow model biofilm induced	25.14	239.42	3.11486	1.87019e-217
CTRG_04251	orf19.6274	C1_06370C_A	Protein of unknown function; required for cohesion, adhesion, and RPMI biofilm formation; induced by alpha pheromone in white cells; fluconazole-induced; Spider biofilm induced	0.22	2.1	3.13254	3.626e-06
CTRG_02946	orf19.85	C6_00840W_A	Similar to glutathione peroxidase; induced in high iron; alkaline induced by Rim101; induced by alpha factor or interaction with macrophage; regulated by Efg1; caspofungin repressed; Spider biofilm induced	3.92	38.16	3.14301	3.9057e-69
CTRG_01062	orf19.7514	CR_00200W_A	Phosphoenolpyruvate carboxykinase; glucose, C-source, yeast-hypha, Hap43 regulated; fluconazole, phagocytosis, H2O2, oral candidasis, Spider/rat catheter/flow model biofilm induced; repressed in biofilm by Bcr1, Tec1, Ndt80, Rob1, Brg1	0.45	4.51	3.17639	4.22345e-32
CTRG_00051	---	---	---	0.11	1.07	3.17658	3.04149e-09
CTRG_01779	orf19.5499	C2_06350C_A	Ortholog(s) have 4-hydroxyphenylpyruvate dioxygenase activity and role in aromatic amino acid family biosynthetic process	0.06	0.6	3.21266	0.00010616
CTRG_02306	---	---	---	0.15	1.5	3.22963	1.36359e-11
CTRG_00752	---	---	---	0.18	1.83	3.24819	4.65338e-07
CTRG_02280	orf19.7362	C3_05810C_A	Protein with a role in beta-1,6-glucan synthesis; probable N-glycosylated type II membrane protein; transcript and mRNA length change induced by yeast-hypha transition; induced by Rim101, caspofungin; rat catheter and Spider biofilm induced	0.26	2.73	3.25065	1.29609e-26
CTRG_02545	orf19.258	C3_02660W_A	Protein of unknown function; Spider biofilm induced	1	10.94	3.31941	1.39051e-34
CTRG_03483	orf19.1156	C1_11630C_A	Membrane protein required for mating; ortholog of S. cerevisiae Fus1; transcript induced by Cph1 in cells homozygous for the MTLa locus; alpha factor induced	0.06	0.7	3.33232	4.85634e-05
CTRG_01714	orf19.2204.2	C2_07750W_A	Ortholog(s) have GTPase activity and role in establishment or maintenance of actin cytoskeleton polarity, regulation of fungal-type cell wall (1->3)-alpha-glucan biosynthetic process	82.21	912.4	3.33618	1.06857e-274
CTRG_04442	orf19.3330.3	C1_01440C_A	Similar to Pox18, a peroxisomal protein; induced during chlamydospore formation in C. albicans and C. dubliniensis; A21 sequence updated based on new sequence and analysis, the allelic orf19.10841 was reinstated; Spider biofilm induced	1.45	16.31	3.35789	3.97295e-21
CTRG_01620	---	---	---	0.56	6.39	3.36542	8.00405e-21
CTRG_02799	---	---	---	0.05	0.63	3.4688	0.0095975
CTRG_02904	---	---	---	15.72	191.73	3.47404	1.0319e-27
CTRG_04731	orf19.1062	C1_04270C_A	Ortholog of C. dubliniensis CD36 : Cd36_04020, C. parapsilosis CDC317 : CPAR2_107000, C. auris B8441 : B9J08_003367, Candida tenuis NRRL Y-1498 : CANTEDRAFT_113990 and Pichia stipitis Pignal : PICST_32780	0.05	0.59	3.48403	6.32703e-05
CTRG_01592	orf19.4515	C2_04390W_A	Predicted protein with similarity to cell wall proteins; possibly an essential gene, disruptants not obtained by UAU1 method	1.36	17.36	3.53511	7.70778e-57
CTRG_01732	orf19.2282	C2_07250C_A	Has domain(s) with predicted catalytic activity, catechol 1,2-dioxygenase activity, ferric iron binding, iron ion binding and oxidoreductase activity, more	0.17	2.18	3.54179	1.04483e-12
CTRG_03839	orf19.1270	C4_05840W_A	Protein with similarity to ferric reductase Fre10p; possibly an essential gene, disruptants not obtained by UAU1 method	0.07	0.91	3.55617	4.4927e-08
CTRG_04692	orf19.780	C1_04660W_A	Urea amidolyase; hydrolyzes urea to CO2; use of urea as N source and for hyphal switch in macrophage; regulated by Nrg1/Hap43; required for virulence; promotes mouse kidney and brain colonization; rat catheter and flow model biofilm induced	2.68	36.49	3.63015	1.85353e-262
CTRG_04088	orf19.2312	C1_11020W_A	Protein similar to ferric reductase Fre10p; possibly an essential gene, disruptants not obtained by UAU1 method	0.06	0.79	3.63251	1.1301e-09
CTRG_03992	---	---	---	0.6	8.26	3.64356	2.52129e-19
CTRG_01142	orf19.2046	C2_00780W_A	Putative peroxisomal 3-ketoacyl CoA thiolase; Hap43-repressed	0.05	0.68	3.6893	2.38117e-05
CTRG_00041	---	---	---	0.21	3.03	3.70005	1.71581e-11
CTRG_01907	orf19.4309	C5_02860C_A	NAD(H)-linked methylglyoxal oxidoreductase involved in regulation of methylglyoxal and pyruvate levels; regulation associated with azole resistance; induced in core stress response or by oxidative stress via Cap1, fluphenazine, benomyl	18.16	268.56	3.7515	3.03071e-91
CTRG_04658	---	---	---	0.01	0.21	3.80645	0.0404542
CTRG_02550	orf19.271	C3_02800W_A	Predicted 3-hydroxyacyl-CoA dehydrogenase; transcript is increased in azole-resistant strain overexpressing MDR1; transcript is increased in populations of cells exposed to fluconazole over multiple generations; mutant is viable	0.39	6.05	3.83435	1.31992e-18
CTRG_01330	---	---	---	0.04	0.69	3.87891	0.00032722
CTRG_03353	orf19.4872	C1_10050W_A	Protein of unknown function; induced by Mnl1 under weak acid stress; Hap43-induced; mutant is viable	0.02	0.29	3.89572	0.0206898
CTRG_03114	---	---	---	0.5	8.99	4.01833	2.92122e-67
CTRG_05130	---	---	---	0.04	0.77	4.03285	5.5576e-12
CTRG_05948	orf19.7300	CR_09040W_A	Protein of unknown function; Spider biofilm induced	0.43	7.75	4.03532	8.34577e-25
CTRG_03917	---	---	---	0.02	0.38	4.07833	0.010283
CTRG_04607	---	---	---	0.09	1.77	4.08592	8.90286e-09
CTRG_00301	orf19.5307	C4_04030W_A	Dicarboxylic acid transporter; regulated by glucose repression; induced by Rgt1; disruptants not obtained by UAU1 method; rat catheter and Spider biofilm induced	0.01	0.26	4.10394	0.00234797
CTRG_01048	orf19.7502	CR_00310C_A	Protein of unknown function; Hap43-induced gene; upregulated in a cyr1 null mutant; Spider biofilm induced	1.61	31.83	4.17644	4.36394e-12
CTRG_04702	orf19.6844	C1_04500W_A	Isocitrate lyase; glyoxylate cycle enzyme; required for virulence in mice; induced upon phagocytosis by macrophage; farnesol regulated; Pex5-dependent peroxisomal localization; stationary phase enriched; rat catheter, Spider biofilm induced	0.07	1.3	4.18281	1.27978e-13
CTRG_06249	---	---	---	0.06	1.23	4.23657	6.88564e-13
CTRG_03791	---	---	---	0.28	6.96	4.52778	3.9982e-61
CTRG_03085	orf19.6420	CR_08510W_A	GPI-anchored cell wall protein involved in cell wall synthesis; required for normal cell surface properties; induced in oralpharyngeal candidasis; Spider biofilm induced; Bcr1-repressed in RPMI a/a biofilms	15.87	434.38	4.63839	0
CTRG_03683	---	---	---	0.28	7.72	4.64057	1.12848e-73
CTRG_00992	orf19.3261	CR_00970W_A	Putative fungal-specific transmembrane protein	0.03	0.72	4.64314	8.37647e-05
CTRG_04817	orf19.2479	C1_05710C_A	Putative gamma-aminobutyric acid/polyamine permease; nitrogen catabolite repressed gene, induced in absence of preferred N sources; transcriptionally induced upon phagocytosis by macrophage; gene regulation by nitrogen source requires Gat1p	0.01	0.28	4.68256	0.000541499
CTRG_00040	orf19.4679	C4_01100C_A	Amino acid permease; hyphal repressed; white-opaque switch regulated; induced in core caspofungin response, during cell wall regeneration, by flucytosine; regulated by Sef1, Sfu1, and Hap43; rat catheter and Spider biofilm induced	0.18	5.59	4.83758	2.09998e-58
CTRG_01709	orf19.2212	C2_07700C_A	Ortholog of C. dubliniensis CD36 : Cd36_21980, Debaryomyces hansenii CBS767 : DEHA2F19734g, Pichia stipitis Pignal : psti_CGOB_00208 and Candida tropicalis NEW ASSEMBLY : CTRG1_01709	0.07	2.17	4.84447	0.000112796
CTRG_06058	orf19.3902	C5_04190W_A	Protein of unknown function; repressed by fluphenazine treatment or in an azole-resistant strain that overexpresses CDR1 and CDR2; Spider biofilm induced	0.3	11.65	5.15347	3.46082e-57
CTRG_04245	orf19.6267	C1_06430C_A	Ortholog of C. dubliniensis CD36 : Cd36_06020, C. parapsilosis CDC317 : CPAR2_803380, C. auris B8441 : B9J08_000606, Candida tenuis NRRL Y-1498 : CANTEDRAFT_91858 and Pichia stipitis Pignal : PICST_30337	0.06	2.32	5.19541	1.99584e-22
CTRG_01936	orf19.3589	C2_08820C_A	DNA endonuclease; required for genetic recombination between homologous chromosomes during the parasexual cycle; produced in mitotically dividing cells; similar to S. cerevisiae Spo11 which functions in recombination during meiosis	0.03	1.84	5.80509	4.46911e-09
CTRG_02903	orf19.3499	C6_02100W_A	Secreted potein; Hap43-repressed; fluconazole-induced; regulated by Tsa1, Tsa1B under H2O2 stress conditions; induced by Mnl1p under weak acid stress; Spider biofilm induced	0.18	104.11	9.04199	6.97027e-270
CTRG_00065	---	---	---	0	5.28175	Inf	0.00634216
CTRG_02529	orf19.5975	C3_05050W_A	C2H2 transcription factor; fluconazole-repressed; induced in ssr1 mutant; required for yeast cell adherence to silicone substrate; Spider biofilm induced	0	4.91106	Inf	0.00921219
CTRG_01776	---	---	---	0	4.56623	Inf	0.0137237
CTRG_02359	---	---	---	0	4.54585	Inf	0.0211176
CTRG_05873	---	---	---	0	3.96857	Inf	0.0265433
CTRG_00232	orf19.4608	C4_01850C_A	Putative pyruvate decarboxylase; fungal-specific (no human or murine homolog)	0	3.57644	Inf	0.0388122
CTRG_02348	orf19.5954	C3_04870W_A	Ortholog(s) have ubiquitin ligase activator activity	0	3.29381	Inf	0.027199
CTRG_00554	orf19.644	CR_05090C_A	Putative glucose transporter of the major facilitator superfamily; the C. albicans glucose transporter family comprises 20 members; 12 probable membrane-spanning segments; induced at low (0.2%, compared to 2%) glucose in rich media; intron	0	2.96388	Inf	0.0408301

## Sheet: ATCC750-GO-Up
GO.ID	Category	Term	Up	Total	Pvalue	Up_gene
GO:0071704	BP	organic substance metabolic process	211	2184	3.4854e-06	CTRG_00026(-);CTRG_00027(-);CTRG_00107(-);CTRG_00191(-);CTRG_00195(-);CTRG_00197(-);CTRG_00252(-);CTRG_00263(-);CTRG_00264(-);CTRG_00281(-);CTRG_00354(-);CTRG_00358(-);CTRG_00374(-);CTRG_00375(-);CTRG_00381(-);CTRG_00417(-);CTRG_00472(-);CTRG_00492(-);CTRG_00495(-);CTRG_00514(-);CTRG_00520(-);CTRG_00566(-);CTRG_00594(-);CTRG_00625(-);CTRG_00650(-);CTRG_00796(-);CTRG_00812(-);CTRG_00826(-);CTRG_00…
GO:0008152	BP	metabolic process	211	2287	0.000467523	CTRG_00026(-);CTRG_00027(-);CTRG_00107(-);CTRG_00191(-);CTRG_00195(-);CTRG_00197(-);CTRG_00252(-);CTRG_00263(-);CTRG_00264(-);CTRG_00281(-);CTRG_00354(-);CTRG_00358(-);CTRG_00374(-);CTRG_00375(-);CTRG_00381(-);CTRG_00417(-);CTRG_00472(-);CTRG_00492(-);CTRG_00495(-);CTRG_00514(-);CTRG_00520(-);CTRG_00566(-);CTRG_00594(-);CTRG_00625(-);CTRG_00650(-);CTRG_00796(-);CTRG_00812(-);CTRG_00826(-);CTRG_00…
GO:0044238	BP	primary metabolic process	203	2046	8.58734e-07	CTRG_00026(-);CTRG_00027(-);CTRG_00107(-);CTRG_00191(-);CTRG_00195(-);CTRG_00197(-);CTRG_00252(-);CTRG_00263(-);CTRG_00264(-);CTRG_00281(-);CTRG_00354(-);CTRG_00358(-);CTRG_00374(-);CTRG_00375(-);CTRG_00381(-);CTRG_00417(-);CTRG_00472(-);CTRG_00492(-);CTRG_00495(-);CTRG_00514(-);CTRG_00520(-);CTRG_00566(-);CTRG_00594(-);CTRG_00625(-);CTRG_00650(-);CTRG_00796(-);CTRG_00812(-);CTRG_00826(-);CTRG_00…
GO:0044237	BP	cellular metabolic process	200	2091	6.24743e-05	CTRG_00026(-);CTRG_00027(-);CTRG_00107(-);CTRG_00191(-);CTRG_00195(-);CTRG_00197(-);CTRG_00252(-);CTRG_00281(-);CTRG_00354(-);CTRG_00358(-);CTRG_00374(-);CTRG_00375(-);CTRG_00381(-);CTRG_00417(-);CTRG_00472(-);CTRG_00492(-);CTRG_00495(-);CTRG_00520(-);CTRG_00566(-);CTRG_00594(-);CTRG_00625(-);CTRG_00650(-);CTRG_00796(-);CTRG_00812(-);CTRG_00826(-);CTRG_00885(-);CTRG_00905(-);CTRG_00911(-);CTRG_00…
GO:0006807	BP	nitrogen compound metabolic process	197	1901	2.36594e-08	CTRG_00026(-);CTRG_00027(-);CTRG_00107(-);CTRG_00191(-);CTRG_00195(-);CTRG_00197(-);CTRG_00252(-);CTRG_00264(-);CTRG_00281(-);CTRG_00354(-);CTRG_00358(-);CTRG_00374(-);CTRG_00375(-);CTRG_00381(-);CTRG_00417(-);CTRG_00472(-);CTRG_00492(-);CTRG_00495(-);CTRG_00520(-);CTRG_00566(-);CTRG_00594(-);CTRG_00625(-);CTRG_00650(-);CTRG_00796(-);CTRG_00812(-);CTRG_00826(-);CTRG_00885(-);CTRG_00905(-);CTRG_00…
GO:0043170	BP	macromolecule metabolic process	179	1547	1.03796e-11	CTRG_00026(-);CTRG_00027(-);CTRG_00107(-);CTRG_00191(-);CTRG_00195(-);CTRG_00197(-);CTRG_00252(-);CTRG_00264(-);CTRG_00281(-);CTRG_00354(-);CTRG_00358(-);CTRG_00374(-);CTRG_00375(-);CTRG_00381(-);CTRG_00417(-);CTRG_00472(-);CTRG_00492(-);CTRG_00495(-);CTRG_00520(-);CTRG_00566(-);CTRG_00594(-);CTRG_00625(-);CTRG_00650(-);CTRG_00796(-);CTRG_00812(-);CTRG_00826(-);CTRG_00885(-);CTRG_00905(-);CTRG_00…
GO:0034641	BP	cellular nitrogen compound metabolic process	162	1275	7.66022e-14	CTRG_00026(-);CTRG_00027(-);CTRG_00107(-);CTRG_00191(-);CTRG_00195(-);CTRG_00197(-);CTRG_00252(-);CTRG_00281(-);CTRG_00354(-);CTRG_00358(-);CTRG_00374(-);CTRG_00375(-);CTRG_00381(-);CTRG_00417(-);CTRG_00492(-);CTRG_00495(-);CTRG_00520(-);CTRG_00594(-);CTRG_00625(-);CTRG_00650(-);CTRG_00796(-);CTRG_00812(-);CTRG_00826(-);CTRG_00885(-);CTRG_00905(-);CTRG_00911(-);CTRG_00921(-);CTRG_00923(-);CTRG_00…
GO:0010467	BP	gene expression	135	879	7.92117e-18	CTRG_00026(-);CTRG_00027(-);CTRG_00107(-);CTRG_00191(-);CTRG_00195(-);CTRG_00197(-);CTRG_00252(-);CTRG_00281(-);CTRG_00354(-);CTRG_00358(-);CTRG_00374(-);CTRG_00381(-);CTRG_00492(-);CTRG_00495(-);CTRG_00520(-);CTRG_00594(-);CTRG_00625(-);CTRG_00650(-);CTRG_00796(-);CTRG_00812(-);CTRG_00826(-);CTRG_00885(-);CTRG_00905(-);CTRG_00921(-);CTRG_00923(-);CTRG_01000(-);CTRG_01076(-);CTRG_01090(-);CTRG_01…
GO:1901360	BP	organic cyclic compound metabolic process	128	1109	8.27278e-07	CTRG_00027(-);CTRG_00191(-);CTRG_00195(-);CTRG_00252(-);CTRG_00281(-);CTRG_00354(-);CTRG_00358(-);CTRG_00375(-);CTRG_00381(-);CTRG_00417(-);CTRG_00492(-);CTRG_00495(-);CTRG_00514(-);CTRG_00594(-);CTRG_00625(-);CTRG_00650(-);CTRG_00812(-);CTRG_00826(-);CTRG_00885(-);CTRG_00905(-);CTRG_00911(-);CTRG_00921(-);CTRG_00923(-);CTRG_00927(-);CTRG_01000(-);CTRG_01076(-);CTRG_01103(-);CTRG_01402(-);CTRG_01…
GO:0006725	BP	cellular aromatic compound metabolic process	124	1069	1.13286e-06	CTRG_00027(-);CTRG_00191(-);CTRG_00195(-);CTRG_00252(-);CTRG_00281(-);CTRG_00354(-);CTRG_00358(-);CTRG_00375(-);CTRG_00381(-);CTRG_00417(-);CTRG_00492(-);CTRG_00495(-);CTRG_00594(-);CTRG_00625(-);CTRG_00650(-);CTRG_00812(-);CTRG_00826(-);CTRG_00885(-);CTRG_00905(-);CTRG_00911(-);CTRG_00921(-);CTRG_00923(-);CTRG_00927(-);CTRG_01000(-);CTRG_01076(-);CTRG_01103(-);CTRG_01402(-);CTRG_01436(-);CTRG_01…
GO:0006139	BP	nucleobase-containing compound metabolic process	123	1005	4.30704e-08	CTRG_00027(-);CTRG_00191(-);CTRG_00195(-);CTRG_00252(-);CTRG_00281(-);CTRG_00354(-);CTRG_00358(-);CTRG_00375(-);CTRG_00381(-);CTRG_00417(-);CTRG_00492(-);CTRG_00495(-);CTRG_00594(-);CTRG_00625(-);CTRG_00650(-);CTRG_00812(-);CTRG_00826(-);CTRG_00885(-);CTRG_00905(-);CTRG_00911(-);CTRG_00921(-);CTRG_00923(-);CTRG_00927(-);CTRG_01000(-);CTRG_01076(-);CTRG_01103(-);CTRG_01402(-);CTRG_01436(-);CTRG_01…
GO:0046483	BP	heterocycle metabolic process	123	1072	2.55211e-06	CTRG_00027(-);CTRG_00191(-);CTRG_00195(-);CTRG_00252(-);CTRG_00281(-);CTRG_00354(-);CTRG_00358(-);CTRG_00375(-);CTRG_00381(-);CTRG_00417(-);CTRG_00492(-);CTRG_00495(-);CTRG_00594(-);CTRG_00625(-);CTRG_00650(-);CTRG_00812(-);CTRG_00826(-);CTRG_00885(-);CTRG_00905(-);CTRG_00911(-);CTRG_00921(-);CTRG_00923(-);CTRG_00927(-);CTRG_01000(-);CTRG_01076(-);CTRG_01103(-);CTRG_01402(-);CTRG_01436(-);CTRG_01…
GO:0071840	BP	cellular component organization or biogenesis	118	894	7.34809e-10	CTRG_00081(-);CTRG_00191(-);CTRG_00263(-);CTRG_00354(-);CTRG_00358(-);CTRG_00375(-);CTRG_00381(-);CTRG_00421(-);CTRG_00492(-);CTRG_00495(-);CTRG_00514(-);CTRG_00520(-);CTRG_00575(-);CTRG_00594(-);CTRG_00625(-);CTRG_00650(-);CTRG_00663(-);CTRG_00718(-);CTRG_00848(-);CTRG_00885(-);CTRG_00905(-);CTRG_00923(-);CTRG_00979(-);CTRG_01000(-);CTRG_01103(-);CTRG_01122(-);CTRG_01402(-);CTRG_01485(-);CTRG_01…
GO:1901576	BP	organic substance biosynthetic process	109	1067	0.00294745	CTRG_00026(-);CTRG_00027(-);CTRG_00107(-);CTRG_00197(-);CTRG_00281(-);CTRG_00374(-);CTRG_00417(-);CTRG_00520(-);CTRG_00566(-);CTRG_00594(-);CTRG_00650(-);CTRG_00796(-);CTRG_00812(-);CTRG_00826(-);CTRG_00921(-);CTRG_00923(-);CTRG_00927(-);CTRG_00979(-);CTRG_01076(-);CTRG_01090(-);CTRG_01215(-);CTRG_01252(-);CTRG_01288(-);CTRG_01366(-);CTRG_01436(-);CTRG_01463(-);CTRG_01473(-);CTRG_01546(-);CTRG_01…
GO:0090304	BP	nucleic acid metabolic process	108	834	2.46232e-08	CTRG_00027(-);CTRG_00191(-);CTRG_00195(-);CTRG_00252(-);CTRG_00281(-);CTRG_00354(-);CTRG_00358(-);CTRG_00375(-);CTRG_00381(-);CTRG_00417(-);CTRG_00492(-);CTRG_00495(-);CTRG_00594(-);CTRG_00625(-);CTRG_00650(-);CTRG_00812(-);CTRG_00826(-);CTRG_00885(-);CTRG_00905(-);CTRG_00911(-);CTRG_00921(-);CTRG_00923(-);CTRG_01000(-);CTRG_01076(-);CTRG_01103(-);CTRG_01402(-);CTRG_01473(-);CTRG_01485(-);CTRG_01…
GO:0016070	BP	RNA metabolic process	104	681	1.54059e-12	CTRG_00027(-);CTRG_00191(-);CTRG_00195(-);CTRG_00252(-);CTRG_00281(-);CTRG_00354(-);CTRG_00358(-);CTRG_00375(-);CTRG_00381(-);CTRG_00417(-);CTRG_00492(-);CTRG_00495(-);CTRG_00594(-);CTRG_00625(-);CTRG_00650(-);CTRG_00812(-);CTRG_00826(-);CTRG_00885(-);CTRG_00905(-);CTRG_00911(-);CTRG_00921(-);CTRG_00923(-);CTRG_01000(-);CTRG_01076(-);CTRG_01103(-);CTRG_01402(-);CTRG_01473(-);CTRG_01485(-);CTRG_01…
GO:0044085	BP	cellular component biogenesis	99	504	9.3865e-20	CTRG_00081(-);CTRG_00191(-);CTRG_00354(-);CTRG_00358(-);CTRG_00375(-);CTRG_00381(-);CTRG_00492(-);CTRG_00495(-);CTRG_00514(-);CTRG_00520(-);CTRG_00575(-);CTRG_00594(-);CTRG_00625(-);CTRG_00650(-);CTRG_00663(-);CTRG_00848(-);CTRG_00885(-);CTRG_00905(-);CTRG_00923(-);CTRG_01000(-);CTRG_01103(-);CTRG_01402(-);CTRG_01485(-);CTRG_01532(-);CTRG_01605(-);CTRG_01668(-);CTRG_01684(-);CTRG_01718(-);CTRG_01…
GO:0022613	BP	ribonucleoprotein complex biogenesis	93	231	3.37317e-46	CTRG_00081(-);CTRG_00191(-);CTRG_00354(-);CTRG_00358(-);CTRG_00375(-);CTRG_00381(-);CTRG_00492(-);CTRG_00495(-);CTRG_00520(-);CTRG_00575(-);CTRG_00625(-);CTRG_00663(-);CTRG_00848(-);CTRG_00885(-);CTRG_00905(-);CTRG_00923(-);CTRG_01000(-);CTRG_01103(-);CTRG_01402(-);CTRG_01485(-);CTRG_01532(-);CTRG_01605(-);CTRG_01668(-);CTRG_01684(-);CTRG_01718(-);CTRG_01815(-);CTRG_01867(-);CTRG_01871(-);CTRG_01…
GO:0042254	BP	ribosome biogenesis	91	184	8.89883e-55	CTRG_00081(-);CTRG_00191(-);CTRG_00354(-);CTRG_00358(-);CTRG_00375(-);CTRG_00381(-);CTRG_00492(-);CTRG_00495(-);CTRG_00520(-);CTRG_00575(-);CTRG_00625(-);CTRG_00663(-);CTRG_00848(-);CTRG_00885(-);CTRG_00905(-);CTRG_00923(-);CTRG_01000(-);CTRG_01103(-);CTRG_01402(-);CTRG_01485(-);CTRG_01532(-);CTRG_01605(-);CTRG_01668(-);CTRG_01684(-);CTRG_01718(-);CTRG_01815(-);CTRG_01867(-);CTRG_01871(-);CTRG_01…
GO:0009059	BP	macromolecule biosynthetic process	86	710	3.0589e-05	CTRG_00026(-);CTRG_00027(-);CTRG_00107(-);CTRG_00197(-);CTRG_00281(-);CTRG_00374(-);CTRG_00417(-);CTRG_00520(-);CTRG_00566(-);CTRG_00594(-);CTRG_00650(-);CTRG_00796(-);CTRG_00812(-);CTRG_00826(-);CTRG_00921(-);CTRG_00923(-);CTRG_01076(-);CTRG_01090(-);CTRG_01215(-);CTRG_01252(-);CTRG_01288(-);CTRG_01366(-);CTRG_01463(-);CTRG_01473(-);CTRG_01546(-);CTRG_01608(-);CTRG_01727(-);CTRG_01867(-);CTRG_01…
GO:0034645	BP	cellular macromolecule biosynthetic process	83	706	0.000142696	CTRG_00026(-);CTRG_00027(-);CTRG_00107(-);CTRG_00197(-);CTRG_00281(-);CTRG_00374(-);CTRG_00417(-);CTRG_00520(-);CTRG_00566(-);CTRG_00594(-);CTRG_00650(-);CTRG_00796(-);CTRG_00812(-);CTRG_00826(-);CTRG_00921(-);CTRG_00923(-);CTRG_01076(-);CTRG_01090(-);CTRG_01215(-);CTRG_01252(-);CTRG_01288(-);CTRG_01366(-);CTRG_01463(-);CTRG_01473(-);CTRG_01546(-);CTRG_01608(-);CTRG_01727(-);CTRG_01867(-);CTRG_01…
GO:0044271	BP	cellular nitrogen compound biosynthetic process	80	719	0.00127769	CTRG_00026(-);CTRG_00027(-);CTRG_00107(-);CTRG_00197(-);CTRG_00281(-);CTRG_00374(-);CTRG_00520(-);CTRG_00594(-);CTRG_00650(-);CTRG_00796(-);CTRG_00812(-);CTRG_00826(-);CTRG_00921(-);CTRG_00923(-);CTRG_00927(-);CTRG_00979(-);CTRG_01076(-);CTRG_01090(-);CTRG_01252(-);CTRG_01288(-);CTRG_01366(-);CTRG_01436(-);CTRG_01463(-);CTRG_01473(-);CTRG_01546(-);CTRG_01608(-);CTRG_01727(-);CTRG_01761(-);CTRG_01…
GO:0034660	BP	ncRNA metabolic process	79	274	1.03178e-26	CTRG_00191(-);CTRG_00195(-);CTRG_00252(-);CTRG_00354(-);CTRG_00358(-);CTRG_00381(-);CTRG_00492(-);CTRG_00495(-);CTRG_00625(-);CTRG_00812(-);CTRG_00826(-);CTRG_00885(-);CTRG_00905(-);CTRG_00921(-);CTRG_00923(-);CTRG_01000(-);CTRG_01103(-);CTRG_01402(-);CTRG_01473(-);CTRG_01485(-);CTRG_01532(-);CTRG_01605(-);CTRG_01684(-);CTRG_01718(-);CTRG_01867(-);CTRG_01871(-);CTRG_01877(-);CTRG_02247(-);CTRG_02…
GO:0006396	BP	RNA processing	79	320	8.23017e-22	CTRG_00191(-);CTRG_00195(-);CTRG_00252(-);CTRG_00354(-);CTRG_00358(-);CTRG_00381(-);CTRG_00492(-);CTRG_00495(-);CTRG_00625(-);CTRG_00650(-);CTRG_00885(-);CTRG_00905(-);CTRG_00923(-);CTRG_01000(-);CTRG_01103(-);CTRG_01402(-);CTRG_01485(-);CTRG_01532(-);CTRG_01605(-);CTRG_01684(-);CTRG_01718(-);CTRG_01867(-);CTRG_01871(-);CTRG_01877(-);CTRG_02079(-);CTRG_02117(-);CTRG_02247(-);CTRG_02253(-);CTRG_02…
GO:0034470	BP	ncRNA processing	74	206	5.6285e-32	CTRG_00191(-);CTRG_00195(-);CTRG_00252(-);CTRG_00354(-);CTRG_00358(-);CTRG_00381(-);CTRG_00492(-);CTRG_00495(-);CTRG_00625(-);CTRG_00885(-);CTRG_00905(-);CTRG_00923(-);CTRG_01000(-);CTRG_01103(-);CTRG_01402(-);CTRG_01485(-);CTRG_01532(-);CTRG_01605(-);CTRG_01684(-);CTRG_01718(-);CTRG_01867(-);CTRG_01871(-);CTRG_01877(-);CTRG_02247(-);CTRG_02253(-);CTRG_02260(-);CTRG_02384(-);CTRG_02394(-);CTRG_02…
GO:0006364	BP	rRNA processing	67	134	8.90182e-40	CTRG_00191(-);CTRG_00354(-);CTRG_00358(-);CTRG_00381(-);CTRG_00492(-);CTRG_00495(-);CTRG_00625(-);CTRG_00885(-);CTRG_00905(-);CTRG_00923(-);CTRG_01000(-);CTRG_01103(-);CTRG_01402(-);CTRG_01485(-);CTRG_01532(-);CTRG_01605(-);CTRG_01684(-);CTRG_01718(-);CTRG_01867(-);CTRG_01871(-);CTRG_01877(-);CTRG_02247(-);CTRG_02253(-);CTRG_02260(-);CTRG_02384(-);CTRG_02394(-);CTRG_02516(-);CTRG_02522(-);CTRG_02…
GO:0016072	BP	rRNA metabolic process	67	146	9.82314e-37	CTRG_00191(-);CTRG_00354(-);CTRG_00358(-);CTRG_00381(-);CTRG_00492(-);CTRG_00495(-);CTRG_00625(-);CTRG_00885(-);CTRG_00905(-);CTRG_00923(-);CTRG_01000(-);CTRG_01103(-);CTRG_01402(-);CTRG_01485(-);CTRG_01532(-);CTRG_01605(-);CTRG_01684(-);CTRG_01718(-);CTRG_01867(-);CTRG_01871(-);CTRG_01877(-);CTRG_02247(-);CTRG_02253(-);CTRG_02260(-);CTRG_02384(-);CTRG_02394(-);CTRG_02516(-);CTRG_02522(-);CTRG_02…
GO:1901566	BP	organonitrogen compound biosynthetic process	65	581	0.00378105	CTRG_00026(-);CTRG_00107(-);CTRG_00197(-);CTRG_00374(-);CTRG_00520(-);CTRG_00566(-);CTRG_00796(-);CTRG_00927(-);CTRG_00979(-);CTRG_01090(-);CTRG_01215(-);CTRG_01252(-);CTRG_01288(-);CTRG_01366(-);CTRG_01463(-);CTRG_01546(-);CTRG_01594(-);CTRG_01608(-);CTRG_01761(-);CTRG_01762(-);CTRG_01783(-);CTRG_01867(-);CTRG_01898(-);CTRG_01997(-);CTRG_02165(-);CTRG_02250(-);CTRG_02426(-);CTRG_02485(-);CTRG_02…
GO:0043603	BP	cellular amide metabolic process	44	305	9.78867e-05	CTRG_00026(-);CTRG_00107(-);CTRG_00197(-);CTRG_00374(-);CTRG_00520(-);CTRG_00796(-);CTRG_00979(-);CTRG_01090(-);CTRG_01252(-);CTRG_01288(-);CTRG_01366(-);CTRG_01463(-);CTRG_01546(-);CTRG_01608(-);CTRG_01867(-);CTRG_01898(-);CTRG_02165(-);CTRG_02426(-);CTRG_02485(-);CTRG_02534(-);CTRG_02667(-);CTRG_02852(-);CTRG_02906(-);CTRG_02920(-);CTRG_03083(-);CTRG_03201(-);CTRG_03522(-);CTRG_03686(-);CTRG_03…
GO:0043604	BP	amide biosynthetic process	42	258	7.19959e-06	CTRG_00026(-);CTRG_00107(-);CTRG_00197(-);CTRG_00374(-);CTRG_00520(-);CTRG_00796(-);CTRG_00979(-);CTRG_01090(-);CTRG_01252(-);CTRG_01288(-);CTRG_01366(-);CTRG_01463(-);CTRG_01546(-);CTRG_01608(-);CTRG_01867(-);CTRG_01898(-);CTRG_02165(-);CTRG_02426(-);CTRG_02485(-);CTRG_02534(-);CTRG_02667(-);CTRG_02852(-);CTRG_02906(-);CTRG_02920(-);CTRG_03083(-);CTRG_03201(-);CTRG_03522(-);CTRG_03686(-);CTRG_03…
GO:0006412	BP	translation	39	224	2.9697e-06	CTRG_00026(-);CTRG_00107(-);CTRG_00197(-);CTRG_00374(-);CTRG_00520(-);CTRG_00796(-);CTRG_01090(-);CTRG_01252(-);CTRG_01288(-);CTRG_01366(-);CTRG_01463(-);CTRG_01546(-);CTRG_01608(-);CTRG_01867(-);CTRG_01898(-);CTRG_02165(-);CTRG_02426(-);CTRG_02485(-);CTRG_02534(-);CTRG_02667(-);CTRG_02852(-);CTRG_02906(-);CTRG_02920(-);CTRG_03083(-);CTRG_03201(-);CTRG_03522(-);CTRG_03686(-);CTRG_03742(-);CTRG_03…
GO:0043043	BP	peptide biosynthetic process	39	227	4.1832e-06	CTRG_00026(-);CTRG_00107(-);CTRG_00197(-);CTRG_00374(-);CTRG_00520(-);CTRG_00796(-);CTRG_01090(-);CTRG_01252(-);CTRG_01288(-);CTRG_01366(-);CTRG_01463(-);CTRG_01546(-);CTRG_01608(-);CTRG_01867(-);CTRG_01898(-);CTRG_02165(-);CTRG_02426(-);CTRG_02485(-);CTRG_02534(-);CTRG_02667(-);CTRG_02852(-);CTRG_02906(-);CTRG_02920(-);CTRG_03083(-);CTRG_03201(-);CTRG_03522(-);CTRG_03686(-);CTRG_03742(-);CTRG_03…
GO:0006518	BP	peptide metabolic process	39	245	2.76508e-05	CTRG_00026(-);CTRG_00107(-);CTRG_00197(-);CTRG_00374(-);CTRG_00520(-);CTRG_00796(-);CTRG_01090(-);CTRG_01252(-);CTRG_01288(-);CTRG_01366(-);CTRG_01463(-);CTRG_01546(-);CTRG_01608(-);CTRG_01867(-);CTRG_01898(-);CTRG_02165(-);CTRG_02426(-);CTRG_02485(-);CTRG_02534(-);CTRG_02667(-);CTRG_02852(-);CTRG_02906(-);CTRG_02920(-);CTRG_03083(-);CTRG_03201(-);CTRG_03522(-);CTRG_03686(-);CTRG_03742(-);CTRG_03…
GO:0042274	BP	ribosomal small subunit biogenesis	37	63	3.81058e-25	CTRG_00354(-);CTRG_00495(-);CTRG_00848(-);CTRG_01000(-);CTRG_01103(-);CTRG_01402(-);CTRG_01684(-);CTRG_01718(-);CTRG_01815(-);CTRG_01877(-);CTRG_02247(-);CTRG_02384(-);CTRG_02394(-);CTRG_03008(-);CTRG_03084(-);CTRG_03177(-);CTRG_03554(-);CTRG_03623(-);CTRG_04074(-);CTRG_04080(-);CTRG_04103(-);CTRG_04210(-);CTRG_04341(-);CTRG_04757(-);CTRG_04810(-);CTRG_04882(-);CTRG_04982(-);CTRG_04992(-);CTRG_05…
GO:0042273	BP	ribosomal large subunit biogenesis	31	46	8.09543e-24	CTRG_00081(-);CTRG_00381(-);CTRG_00575(-);CTRG_00625(-);CTRG_01402(-);CTRG_01485(-);CTRG_01532(-);CTRG_01605(-);CTRG_01668(-);CTRG_01815(-);CTRG_01867(-);CTRG_01871(-);CTRG_01877(-);CTRG_01999(-);CTRG_02204(-);CTRG_02253(-);CTRG_02260(-);CTRG_02297(-);CTRG_02386(-);CTRG_02522(-);CTRG_02676(-);CTRG_02886(-);CTRG_03355(-);CTRG_03409(-);CTRG_03515(-);CTRG_04204(-);CTRG_04719(-);CTRG_05181(-);CTRG_05…
GO:0030490	BP	maturation of SSU-rRNA	31	50	3.57719e-22	CTRG_00495(-);CTRG_01000(-);CTRG_01103(-);CTRG_01402(-);CTRG_01684(-);CTRG_01718(-);CTRG_01877(-);CTRG_02247(-);CTRG_02384(-);CTRG_02394(-);CTRG_03008(-);CTRG_03084(-);CTRG_03177(-);CTRG_03554(-);CTRG_03623(-);CTRG_04074(-);CTRG_04080(-);CTRG_04103(-);CTRG_04341(-);CTRG_04757(-);CTRG_04810(-);CTRG_04882(-);CTRG_04982(-);CTRG_04992(-);CTRG_05574(-);CTRG_05808(-);CTRG_05813(-);CTRG_05878(-);CTRG_05…
GO:0000462	BP	maturation of SSU-rRNA from tricistronic rRNA transcript (SSU-rRNA, 5.8S rRNA, LSU-rRNA)	30	47	5.05598e-22	CTRG_00495(-);CTRG_01000(-);CTRG_01103(-);CTRG_01402(-);CTRG_01684(-);CTRG_01718(-);CTRG_01877(-);CTRG_02247(-);CTRG_02384(-);CTRG_02394(-);CTRG_03008(-);CTRG_03084(-);CTRG_03177(-);CTRG_03554(-);CTRG_03623(-);CTRG_04074(-);CTRG_04080(-);CTRG_04103(-);CTRG_04341(-);CTRG_04757(-);CTRG_04810(-);CTRG_04882(-);CTRG_04982(-);CTRG_05574(-);CTRG_05808(-);CTRG_05813(-);CTRG_05878(-);CTRG_05883(-);CTRG_06…
GO:0000460	BP	maturation of 5.8S rRNA	30	53	7.36183e-20	CTRG_00495(-);CTRG_00625(-);CTRG_01000(-);CTRG_01103(-);CTRG_01402(-);CTRG_01532(-);CTRG_01684(-);CTRG_01718(-);CTRG_01871(-);CTRG_01877(-);CTRG_02247(-);CTRG_02253(-);CTRG_02384(-);CTRG_02522(-);CTRG_03008(-);CTRG_03177(-);CTRG_03355(-);CTRG_03409(-);CTRG_03515(-);CTRG_03554(-);CTRG_04074(-);CTRG_04103(-);CTRG_04204(-);CTRG_04757(-);CTRG_04982(-);CTRG_05404(-);CTRG_05574(-);CTRG_05813(-);CTRG_05…
GO:0000466	BP	maturation of 5.8S rRNA from tricistronic rRNA transcript (SSU-rRNA, 5.8S rRNA, LSU-rRNA)	29	52	5.60379e-19	CTRG_00495(-);CTRG_00625(-);CTRG_01000(-);CTRG_01103(-);CTRG_01402(-);CTRG_01684(-);CTRG_01718(-);CTRG_01871(-);CTRG_01877(-);CTRG_02247(-);CTRG_02253(-);CTRG_02384(-);CTRG_02522(-);CTRG_03008(-);CTRG_03177(-);CTRG_03355(-);CTRG_03409(-);CTRG_03515(-);CTRG_03554(-);CTRG_04074(-);CTRG_04103(-);CTRG_04204(-);CTRG_04757(-);CTRG_04982(-);CTRG_05404(-);CTRG_05574(-);CTRG_05813(-);CTRG_05878(-);CTRG_06…
GO:0090501	BP	RNA phosphodiester bond hydrolysis	25	60	1.04871e-12	CTRG_00495(-);CTRG_00625(-);CTRG_01000(-);CTRG_01103(-);CTRG_01402(-);CTRG_01684(-);CTRG_01718(-);CTRG_01727(-);CTRG_02247(-);CTRG_02384(-);CTRG_03008(-);CTRG_03084(-);CTRG_03177(-);CTRG_03355(-);CTRG_03515(-);CTRG_03554(-);CTRG_04074(-);CTRG_04103(-);CTRG_04204(-);CTRG_04757(-);CTRG_04982(-);CTRG_05574(-);CTRG_05813(-);CTRG_05878(-);CTRG_06000(-)
GO:0090305	BP	nucleic acid phosphodiester bond hydrolysis	25	70	6.1226e-11	CTRG_00495(-);CTRG_00625(-);CTRG_01000(-);CTRG_01103(-);CTRG_01402(-);CTRG_01684(-);CTRG_01718(-);CTRG_01727(-);CTRG_02247(-);CTRG_02384(-);CTRG_03008(-);CTRG_03084(-);CTRG_03177(-);CTRG_03355(-);CTRG_03515(-);CTRG_03554(-);CTRG_04074(-);CTRG_04103(-);CTRG_04204(-);CTRG_04757(-);CTRG_04982(-);CTRG_05574(-);CTRG_05813(-);CTRG_05878(-);CTRG_06000(-)
GO:0000469	BP	cleavage involved in rRNA processing	24	48	1.97077e-14	CTRG_00495(-);CTRG_00625(-);CTRG_01000(-);CTRG_01103(-);CTRG_01402(-);CTRG_01684(-);CTRG_01718(-);CTRG_02247(-);CTRG_02384(-);CTRG_03008(-);CTRG_03084(-);CTRG_03177(-);CTRG_03355(-);CTRG_03515(-);CTRG_03554(-);CTRG_04074(-);CTRG_04103(-);CTRG_04204(-);CTRG_04757(-);CTRG_04982(-);CTRG_05574(-);CTRG_05813(-);CTRG_05878(-);CTRG_06000(-)
GO:0000478	BP	endonucleolytic cleavage involved in rRNA processing	23	32	7.00353e-19	CTRG_00495(-);CTRG_01000(-);CTRG_01103(-);CTRG_01402(-);CTRG_01684(-);CTRG_01718(-);CTRG_02247(-);CTRG_02384(-);CTRG_03008(-);CTRG_03084(-);CTRG_03177(-);CTRG_03355(-);CTRG_03515(-);CTRG_03554(-);CTRG_04074(-);CTRG_04103(-);CTRG_04204(-);CTRG_04757(-);CTRG_04982(-);CTRG_05574(-);CTRG_05813(-);CTRG_05878(-);CTRG_06000(-)
GO:0000479	BP	endonucleolytic cleavage of tricistronic rRNA transcript (SSU-rRNA, 5.8S rRNA, LSU-rRNA)	23	32	7.00353e-19	CTRG_00495(-);CTRG_01000(-);CTRG_01103(-);CTRG_01402(-);CTRG_01684(-);CTRG_01718(-);CTRG_02247(-);CTRG_02384(-);CTRG_03008(-);CTRG_03084(-);CTRG_03177(-);CTRG_03355(-);CTRG_03515(-);CTRG_03554(-);CTRG_04074(-);CTRG_04103(-);CTRG_04204(-);CTRG_04757(-);CTRG_04982(-);CTRG_05574(-);CTRG_05813(-);CTRG_05878(-);CTRG_06000(-)
GO:0090502	BP	RNA phosphodiester bond hydrolysis, endonucleolytic	23	32	7.00353e-19	CTRG_00495(-);CTRG_01000(-);CTRG_01103(-);CTRG_01402(-);CTRG_01684(-);CTRG_01718(-);CTRG_02247(-);CTRG_02384(-);CTRG_03008(-);CTRG_03084(-);CTRG_03177(-);CTRG_03355(-);CTRG_03515(-);CTRG_03554(-);CTRG_04074(-);CTRG_04103(-);CTRG_04204(-);CTRG_04757(-);CTRG_04982(-);CTRG_05574(-);CTRG_05813(-);CTRG_05878(-);CTRG_06000(-)
GO:0022618	BP	ribonucleoprotein complex assembly	21	76	3.77009e-07	CTRG_00081(-);CTRG_00375(-);CTRG_00381(-);CTRG_00575(-);CTRG_00923(-);CTRG_01402(-);CTRG_01485(-);CTRG_01532(-);CTRG_01867(-);CTRG_02204(-);CTRG_02260(-);CTRG_02297(-);CTRG_02384(-);CTRG_02522(-);CTRG_02676(-);CTRG_02809(-);CTRG_02852(-);CTRG_03201(-);CTRG_03515(-);CTRG_05181(-);CTRG_05764(-)
GO:0071826	BP	ribonucleoprotein complex subunit organization	21	83	1.86691e-06	CTRG_00081(-);CTRG_00375(-);CTRG_00381(-);CTRG_00575(-);CTRG_00923(-);CTRG_01402(-);CTRG_01485(-);CTRG_01532(-);CTRG_01867(-);CTRG_02204(-);CTRG_02260(-);CTRG_02297(-);CTRG_02384(-);CTRG_02522(-);CTRG_02676(-);CTRG_02809(-);CTRG_02852(-);CTRG_03201(-);CTRG_03515(-);CTRG_05181(-);CTRG_05764(-)
GO:0000967	BP	rRNA 5'-end processing	19	25	1.61027e-16	CTRG_00495(-);CTRG_00625(-);CTRG_01000(-);CTRG_01103(-);CTRG_01402(-);CTRG_01684(-);CTRG_01718(-);CTRG_02384(-);CTRG_03008(-);CTRG_03177(-);CTRG_03515(-);CTRG_03554(-);CTRG_04074(-);CTRG_04757(-);CTRG_04982(-);CTRG_05574(-);CTRG_05813(-);CTRG_05878(-);CTRG_06000(-)
GO:0000447	BP	endonucleolytic cleavage in ITS1 to separate SSU-rRNA from 5.8S rRNA and LSU-rRNA from tricistronic rRNA transcript (SSU-rRNA, 5.8S rRNA, LSU-rRNA)	19	26	5.54323e-16	CTRG_00495(-);CTRG_01000(-);CTRG_01103(-);CTRG_01402(-);CTRG_01684(-);CTRG_01718(-);CTRG_02247(-);CTRG_02384(-);CTRG_03008(-);CTRG_03177(-);CTRG_03554(-);CTRG_04074(-);CTRG_04103(-);CTRG_04757(-);CTRG_04982(-);CTRG_05574(-);CTRG_05813(-);CTRG_05878(-);CTRG_06000(-)
GO:0000966	BP	RNA 5'-end processing	19	29	1.34367e-14	CTRG_00495(-);CTRG_00625(-);CTRG_01000(-);CTRG_01103(-);CTRG_01402(-);CTRG_01684(-);CTRG_01718(-);CTRG_02384(-);CTRG_03008(-);CTRG_03177(-);CTRG_03515(-);CTRG_03554(-);CTRG_04074(-);CTRG_04757(-);CTRG_04982(-);CTRG_05574(-);CTRG_05813(-);CTRG_05878(-);CTRG_06000(-)
GO:0034471	BP	ncRNA 5'-end processing	19	29	1.34367e-14	CTRG_00495(-);CTRG_00625(-);CTRG_01000(-);CTRG_01103(-);CTRG_01402(-);CTRG_01684(-);CTRG_01718(-);CTRG_02384(-);CTRG_03008(-);CTRG_03177(-);CTRG_03515(-);CTRG_03554(-);CTRG_04074(-);CTRG_04757(-);CTRG_04982(-);CTRG_05574(-);CTRG_05813(-);CTRG_05878(-);CTRG_06000(-)
GO:0000470	BP	maturation of LSU-rRNA	18	23	4.26874e-16	CTRG_00381(-);CTRG_00625(-);CTRG_01402(-);CTRG_01485(-);CTRG_01532(-);CTRG_01871(-);CTRG_01877(-);CTRG_02253(-);CTRG_02522(-);CTRG_02676(-);CTRG_02886(-);CTRG_03355(-);CTRG_03409(-);CTRG_03515(-);CTRG_04204(-);CTRG_04719(-);CTRG_05404(-);CTRG_06078(-)
GO:0000472	BP	endonucleolytic cleavage to generate mature 5'-end of SSU-rRNA from (SSU-rRNA, 5.8S rRNA, LSU-rRNA)	17	23	1.52885e-14	CTRG_00495(-);CTRG_01000(-);CTRG_01103(-);CTRG_01402(-);CTRG_01684(-);CTRG_01718(-);CTRG_02384(-);CTRG_03008(-);CTRG_03177(-);CTRG_03554(-);CTRG_04074(-);CTRG_04757(-);CTRG_04982(-);CTRG_05574(-);CTRG_05813(-);CTRG_05878(-);CTRG_06000(-)
GO:0000480	BP	endonucleolytic cleavage in 5'-ETS of tricistronic rRNA transcript (SSU-rRNA, 5.8S rRNA, LSU-rRNA)	17	23	1.52885e-14	CTRG_00495(-);CTRG_01000(-);CTRG_01103(-);CTRG_01402(-);CTRG_01684(-);CTRG_01718(-);CTRG_02247(-);CTRG_02384(-);CTRG_03008(-);CTRG_03177(-);CTRG_03554(-);CTRG_04074(-);CTRG_04757(-);CTRG_04982(-);CTRG_05574(-);CTRG_05878(-);CTRG_06000(-)
GO:0071554	BP	cell wall organization or biogenesis	17	70	3.32722e-05	CTRG_00263(-);CTRG_00514(-);CTRG_00718(-);CTRG_01071(-);CTRG_01122(-);CTRG_01215(-);CTRG_01997(-);CTRG_02140(-);CTRG_02279(-);CTRG_03324(-);CTRG_03585(-);CTRG_03651(-);CTRG_03937(-);CTRG_03942(-);CTRG_05121(-);CTRG_05996(-);CTRG_05997(-)
GO:0000463	BP	maturation of LSU-rRNA from tricistronic rRNA transcript (SSU-rRNA, 5.8S rRNA, LSU-rRNA)	16	21	4.26855e-14	CTRG_00381(-);CTRG_00625(-);CTRG_01402(-);CTRG_01532(-);CTRG_01871(-);CTRG_01877(-);CTRG_02253(-);CTRG_02522(-);CTRG_02886(-);CTRG_03355(-);CTRG_03409(-);CTRG_03515(-);CTRG_04204(-);CTRG_04719(-);CTRG_05404(-);CTRG_06078(-)
GO:0006403	BP	RNA localization	15	73	0.000696007	CTRG_00520(-);CTRG_00663(-);CTRG_01532(-);CTRG_02260(-);CTRG_02386(-);CTRG_02485(-);CTRG_03554(-);CTRG_04757(-);CTRG_04786(-);CTRG_04791(-);CTRG_05414(-);CTRG_05561(-);CTRG_05764(-);CTRG_05780(-);CTRG_05921(-)
GO:0015931	BP	nucleobase-containing compound transport	15	79	0.00163964	CTRG_00520(-);CTRG_00663(-);CTRG_01532(-);CTRG_02260(-);CTRG_02386(-);CTRG_02485(-);CTRG_04757(-);CTRG_04786(-);CTRG_04791(-);CTRG_05414(-);CTRG_05561(-);CTRG_05633(-);CTRG_05764(-);CTRG_05780(-);CTRG_05921(-)
GO:0070925	BP	organelle assembly	14	63	0.000453975	CTRG_00575(-);CTRG_00650(-);CTRG_01402(-);CTRG_01485(-);CTRG_01532(-);CTRG_01867(-);CTRG_02204(-);CTRG_02297(-);CTRG_02384(-);CTRG_02676(-);CTRG_02809(-);CTRG_03515(-);CTRG_05181(-);CTRG_05764(-)
GO:0050657	BP	nucleic acid transport	14	66	0.000749526	CTRG_00520(-);CTRG_00663(-);CTRG_01532(-);CTRG_02260(-);CTRG_02386(-);CTRG_02485(-);CTRG_04757(-);CTRG_04786(-);CTRG_04791(-);CTRG_05414(-);CTRG_05561(-);CTRG_05764(-);CTRG_05780(-);CTRG_05921(-)
GO:0050658	BP	RNA transport	14	66	0.000749526	CTRG_00520(-);CTRG_00663(-);CTRG_01532(-);CTRG_02260(-);CTRG_02386(-);CTRG_02485(-);CTRG_04757(-);CTRG_04786(-);CTRG_04791(-);CTRG_05414(-);CTRG_05561(-);CTRG_05764(-);CTRG_05780(-);CTRG_05921(-)
GO:0051236	BP	establishment of RNA localization	14	66	0.000749526	CTRG_00520(-);CTRG_00663(-);CTRG_01532(-);CTRG_02260(-);CTRG_02386(-);CTRG_02485(-);CTRG_04757(-);CTRG_04786(-);CTRG_04791(-);CTRG_05414(-);CTRG_05561(-);CTRG_05764(-);CTRG_05780(-);CTRG_05921(-)
GO:0042255	BP	ribosome assembly	13	21	7.03243e-10	CTRG_00575(-);CTRG_01402(-);CTRG_01485(-);CTRG_01532(-);CTRG_01867(-);CTRG_02204(-);CTRG_02297(-);CTRG_02384(-);CTRG_02676(-);CTRG_02809(-);CTRG_03515(-);CTRG_05181(-);CTRG_05764(-)
GO:0000027	BP	ribosomal large subunit assembly	11	14	2.93172e-10	CTRG_00575(-);CTRG_01402(-);CTRG_01485(-);CTRG_01532(-);CTRG_01867(-);CTRG_02204(-);CTRG_02297(-);CTRG_02676(-);CTRG_03515(-);CTRG_05181(-);CTRG_05764(-)
GO:0005976	BP	polysaccharide metabolic process	11	38	0.000159368	CTRG_00650(-);CTRG_01215(-);CTRG_01427(-);CTRG_03324(-);CTRG_03585(-);CTRG_03651(-);CTRG_03937(-);CTRG_04661(-);CTRG_05121(-);CTRG_05996(-);CTRG_05997(-)
GO:0006405	BP	RNA export from nucleus	11	47	0.00117774	CTRG_00520(-);CTRG_00663(-);CTRG_01532(-);CTRG_02260(-);CTRG_02485(-);CTRG_04757(-);CTRG_04786(-);CTRG_05561(-);CTRG_05764(-);CTRG_05780(-);CTRG_05921(-)
GO:0071166	BP	ribonucleoprotein complex localization	11	47	0.00117774	CTRG_00520(-);CTRG_00663(-);CTRG_01532(-);CTRG_02260(-);CTRG_02485(-);CTRG_04757(-);CTRG_04786(-);CTRG_05561(-);CTRG_05764(-);CTRG_05780(-);CTRG_05921(-)
GO:0071426	BP	ribonucleoprotein complex export from nucleus	11	47	0.00117774	CTRG_00520(-);CTRG_00663(-);CTRG_01532(-);CTRG_02260(-);CTRG_02485(-);CTRG_04757(-);CTRG_04786(-);CTRG_05561(-);CTRG_05764(-);CTRG_05780(-);CTRG_05921(-)
GO:0006611	BP	protein export from nucleus	11	51	0.00239123	CTRG_00520(-);CTRG_00663(-);CTRG_01532(-);CTRG_02260(-);CTRG_02485(-);CTRG_04757(-);CTRG_04786(-);CTRG_05561(-);CTRG_05764(-);CTRG_05780(-);CTRG_05921(-)
GO:0051168	BP	nuclear export	11	51	0.00239123	CTRG_00520(-);CTRG_00663(-);CTRG_01532(-);CTRG_02260(-);CTRG_02485(-);CTRG_04757(-);CTRG_04786(-);CTRG_05561(-);CTRG_05764(-);CTRG_05780(-);CTRG_05921(-)
GO:0071428	BP	rRNA-containing ribonucleoprotein complex export from nucleus	10	26	2.02857e-05	CTRG_00520(-);CTRG_00663(-);CTRG_01532(-);CTRG_02260(-);CTRG_02485(-);CTRG_04757(-);CTRG_04786(-);CTRG_05561(-);CTRG_05764(-);CTRG_05780(-)
GO:0044264	BP	cellular polysaccharide metabolic process	10	32	0.00015748	CTRG_00650(-);CTRG_01215(-);CTRG_03324(-);CTRG_03585(-);CTRG_03651(-);CTRG_03937(-);CTRG_04661(-);CTRG_05121(-);CTRG_05996(-);CTRG_05997(-)
GO:0044036	BP	cell wall macromolecule metabolic process	9	26	0.000139796	CTRG_01215(-);CTRG_01997(-);CTRG_03324(-);CTRG_03585(-);CTRG_03651(-);CTRG_03937(-);CTRG_05121(-);CTRG_05996(-);CTRG_05997(-)
GO:0000271	BP	polysaccharide biosynthetic process	9	28	0.000266545	CTRG_01215(-);CTRG_03324(-);CTRG_03585(-);CTRG_03651(-);CTRG_03937(-);CTRG_04661(-);CTRG_05121(-);CTRG_05996(-);CTRG_05997(-)
GO:0033692	BP	cellular polysaccharide biosynthetic process	9	28	0.000266545	CTRG_01215(-);CTRG_03324(-);CTRG_03585(-);CTRG_03651(-);CTRG_03937(-);CTRG_04661(-);CTRG_05121(-);CTRG_05996(-);CTRG_05997(-)
GO:0034637	BP	cellular carbohydrate biosynthetic process	9	32	0.000805835	CTRG_01215(-);CTRG_03324(-);CTRG_03585(-);CTRG_03651(-);CTRG_03937(-);CTRG_04661(-);CTRG_05121(-);CTRG_05996(-);CTRG_05997(-)
GO:0006360	BP	transcription by RNA polymerase I	9	36	0.00201544	CTRG_00281(-);CTRG_00921(-);CTRG_01076(-);CTRG_01473(-);CTRG_01727(-);CTRG_03311(-);CTRG_03566(-);CTRG_03780(-);CTRG_04080(-)
GO:0006040	BP	amino sugar metabolic process	8	16	1.40649e-05	CTRG_01427(-);CTRG_01436(-);CTRG_02407(-);CTRG_03585(-);CTRG_03651(-);CTRG_05721(-);CTRG_05949(-);CTRG_06013(-)
GO:0000054	BP	ribosomal subunit export from nucleus	8	24	0.000446817	CTRG_00520(-);CTRG_00663(-);CTRG_01532(-);CTRG_02260(-);CTRG_04757(-);CTRG_04786(-);CTRG_05764(-);CTRG_05780(-)
GO:0033750	BP	ribosome localization	8	24	0.000446817	CTRG_00520(-);CTRG_00663(-);CTRG_01532(-);CTRG_02260(-);CTRG_04757(-);CTRG_04786(-);CTRG_05764(-);CTRG_05780(-)
GO:0046349	BP	amino sugar biosynthetic process	7	9	7.61512e-07	CTRG_01436(-);CTRG_02407(-);CTRG_03585(-);CTRG_03651(-);CTRG_05721(-);CTRG_05949(-);CTRG_06013(-)
GO:0009226	BP	nucleotide-sugar biosynthetic process	6	8	7.34036e-06	CTRG_01436(-);CTRG_01997(-);CTRG_02407(-);CTRG_03651(-);CTRG_04654(-);CTRG_06013(-)
GO:0009225	BP	nucleotide-sugar metabolic process	6	9	2.04981e-05	CTRG_01436(-);CTRG_01997(-);CTRG_02407(-);CTRG_03651(-);CTRG_04654(-);CTRG_06013(-)
GO:0010412	BP	mannan metabolic process	6	13	0.000314689	CTRG_01215(-);CTRG_03324(-);CTRG_03937(-);CTRG_05121(-);CTRG_05996(-);CTRG_05997(-)
GO:0046354	BP	mannan biosynthetic process	6	13	0.000314689	CTRG_01215(-);CTRG_03324(-);CTRG_03937(-);CTRG_05121(-);CTRG_05996(-);CTRG_05997(-)
GO:0006384	BP	transcription initiation from RNA polymerase III promoter	6	14	0.000512878	CTRG_00594(-);CTRG_00812(-);CTRG_00826(-);CTRG_00921(-);CTRG_01473(-);CTRG_03566(-)
GO:0035268	BP	protein mannosylation	6	15	0.000796168	CTRG_01215(-);CTRG_03324(-);CTRG_03937(-);CTRG_05121(-);CTRG_05996(-);CTRG_05997(-)
GO:0097502	BP	mannosylation	6	15	0.000796168	CTRG_01215(-);CTRG_03324(-);CTRG_03937(-);CTRG_05121(-);CTRG_05996(-);CTRG_05997(-)
GO:1902626	BP	assembly of large subunit precursor of preribosome	5	6	2.08512e-05	CTRG_00081(-);CTRG_00381(-);CTRG_02260(-);CTRG_02522(-);CTRG_02676(-)
GO:0031167	BP	rRNA methylation	5	9	0.000355151	CTRG_00381(-);CTRG_00885(-);CTRG_03008(-);CTRG_03780(-);CTRG_04106(-)
GO:0006022	BP	aminoglycan metabolic process	5	11	0.00113333	CTRG_01427(-);CTRG_03585(-);CTRG_03651(-);CTRG_05721(-);CTRG_05949(-)
GO:0006030	BP	chitin metabolic process	5	11	0.00113333	CTRG_01427(-);CTRG_03585(-);CTRG_03651(-);CTRG_05721(-);CTRG_05949(-)
GO:0006361	BP	transcription initiation from RNA polymerase I promoter	5	11	0.00113333	CTRG_00921(-);CTRG_01076(-);CTRG_01473(-);CTRG_01727(-);CTRG_03566(-)
GO:0006386	BP	termination of RNA polymerase III transcription	5	11	0.00113333	CTRG_00812(-);CTRG_00826(-);CTRG_00921(-);CTRG_01473(-);CTRG_03566(-)
GO:0009304	BP	tRNA transcription	5	12	0.00181288	CTRG_00812(-);CTRG_00826(-);CTRG_00921(-);CTRG_01473(-);CTRG_03566(-)
GO:0042797	BP	tRNA transcription by RNA polymerase III	5	12	0.00181288	CTRG_00812(-);CTRG_00826(-);CTRG_00921(-);CTRG_01473(-);CTRG_03566(-)
GO:0000154	BP	rRNA modification	5	13	0.00274925	CTRG_00381(-);CTRG_00885(-);CTRG_03008(-);CTRG_03780(-);CTRG_04106(-)
GO:1901071	BP	glucosamine-containing compound metabolic process	5	13	0.00274925	CTRG_01427(-);CTRG_03585(-);CTRG_03651(-);CTRG_05721(-);CTRG_05949(-)
GO:0006047	BP	UDP-N-acetylglucosamine metabolic process	4	4	4.57386e-05	CTRG_01436(-);CTRG_02407(-);CTRG_03651(-);CTRG_06013(-)
GO:0006048	BP	UDP-N-acetylglucosamine biosynthetic process	4	4	4.57386e-05	CTRG_01436(-);CTRG_02407(-);CTRG_03651(-);CTRG_06013(-)
GO:0006023	BP	aminoglycan biosynthetic process	4	6	0.000599648	CTRG_03585(-);CTRG_03651(-);CTRG_05721(-);CTRG_05949(-)
GO:0006031	BP	chitin biosynthetic process	4	6	0.000599648	CTRG_03585(-);CTRG_03651(-);CTRG_05721(-);CTRG_05949(-)
GO:1901073	BP	glucosamine-containing compound biosynthetic process	4	6	0.000599648	CTRG_03585(-);CTRG_03651(-);CTRG_05721(-);CTRG_05949(-)
GO:0000464	BP	endonucleolytic cleavage in ITS1 upstream of 5.8S rRNA from tricistronic rRNA transcript (SSU-rRNA, 5.8S rRNA, LSU-rRNA)	3	3	0.000559209	CTRG_01402(-);CTRG_03355(-);CTRG_03515(-)
GO:0000494	BP	box C/D snoRNA 3'-end processing	3	4	0.00209962	CTRG_03008(-);CTRG_03780(-);CTRG_03943(-)
GO:0043137	BP	DNA replication, removal of RNA primer	3	4	0.00209962	CTRG_00417(-);CTRG_05085(-);CTRG_06077(-)
GO:0030684	CC	preribosome	61	86	6.23866e-51	CTRG_00081(-);CTRG_00354(-);CTRG_00381(-);CTRG_00492(-);CTRG_00495(-);CTRG_00520(-);CTRG_00575(-);CTRG_00625(-);CTRG_00905(-);CTRG_01000(-);CTRG_01103(-);CTRG_01402(-);CTRG_01605(-);CTRG_01684(-);CTRG_01718(-);CTRG_01871(-);CTRG_01877(-);CTRG_01999(-);CTRG_02247(-);CTRG_02253(-);CTRG_02260(-);CTRG_02297(-);CTRG_02334(-);CTRG_02335(-);CTRG_02384(-);CTRG_02394(-);CTRG_02522(-);CTRG_02676(-);CTRG_03…
GO:0005730	CC	nucleolus	80	165	5.39138e-49	CTRG_00081(-);CTRG_00281(-);CTRG_00354(-);CTRG_00381(-);CTRG_00417(-);CTRG_00492(-);CTRG_00495(-);CTRG_00575(-);CTRG_00625(-);CTRG_00800(-);CTRG_00848(-);CTRG_00885(-);CTRG_00905(-);CTRG_00921(-);CTRG_01000(-);CTRG_01103(-);CTRG_01402(-);CTRG_01473(-);CTRG_01485(-);CTRG_01532(-);CTRG_01605(-);CTRG_01668(-);CTRG_01684(-);CTRG_01718(-);CTRG_01727(-);CTRG_01790(-);CTRG_01815(-);CTRG_01842(-);CTRG_01…
GO:1990904	CC	ribonucleoprotein complex	103	341	7.42979e-41	CTRG_00026(-);CTRG_00081(-);CTRG_00197(-);CTRG_00354(-);CTRG_00374(-);CTRG_00375(-);CTRG_00381(-);CTRG_00492(-);CTRG_00495(-);CTRG_00520(-);CTRG_00575(-);CTRG_00625(-);CTRG_00796(-);CTRG_00905(-);CTRG_01000(-);CTRG_01090(-);CTRG_01103(-);CTRG_01252(-);CTRG_01288(-);CTRG_01402(-);CTRG_01463(-);CTRG_01546(-);CTRG_01605(-);CTRG_01608(-);CTRG_01616(-);CTRG_01684(-);CTRG_01718(-);CTRG_01867(-);CTRG_01…
GO:0043228	CC	non-membrane-bounded organelle	122	623	2.61142e-28	CTRG_00026(-);CTRG_00081(-);CTRG_00197(-);CTRG_00281(-);CTRG_00354(-);CTRG_00374(-);CTRG_00381(-);CTRG_00417(-);CTRG_00492(-);CTRG_00495(-);CTRG_00520(-);CTRG_00575(-);CTRG_00625(-);CTRG_00796(-);CTRG_00800(-);CTRG_00848(-);CTRG_00885(-);CTRG_00905(-);CTRG_00921(-);CTRG_01000(-);CTRG_01090(-);CTRG_01103(-);CTRG_01252(-);CTRG_01288(-);CTRG_01402(-);CTRG_01463(-);CTRG_01473(-);CTRG_01485(-);CTRG_01…
GO:0043232	CC	intracellular non-membrane-bounded organelle	122	623	2.61142e-28	CTRG_00026(-);CTRG_00081(-);CTRG_00197(-);CTRG_00281(-);CTRG_00354(-);CTRG_00374(-);CTRG_00381(-);CTRG_00417(-);CTRG_00492(-);CTRG_00495(-);CTRG_00520(-);CTRG_00575(-);CTRG_00625(-);CTRG_00796(-);CTRG_00800(-);CTRG_00848(-);CTRG_00885(-);CTRG_00905(-);CTRG_00921(-);CTRG_01000(-);CTRG_01090(-);CTRG_01103(-);CTRG_01252(-);CTRG_01288(-);CTRG_01402(-);CTRG_01463(-);CTRG_01473(-);CTRG_01485(-);CTRG_01…
GO:0032040	CC	small-subunit processome	34	52	2.1482e-26	CTRG_00354(-);CTRG_00492(-);CTRG_00495(-);CTRG_00905(-);CTRG_01000(-);CTRG_01103(-);CTRG_01402(-);CTRG_01684(-);CTRG_01718(-);CTRG_02247(-);CTRG_02334(-);CTRG_02335(-);CTRG_02384(-);CTRG_03008(-);CTRG_03177(-);CTRG_03554(-);CTRG_03780(-);CTRG_03943(-);CTRG_04074(-);CTRG_04082(-);CTRG_04103(-);CTRG_04210(-);CTRG_04290(-);CTRG_04757(-);CTRG_04810(-);CTRG_04982(-);CTRG_05764(-);CTRG_05780(-);CTRG_05…
GO:0031981	CC	nuclear lumen	82	371	2.93212e-21	CTRG_00081(-);CTRG_00281(-);CTRG_00354(-);CTRG_00381(-);CTRG_00417(-);CTRG_00492(-);CTRG_00495(-);CTRG_00575(-);CTRG_00625(-);CTRG_00800(-);CTRG_00848(-);CTRG_00885(-);CTRG_00905(-);CTRG_00921(-);CTRG_01000(-);CTRG_01103(-);CTRG_01402(-);CTRG_01473(-);CTRG_01485(-);CTRG_01487(-);CTRG_01532(-);CTRG_01605(-);CTRG_01668(-);CTRG_01684(-);CTRG_01718(-);CTRG_01727(-);CTRG_01790(-);CTRG_01815(-);CTRG_01…
GO:0030687	CC	preribosome, large subunit precursor	22	28	3.40199e-20	CTRG_00081(-);CTRG_00381(-);CTRG_00575(-);CTRG_00625(-);CTRG_01605(-);CTRG_01871(-);CTRG_01877(-);CTRG_01999(-);CTRG_02253(-);CTRG_02260(-);CTRG_02297(-);CTRG_02522(-);CTRG_02676(-);CTRG_03355(-);CTRG_03409(-);CTRG_03515(-);CTRG_04786(-);CTRG_05181(-);CTRG_05404(-);CTRG_05688(-);CTRG_05764(-);CTRG_06078(-)
GO:0044428	CC	nuclear part	90	531	3.04865e-15	CTRG_00081(-);CTRG_00252(-);CTRG_00281(-);CTRG_00354(-);CTRG_00381(-);CTRG_00417(-);CTRG_00492(-);CTRG_00495(-);CTRG_00575(-);CTRG_00594(-);CTRG_00625(-);CTRG_00800(-);CTRG_00812(-);CTRG_00826(-);CTRG_00848(-);CTRG_00885(-);CTRG_00905(-);CTRG_00921(-);CTRG_01000(-);CTRG_01103(-);CTRG_01402(-);CTRG_01473(-);CTRG_01485(-);CTRG_01487(-);CTRG_01532(-);CTRG_01605(-);CTRG_01668(-);CTRG_01684(-);CTRG_01…
GO:0030686	CC	90S preribosome	19	29	3.72302e-15	CTRG_00354(-);CTRG_00575(-);CTRG_01000(-);CTRG_01103(-);CTRG_01684(-);CTRG_01718(-);CTRG_01877(-);CTRG_02297(-);CTRG_02384(-);CTRG_02394(-);CTRG_02676(-);CTRG_03177(-);CTRG_03409(-);CTRG_04074(-);CTRG_04210(-);CTRG_04757(-);CTRG_04982(-);CTRG_06000(-);CTRG_06092(-)
GO:0005634	CC	nucleus	127	921	8.41606e-15	CTRG_00027(-);CTRG_00028(-);CTRG_00081(-);CTRG_00252(-);CTRG_00281(-);CTRG_00354(-);CTRG_00358(-);CTRG_00375(-);CTRG_00380(-);CTRG_00381(-);CTRG_00417(-);CTRG_00492(-);CTRG_00495(-);CTRG_00575(-);CTRG_00594(-);CTRG_00625(-);CTRG_00650(-);CTRG_00663(-);CTRG_00796(-);CTRG_00800(-);CTRG_00812(-);CTRG_00826(-);CTRG_00848(-);CTRG_00885(-);CTRG_00905(-);CTRG_00911(-);CTRG_00921(-);CTRG_00923(-);CTRG_01…
GO:0005840	CC	ribosome	38	132	1.17758e-13	CTRG_00026(-);CTRG_00197(-);CTRG_00374(-);CTRG_00520(-);CTRG_00796(-);CTRG_01090(-);CTRG_01252(-);CTRG_01288(-);CTRG_01463(-);CTRG_01546(-);CTRG_01608(-);CTRG_01867(-);CTRG_01898(-);CTRG_02165(-);CTRG_02426(-);CTRG_02485(-);CTRG_02516(-);CTRG_02534(-);CTRG_02667(-);CTRG_02906(-);CTRG_02920(-);CTRG_03083(-);CTRG_03201(-);CTRG_03522(-);CTRG_03686(-);CTRG_03742(-);CTRG_04089(-);CTRG_04242(-);CTRG_04…
GO:0031974	CC	membrane-enclosed lumen	82	513	2.94306e-12	CTRG_00081(-);CTRG_00281(-);CTRG_00354(-);CTRG_00381(-);CTRG_00417(-);CTRG_00492(-);CTRG_00495(-);CTRG_00575(-);CTRG_00625(-);CTRG_00800(-);CTRG_00848(-);CTRG_00885(-);CTRG_00905(-);CTRG_00921(-);CTRG_01000(-);CTRG_01103(-);CTRG_01402(-);CTRG_01473(-);CTRG_01485(-);CTRG_01487(-);CTRG_01532(-);CTRG_01605(-);CTRG_01668(-);CTRG_01684(-);CTRG_01718(-);CTRG_01727(-);CTRG_01790(-);CTRG_01815(-);CTRG_01…
GO:0043233	CC	organelle lumen	82	513	2.94306e-12	CTRG_00081(-);CTRG_00281(-);CTRG_00354(-);CTRG_00381(-);CTRG_00417(-);CTRG_00492(-);CTRG_00495(-);CTRG_00575(-);CTRG_00625(-);CTRG_00800(-);CTRG_00848(-);CTRG_00885(-);CTRG_00905(-);CTRG_00921(-);CTRG_01000(-);CTRG_01103(-);CTRG_01402(-);CTRG_01473(-);CTRG_01485(-);CTRG_01487(-);CTRG_01532(-);CTRG_01605(-);CTRG_01668(-);CTRG_01684(-);CTRG_01718(-);CTRG_01727(-);CTRG_01790(-);CTRG_01815(-);CTRG_01…
GO:0070013	CC	intracellular organelle lumen	82	513	2.94306e-12	CTRG_00081(-);CTRG_00281(-);CTRG_00354(-);CTRG_00381(-);CTRG_00417(-);CTRG_00492(-);CTRG_00495(-);CTRG_00575(-);CTRG_00625(-);CTRG_00800(-);CTRG_00848(-);CTRG_00885(-);CTRG_00905(-);CTRG_00921(-);CTRG_01000(-);CTRG_01103(-);CTRG_01402(-);CTRG_01473(-);CTRG_01485(-);CTRG_01487(-);CTRG_01532(-);CTRG_01605(-);CTRG_01668(-);CTRG_01684(-);CTRG_01718(-);CTRG_01727(-);CTRG_01790(-);CTRG_01815(-);CTRG_01…
GO:0030688	CC	preribosome, small subunit precursor	10	13	1.45391e-09	CTRG_00520(-);CTRG_01718(-);CTRG_03084(-);CTRG_03623(-);CTRG_04103(-);CTRG_04757(-);CTRG_04810(-);CTRG_04882(-);CTRG_05688(-);CTRG_05780(-)
GO:0044452	CC	nucleolar part	18	47	3.06805e-09	CTRG_00281(-);CTRG_00354(-);CTRG_00921(-);CTRG_01000(-);CTRG_01103(-);CTRG_01473(-);CTRG_01727(-);CTRG_01877(-);CTRG_03008(-);CTRG_03177(-);CTRG_03409(-);CTRG_03566(-);CTRG_03780(-);CTRG_04074(-);CTRG_04080(-);CTRG_04982(-);CTRG_05866(-);CTRG_06000(-)
GO:0032991	CC	protein-containing complex	133	1214	1.2264e-07	CTRG_00026(-);CTRG_00081(-);CTRG_00107(-);CTRG_00195(-);CTRG_00197(-);CTRG_00252(-);CTRG_00281(-);CTRG_00354(-);CTRG_00358(-);CTRG_00374(-);CTRG_00375(-);CTRG_00380(-);CTRG_00381(-);CTRG_00492(-);CTRG_00495(-);CTRG_00520(-);CTRG_00575(-);CTRG_00594(-);CTRG_00625(-);CTRG_00650(-);CTRG_00796(-);CTRG_00812(-);CTRG_00826(-);CTRG_00905(-);CTRG_00921(-);CTRG_01000(-);CTRG_01090(-);CTRG_01103(-);CTRG_01…
GO:0043229	CC	intracellular organelle	189	1975	4.55103e-07	CTRG_00026(-);CTRG_00027(-);CTRG_00028(-);CTRG_00081(-);CTRG_00197(-);CTRG_00252(-);CTRG_00281(-);CTRG_00354(-);CTRG_00358(-);CTRG_00374(-);CTRG_00375(-);CTRG_00380(-);CTRG_00381(-);CTRG_00417(-);CTRG_00421(-);CTRG_00492(-);CTRG_00495(-);CTRG_00514(-);CTRG_00520(-);CTRG_00575(-);CTRG_00594(-);CTRG_00625(-);CTRG_00650(-);CTRG_00663(-);CTRG_00796(-);CTRG_00800(-);CTRG_00812(-);CTRG_00826(-);CTRG_00…
GO:0043226	CC	organelle	189	1986	7.88907e-07	CTRG_00026(-);CTRG_00027(-);CTRG_00028(-);CTRG_00081(-);CTRG_00197(-);CTRG_00252(-);CTRG_00281(-);CTRG_00354(-);CTRG_00358(-);CTRG_00374(-);CTRG_00375(-);CTRG_00380(-);CTRG_00381(-);CTRG_00417(-);CTRG_00421(-);CTRG_00492(-);CTRG_00495(-);CTRG_00514(-);CTRG_00520(-);CTRG_00575(-);CTRG_00594(-);CTRG_00625(-);CTRG_00650(-);CTRG_00663(-);CTRG_00796(-);CTRG_00800(-);CTRG_00812(-);CTRG_00826(-);CTRG_00…
GO:0022626	CC	cytosolic ribosome	10	21	1.02623e-06	CTRG_00520(-);CTRG_00796(-);CTRG_01090(-);CTRG_01867(-);CTRG_02485(-);CTRG_02516(-);CTRG_04089(-);CTRG_04344(-);CTRG_05561(-);CTRG_05657(-)
GO:0034388	CC	Pwp2p-containing subcomplex of 90S preribosome	5	6	1.47351e-05	CTRG_01000(-);CTRG_03177(-);CTRG_04074(-);CTRG_04982(-);CTRG_06000(-)
GO:0030689	CC	Noc complex	4	4	3.451e-05	CTRG_00575(-);CTRG_01718(-);CTRG_02297(-);CTRG_05181(-)
GO:0022625	CC	cytosolic large ribosomal subunit	5	8	0.00012077	CTRG_00796(-);CTRG_01090(-);CTRG_01867(-);CTRG_02516(-);CTRG_04089(-)
GO:0005623	CC	cell	208	2383	0.000195082	CTRG_00026(-);CTRG_00027(-);CTRG_00028(-);CTRG_00081(-);CTRG_00107(-);CTRG_00195(-);CTRG_00197(-);CTRG_00252(-);CTRG_00281(-);CTRG_00354(-);CTRG_00358(-);CTRG_00374(-);CTRG_00375(-);CTRG_00380(-);CTRG_00381(-);CTRG_00417(-);CTRG_00421(-);CTRG_00492(-);CTRG_00495(-);CTRG_00514(-);CTRG_00520(-);CTRG_00575(-);CTRG_00594(-);CTRG_00625(-);CTRG_00650(-);CTRG_00663(-);CTRG_00796(-);CTRG_00800(-);CTRG_00…
GO:0044464	CC	cell part	208	2383	0.000195082	CTRG_00026(-);CTRG_00027(-);CTRG_00028(-);CTRG_00081(-);CTRG_00107(-);CTRG_00195(-);CTRG_00197(-);CTRG_00252(-);CTRG_00281(-);CTRG_00354(-);CTRG_00358(-);CTRG_00374(-);CTRG_00375(-);CTRG_00380(-);CTRG_00381(-);CTRG_00417(-);CTRG_00421(-);CTRG_00492(-);CTRG_00495(-);CTRG_00514(-);CTRG_00520(-);CTRG_00575(-);CTRG_00594(-);CTRG_00625(-);CTRG_00650(-);CTRG_00663(-);CTRG_00796(-);CTRG_00800(-);CTRG_00…
GO:0005666	CC	RNA polymerase III complex	6	14	0.00034987	CTRG_00281(-);CTRG_00812(-);CTRG_00826(-);CTRG_00921(-);CTRG_01473(-);CTRG_03566(-)
GO:0005622	CC	intracellular	200	2285	0.000389104	CTRG_00026(-);CTRG_00027(-);CTRG_00028(-);CTRG_00081(-);CTRG_00107(-);CTRG_00195(-);CTRG_00197(-);CTRG_00252(-);CTRG_00281(-);CTRG_00354(-);CTRG_00358(-);CTRG_00374(-);CTRG_00375(-);CTRG_00380(-);CTRG_00381(-);CTRG_00417(-);CTRG_00421(-);CTRG_00492(-);CTRG_00495(-);CTRG_00514(-);CTRG_00520(-);CTRG_00575(-);CTRG_00594(-);CTRG_00625(-);CTRG_00650(-);CTRG_00663(-);CTRG_00796(-);CTRG_00800(-);CTRG_00…
GO:0044424	CC	intracellular part	200	2285	0.000389104	CTRG_00026(-);CTRG_00027(-);CTRG_00028(-);CTRG_00081(-);CTRG_00107(-);CTRG_00195(-);CTRG_00197(-);CTRG_00252(-);CTRG_00281(-);CTRG_00354(-);CTRG_00358(-);CTRG_00374(-);CTRG_00375(-);CTRG_00380(-);CTRG_00381(-);CTRG_00417(-);CTRG_00421(-);CTRG_00492(-);CTRG_00495(-);CTRG_00514(-);CTRG_00520(-);CTRG_00575(-);CTRG_00594(-);CTRG_00625(-);CTRG_00650(-);CTRG_00663(-);CTRG_00796(-);CTRG_00800(-);CTRG_00…
GO:0005736	CC	RNA polymerase I complex	5	10	0.000477463	CTRG_00281(-);CTRG_00921(-);CTRG_01473(-);CTRG_01727(-);CTRG_03566(-)
GO:0022627	CC	cytosolic small ribosomal subunit	5	10	0.000477463	CTRG_00520(-);CTRG_02485(-);CTRG_04344(-);CTRG_05561(-);CTRG_05657(-)
GO:0044391	CC	ribosomal subunit	12	65	0.00339493	CTRG_00520(-);CTRG_00796(-);CTRG_01090(-);CTRG_01608(-);CTRG_01867(-);CTRG_02485(-);CTRG_02516(-);CTRG_02920(-);CTRG_04089(-);CTRG_04344(-);CTRG_05561(-);CTRG_05657(-)
GO:0031428	CC	box C/D snoRNP complex	3	5	0.00402514	CTRG_03008(-);CTRG_03780(-);CTRG_05866(-)
GO:0044445	CC	cytosolic part	12	69	0.00563191	CTRG_00195(-);CTRG_00520(-);CTRG_00796(-);CTRG_01090(-);CTRG_01867(-);CTRG_02485(-);CTRG_02516(-);CTRG_04089(-);CTRG_04204(-);CTRG_04344(-);CTRG_05561(-);CTRG_05657(-)
GO:0030690	CC	Noc1p-Noc2p complex	2	2	0.00591714	CTRG_00575(-);CTRG_02297(-)
GO:0030691	CC	Noc2p-Noc3p complex	2	2	0.00591714	CTRG_00575(-);CTRG_05181(-)
GO:0031515	CC	tRNA (m1A) methyltransferase complex	2	2	0.00591714	CTRG_00380(-);CTRG_05956(-)
GO:0005732	CC	small nucleolar ribonucleoprotein complex	5	17	0.00748116	CTRG_00375(-);CTRG_01103(-);CTRG_03008(-);CTRG_03780(-);CTRG_05866(-)
GO:0003723	MF	RNA binding	64	331	9.15585e-14	CTRG_00195(-);CTRG_00354(-);CTRG_00375(-);CTRG_00381(-);CTRG_00492(-);CTRG_00520(-);CTRG_00625(-);CTRG_00663(-);CTRG_00796(-);CTRG_00885(-);CTRG_00923(-);CTRG_01402(-);CTRG_01485(-);CTRG_01532(-);CTRG_01565(-);CTRG_01877(-);CTRG_02014(-);CTRG_02384(-);CTRG_02386(-);CTRG_02426(-);CTRG_02485(-);CTRG_02516(-);CTRG_02522(-);CTRG_02648(-);CTRG_02676(-);CTRG_02755(-);CTRG_02788(-);CTRG_02809(-);CTRG_02…
GO:0003735	MF	structural constituent of ribosome	32	102	5.01579e-13	CTRG_00026(-);CTRG_00197(-);CTRG_00374(-);CTRG_00520(-);CTRG_00796(-);CTRG_01090(-);CTRG_01252(-);CTRG_01288(-);CTRG_01463(-);CTRG_01546(-);CTRG_01608(-);CTRG_01867(-);CTRG_01898(-);CTRG_02165(-);CTRG_02426(-);CTRG_02485(-);CTRG_02534(-);CTRG_02667(-);CTRG_02906(-);CTRG_02920(-);CTRG_03083(-);CTRG_03522(-);CTRG_03686(-);CTRG_03742(-);CTRG_04242(-);CTRG_04243(-);CTRG_04337(-);CTRG_04344(-);CTRG_04…
GO:0019843	MF	rRNA binding	15	29	2.88667e-10	CTRG_00354(-);CTRG_00625(-);CTRG_00663(-);CTRG_01402(-);CTRG_01485(-);CTRG_01532(-);CTRG_01877(-);CTRG_02384(-);CTRG_02426(-);CTRG_03515(-);CTRG_04106(-);CTRG_04210(-);CTRG_04461(-);CTRG_04719(-);CTRG_05884(-)
GO:0003676	MF	nucleic acid binding	91	676	8.56942e-10	CTRG_00027(-);CTRG_00195(-);CTRG_00252(-);CTRG_00281(-);CTRG_00354(-);CTRG_00375(-);CTRG_00381(-);CTRG_00417(-);CTRG_00492(-);CTRG_00520(-);CTRG_00594(-);CTRG_00612(-);CTRG_00625(-);CTRG_00663(-);CTRG_00796(-);CTRG_00812(-);CTRG_00885(-);CTRG_00921(-);CTRG_00923(-);CTRG_01097(-);CTRG_01402(-);CTRG_01473(-);CTRG_01485(-);CTRG_01532(-);CTRG_01565(-);CTRG_01727(-);CTRG_01877(-);CTRG_02014(-);CTRG_02…
GO:0005198	MF	structural molecule activity	32	154	5.6402e-08	CTRG_00026(-);CTRG_00197(-);CTRG_00374(-);CTRG_00520(-);CTRG_00796(-);CTRG_01090(-);CTRG_01252(-);CTRG_01288(-);CTRG_01463(-);CTRG_01546(-);CTRG_01608(-);CTRG_01867(-);CTRG_01898(-);CTRG_02165(-);CTRG_02426(-);CTRG_02485(-);CTRG_02534(-);CTRG_02667(-);CTRG_02906(-);CTRG_02920(-);CTRG_03083(-);CTRG_03522(-);CTRG_03686(-);CTRG_03742(-);CTRG_04242(-);CTRG_04243(-);CTRG_04337(-);CTRG_04344(-);CTRG_04…
GO:0030515	MF	snoRNA binding	11	21	6.48669e-08	CTRG_00354(-);CTRG_00492(-);CTRG_00923(-);CTRG_01402(-);CTRG_02648(-);CTRG_03008(-);CTRG_03177(-);CTRG_04074(-);CTRG_04210(-);CTRG_05866(-);CTRG_06000(-)
GO:0140098	MF	catalytic activity, acting on RNA	34	206	6.3824e-06	CTRG_00252(-);CTRG_00281(-);CTRG_00380(-);CTRG_00381(-);CTRG_00492(-);CTRG_00812(-);CTRG_00826(-);CTRG_00885(-);CTRG_00921(-);CTRG_00923(-);CTRG_01473(-);CTRG_01684(-);CTRG_01727(-);CTRG_01842(-);CTRG_02079(-);CTRG_02522(-);CTRG_02676(-);CTRG_02886(-);CTRG_03281(-);CTRG_03283(-);CTRG_03355(-);CTRG_03554(-);CTRG_03566(-);CTRG_03623(-);CTRG_03780(-);CTRG_04106(-);CTRG_04204(-);CTRG_04810(-);CTRG_05…
GO:0008649	MF	rRNA methyltransferase activity	7	12	7.28086e-06	CTRG_00381(-);CTRG_00885(-);CTRG_01842(-);CTRG_03623(-);CTRG_03780(-);CTRG_04106(-);CTRG_05404(-)
GO:0140102	MF	catalytic activity, acting on a rRNA	7	12	7.28086e-06	CTRG_00381(-);CTRG_00885(-);CTRG_01842(-);CTRG_03623(-);CTRG_03780(-);CTRG_04106(-);CTRG_05404(-)
GO:0016779	MF	nucleotidyltransferase activity	15	61	2.87825e-05	CTRG_00195(-);CTRG_00281(-);CTRG_00812(-);CTRG_00826(-);CTRG_00921(-);CTRG_01473(-);CTRG_01727(-);CTRG_02120(-);CTRG_02317(-);CTRG_03281(-);CTRG_03283(-);CTRG_03566(-);CTRG_04917(-);CTRG_06013(-);CTRG_06077(-)
GO:0042134	MF	rRNA primary transcript binding	5	7	4.33877e-05	CTRG_00354(-);CTRG_00625(-);CTRG_01402(-);CTRG_02384(-);CTRG_03515(-)
GO:0003899	MF	DNA-directed 5'-3' RNA polymerase activity	9	25	4.76945e-05	CTRG_00281(-);CTRG_00812(-);CTRG_00826(-);CTRG_00921(-);CTRG_01473(-);CTRG_01727(-);CTRG_03281(-);CTRG_03283(-);CTRG_03566(-)
GO:0034062	MF	5'-3' RNA polymerase activity	9	26	6.81955e-05	CTRG_00281(-);CTRG_00812(-);CTRG_00826(-);CTRG_00921(-);CTRG_01473(-);CTRG_01727(-);CTRG_03281(-);CTRG_03283(-);CTRG_03566(-)
GO:0097747	MF	RNA polymerase activity	9	26	6.81955e-05	CTRG_00281(-);CTRG_00812(-);CTRG_00826(-);CTRG_00921(-);CTRG_01473(-);CTRG_01727(-);CTRG_03281(-);CTRG_03283(-);CTRG_03566(-)
GO:0003724	MF	RNA helicase activity	10	39	0.000445173	CTRG_00492(-);CTRG_00923(-);CTRG_02522(-);CTRG_02676(-);CTRG_02886(-);CTRG_03355(-);CTRG_03554(-);CTRG_04810(-);CTRG_05883(-);CTRG_06078(-)
GO:0008173	MF	RNA methyltransferase activity	9	33	0.000526076	CTRG_00380(-);CTRG_00381(-);CTRG_00885(-);CTRG_01842(-);CTRG_03623(-);CTRG_03780(-);CTRG_04106(-);CTRG_05404(-);CTRG_05956(-)
GO:0001056	MF	RNA polymerase III activity	5	11	0.000741061	CTRG_00812(-);CTRG_00826(-);CTRG_00921(-);CTRG_01473(-);CTRG_03566(-)
GO:0034511	MF	U3 snoRNA binding	5	11	0.000741061	CTRG_00492(-);CTRG_01402(-);CTRG_03177(-);CTRG_04074(-);CTRG_06000(-)
GO:0004100	MF	chitin synthase activity	3	4	0.00159964	CTRG_03585(-);CTRG_05721(-);CTRG_05949(-)
GO:0070180	MF	large ribosomal subunit rRNA binding	3	4	0.00159964	CTRG_00663(-);CTRG_01877(-);CTRG_04719(-)
GO:0019825	MF	oxygen binding	4	8	0.0017319	CTRG_03864(-);CTRG_04767(-);CTRG_05855(-);CTRG_05862(-)
GO:0016757	MF	transferase activity, transferring glycosyl groups	16	96	0.0018421	CTRG_00566(-);CTRG_00927(-);CTRG_01215(-);CTRG_02689(-);CTRG_03324(-);CTRG_03325(-);CTRG_03585(-);CTRG_03937(-);CTRG_04661(-);CTRG_04990(-);CTRG_05121(-);CTRG_05721(-);CTRG_05949(-);CTRG_05972(-);CTRG_05996(-);CTRG_05997(-)
GO:0016740	MF	transferase activity	70	682	0.00222634	CTRG_00028(-);CTRG_00107(-);CTRG_00195(-);CTRG_00281(-);CTRG_00380(-);CTRG_00381(-);CTRG_00566(-);CTRG_00650(-);CTRG_00812(-);CTRG_00826(-);CTRG_00885(-);CTRG_00921(-);CTRG_00927(-);CTRG_00979(-);CTRG_00994(-);CTRG_01071(-);CTRG_01215(-);CTRG_01436(-);CTRG_01460(-);CTRG_01473(-);CTRG_01594(-);CTRG_01727(-);CTRG_01762(-);CTRG_01842(-);CTRG_02006(-);CTRG_02120(-);CTRG_02231(-);CTRG_02296(-);CTRG_02…
GO:1901363	MF	heterocyclic compound binding	122	1330	0.00255409	CTRG_00027(-);CTRG_00195(-);CTRG_00252(-);CTRG_00281(-);CTRG_00354(-);CTRG_00375(-);CTRG_00381(-);CTRG_00417(-);CTRG_00492(-);CTRG_00514(-);CTRG_00520(-);CTRG_00594(-);CTRG_00612(-);CTRG_00625(-);CTRG_00650(-);CTRG_00663(-);CTRG_00796(-);CTRG_00812(-);CTRG_00885(-);CTRG_00921(-);CTRG_00923(-);CTRG_01071(-);CTRG_01097(-);CTRG_01402(-);CTRG_01460(-);CTRG_01473(-);CTRG_01485(-);CTRG_01532(-);CTRG_01…
GO:0097159	MF	organic cyclic compound binding	122	1332	0.00271928	CTRG_00027(-);CTRG_00195(-);CTRG_00252(-);CTRG_00281(-);CTRG_00354(-);CTRG_00375(-);CTRG_00381(-);CTRG_00417(-);CTRG_00492(-);CTRG_00514(-);CTRG_00520(-);CTRG_00594(-);CTRG_00612(-);CTRG_00625(-);CTRG_00650(-);CTRG_00663(-);CTRG_00796(-);CTRG_00812(-);CTRG_00885(-);CTRG_00921(-);CTRG_00923(-);CTRG_01071(-);CTRG_01097(-);CTRG_01402(-);CTRG_01460(-);CTRG_01473(-);CTRG_01485(-);CTRG_01532(-);CTRG_01…
GO:0008757	MF	S-adenosylmethionine-dependent methyltransferase activity	11	57	0.00292981	CTRG_00380(-);CTRG_00381(-);CTRG_00885(-);CTRG_01842(-);CTRG_02231(-);CTRG_03623(-);CTRG_03780(-);CTRG_04106(-);CTRG_05285(-);CTRG_05404(-);CTRG_05956(-)
GO:0001054	MF	RNA polymerase I activity	4	9	0.00293396	CTRG_00921(-);CTRG_01473(-);CTRG_01727(-);CTRG_03566(-)

## Sheet: ATCC750-GO-Down
GO.ID	Category	Term	Down	Total	Pvalue	Down_gene
GO:0044281	BP	small molecule metabolic process	47	506	5.61939e-08	CTRG_00199(-);CTRG_00457(-);CTRG_00534(-);CTRG_00547(-);CTRG_00747(-);CTRG_00909(-);CTRG_01005(-);CTRG_01021(-);CTRG_01062(-);CTRG_01093(-);CTRG_01514(-);CTRG_01733(-);CTRG_02032(-);CTRG_02210(-);CTRG_02332(-);CTRG_02374(-);CTRG_02525(-);CTRG_03132(-);CTRG_03389(-);CTRG_03432(-);CTRG_03472(-);CTRG_03661(-);CTRG_04170(-);CTRG_04184(-);CTRG_04354(-);CTRG_04587(-);CTRG_04626(-);CTRG_04627(-);CTRG_04…
GO:0006082	BP	organic acid metabolic process	34	295	4.06889e-08	CTRG_00199(-);CTRG_00457(-);CTRG_00534(-);CTRG_00547(-);CTRG_00747(-);CTRG_00909(-);CTRG_01005(-);CTRG_01021(-);CTRG_01093(-);CTRG_02032(-);CTRG_02210(-);CTRG_02332(-);CTRG_02374(-);CTRG_03132(-);CTRG_03389(-);CTRG_03432(-);CTRG_03472(-);CTRG_03661(-);CTRG_04184(-);CTRG_04354(-);CTRG_04587(-);CTRG_04627(-);CTRG_04642(-);CTRG_04702(-);CTRG_05048(-);CTRG_05176(-);CTRG_05258(-);CTRG_05262(-);CTRG_05…
GO:0019752	BP	carboxylic acid metabolic process	33	284	5.57058e-08	CTRG_00199(-);CTRG_00457(-);CTRG_00534(-);CTRG_00547(-);CTRG_00747(-);CTRG_00909(-);CTRG_01005(-);CTRG_01021(-);CTRG_02032(-);CTRG_02210(-);CTRG_02332(-);CTRG_02374(-);CTRG_03132(-);CTRG_03389(-);CTRG_03432(-);CTRG_03472(-);CTRG_03661(-);CTRG_04184(-);CTRG_04354(-);CTRG_04587(-);CTRG_04627(-);CTRG_04642(-);CTRG_04702(-);CTRG_05048(-);CTRG_05176(-);CTRG_05258(-);CTRG_05262(-);CTRG_05359(-);CTRG_05…
GO:0043436	BP	oxoacid metabolic process	33	293	1.20881e-07	CTRG_00199(-);CTRG_00457(-);CTRG_00534(-);CTRG_00547(-);CTRG_00747(-);CTRG_00909(-);CTRG_01005(-);CTRG_01021(-);CTRG_02032(-);CTRG_02210(-);CTRG_02332(-);CTRG_02374(-);CTRG_03132(-);CTRG_03389(-);CTRG_03432(-);CTRG_03472(-);CTRG_03661(-);CTRG_04184(-);CTRG_04354(-);CTRG_04587(-);CTRG_04627(-);CTRG_04642(-);CTRG_04702(-);CTRG_05048(-);CTRG_05176(-);CTRG_05258(-);CTRG_05262(-);CTRG_05359(-);CTRG_05…
GO:0017144	BP	drug metabolic process	24	162	5.17733e-08	CTRG_00534(-);CTRG_00547(-);CTRG_00747(-);CTRG_00909(-);CTRG_01021(-);CTRG_01733(-);CTRG_02032(-);CTRG_02332(-);CTRG_02525(-);CTRG_03132(-);CTRG_03389(-);CTRG_03661(-);CTRG_04170(-);CTRG_04184(-);CTRG_04203(-);CTRG_04626(-);CTRG_04627(-);CTRG_05262(-);CTRG_05359(-);CTRG_05827(-);CTRG_05853(-);CTRG_05917(-);CTRG_05918(-);CTRG_05919(-)
GO:0005975	BP	carbohydrate metabolic process	17	148	0.000166968	CTRG_00461(-);CTRG_00464(-);CTRG_00900(-);CTRG_01062(-);CTRG_02178(-);CTRG_03132(-);CTRG_03389(-);CTRG_04184(-);CTRG_04659(-);CTRG_04702(-);CTRG_05827(-);CTRG_05828(-);CTRG_05978(-);CTRG_05993(-);CTRG_05998(-);CTRG_06010(-);CTRG_06101(-)
GO:0032787	BP	monocarboxylic acid metabolic process	16	88	6.62096e-07	CTRG_00457(-);CTRG_00534(-);CTRG_00547(-);CTRG_02032(-);CTRG_02332(-);CTRG_02374(-);CTRG_03132(-);CTRG_03389(-);CTRG_04184(-);CTRG_04354(-);CTRG_04587(-);CTRG_04642(-);CTRG_04702(-);CTRG_05359(-);CTRG_05506(-);CTRG_05853(-)
GO:0044282	BP	small molecule catabolic process	14	60	1.36142e-07	CTRG_00534(-);CTRG_00547(-);CTRG_01093(-);CTRG_01733(-);CTRG_02332(-);CTRG_02374(-);CTRG_04587(-);CTRG_04642(-);CTRG_04692(-);CTRG_05359(-);CTRG_05506(-);CTRG_05978(-);CTRG_05993(-);CTRG_06001(-)
GO:1901605	BP	alpha-amino acid metabolic process	14	119	0.000509726	CTRG_00199(-);CTRG_01005(-);CTRG_02210(-);CTRG_02332(-);CTRG_03432(-);CTRG_03472(-);CTRG_03661(-);CTRG_04627(-);CTRG_05048(-);CTRG_05176(-);CTRG_05258(-);CTRG_05401(-);CTRG_05950(-);CTRG_06001(-)
GO:0006790	BP	sulfur compound metabolic process	12	93	0.000560867	CTRG_01514(-);CTRG_01925(-);CTRG_02032(-);CTRG_02525(-);CTRG_03661(-);CTRG_05032(-);CTRG_05262(-);CTRG_05853(-);CTRG_05917(-);CTRG_05918(-);CTRG_05919(-);CTRG_05950(-)
GO:0009064	BP	glutamine family amino acid metabolic process	11	34	8.4253e-08	CTRG_00199(-);CTRG_01005(-);CTRG_02210(-);CTRG_02332(-);CTRG_03432(-);CTRG_03472(-);CTRG_04627(-);CTRG_05048(-);CTRG_05176(-);CTRG_05401(-);CTRG_06001(-)
GO:0006811	BP	ion transport	11	97	0.00278798	CTRG_00110(-);CTRG_00681(-);CTRG_01372(-);CTRG_01655(-);CTRG_02996(-);CTRG_03058(-);CTRG_03909(-);CTRG_04170(-);CTRG_05475(-);CTRG_05709(-);CTRG_05969(-)
GO:0016999	BP	antibiotic metabolic process	9	29	2.01841e-06	CTRG_00534(-);CTRG_00547(-);CTRG_00747(-);CTRG_00909(-);CTRG_01021(-);CTRG_02032(-);CTRG_03389(-);CTRG_04203(-);CTRG_05359(-)
GO:0016054	BP	organic acid catabolic process	9	38	2.35141e-05	CTRG_00534(-);CTRG_00547(-);CTRG_02332(-);CTRG_02374(-);CTRG_04587(-);CTRG_04642(-);CTRG_05359(-);CTRG_05506(-);CTRG_06001(-)
GO:0046395	BP	carboxylic acid catabolic process	9	38	2.35141e-05	CTRG_00534(-);CTRG_00547(-);CTRG_02332(-);CTRG_02374(-);CTRG_04587(-);CTRG_04642(-);CTRG_05359(-);CTRG_05506(-);CTRG_06001(-)
GO:0016042	BP	lipid catabolic process	9	42	5.54442e-05	CTRG_02374(-);CTRG_02964(-);CTRG_03052(-);CTRG_03153(-);CTRG_03885(-);CTRG_04188(-);CTRG_04642(-);CTRG_05506(-);CTRG_05889(-)
GO:0006812	BP	cation transport	9	54	0.000423862	CTRG_00110(-);CTRG_00681(-);CTRG_01372(-);CTRG_01655(-);CTRG_03058(-);CTRG_03909(-);CTRG_04170(-);CTRG_05475(-);CTRG_05969(-)
GO:0072329	BP	monocarboxylic acid catabolic process	8	20	8.36677e-07	CTRG_00534(-);CTRG_00547(-);CTRG_02332(-);CTRG_02374(-);CTRG_04587(-);CTRG_04642(-);CTRG_05359(-);CTRG_05506(-)
GO:0000041	BP	transition metal ion transport	8	26	8.31175e-06	CTRG_00110(-);CTRG_00681(-);CTRG_01372(-);CTRG_01655(-);CTRG_03058(-);CTRG_03909(-);CTRG_05475(-);CTRG_05969(-)
GO:0030001	BP	metal ion transport	8	34	7.18972e-05	CTRG_00110(-);CTRG_00681(-);CTRG_01372(-);CTRG_01655(-);CTRG_03058(-);CTRG_03909(-);CTRG_05475(-);CTRG_05969(-)
GO:0006526	BP	arginine biosynthetic process	7	10	2.69759e-08	CTRG_00199(-);CTRG_01005(-);CTRG_02210(-);CTRG_03432(-);CTRG_05048(-);CTRG_05176(-);CTRG_05401(-)
GO:0006525	BP	arginine metabolic process	7	13	3.45501e-07	CTRG_00199(-);CTRG_01005(-);CTRG_02210(-);CTRG_03432(-);CTRG_05048(-);CTRG_05176(-);CTRG_05401(-)
GO:0009084	BP	glutamine family amino acid biosynthetic process	7	17	3.38116e-06	CTRG_00199(-);CTRG_01005(-);CTRG_02210(-);CTRG_03432(-);CTRG_05048(-);CTRG_05176(-);CTRG_05401(-)
GO:0006766	BP	vitamin metabolic process	7	37	0.000862193	CTRG_02525(-);CTRG_04626(-);CTRG_04627(-);CTRG_05853(-);CTRG_05917(-);CTRG_05918(-);CTRG_05919(-)
GO:0006767	BP	water-soluble vitamin metabolic process	7	37	0.000862193	CTRG_02525(-);CTRG_04626(-);CTRG_04627(-);CTRG_05853(-);CTRG_05917(-);CTRG_05918(-);CTRG_05919(-)
GO:0042737	BP	drug catabolic process	6	18	7.25801e-05	CTRG_00534(-);CTRG_00547(-);CTRG_01733(-);CTRG_04203(-);CTRG_05359(-);CTRG_05827(-)
GO:0006081	BP	cellular aldehyde metabolic process	5	18	0.00077945	CTRG_03389(-);CTRG_04626(-);CTRG_04627(-);CTRG_04702(-);CTRG_05010(-)
GO:0044242	BP	cellular lipid catabolic process	5	24	0.00313284	CTRG_02374(-);CTRG_03153(-);CTRG_04642(-);CTRG_05506(-);CTRG_05889(-)
GO:0017001	BP	antibiotic catabolic process	4	5	1.64908e-05	CTRG_00534(-);CTRG_00547(-);CTRG_04203(-);CTRG_05359(-)
GO:0006772	BP	thiamine metabolic process	4	7	0.000107785	CTRG_02525(-);CTRG_05917(-);CTRG_05918(-);CTRG_05919(-)
GO:0042723	BP	thiamine-containing compound metabolic process	4	7	0.000107785	CTRG_02525(-);CTRG_05917(-);CTRG_05918(-);CTRG_05919(-)
GO:0006826	BP	iron ion transport	4	15	0.00320074	CTRG_00110(-);CTRG_03058(-);CTRG_03909(-);CTRG_05475(-)
GO:0015942	BP	formate metabolic process	3	3	8.02805e-05	CTRG_00534(-);CTRG_00547(-);CTRG_05359(-)
GO:0042183	BP	formate catabolic process	3	3	8.02805e-05	CTRG_00534(-);CTRG_00547(-);CTRG_05359(-)
GO:0042450	BP	arginine biosynthetic process via ornithine	3	3	8.02805e-05	CTRG_02210(-);CTRG_05176(-);CTRG_05401(-)
GO:0006577	BP	amino-acid betaine metabolic process	3	4	0.000310882	CTRG_00011(-);CTRG_00243(-);CTRG_04354(-)
GO:0006591	BP	ornithine metabolic process	3	4	0.000310882	CTRG_02210(-);CTRG_05176(-);CTRG_05401(-)
GO:0000103	BP	sulfate assimilation	3	6	0.00145713	CTRG_01925(-);CTRG_03661(-);CTRG_05262(-)
GO:0006097	BP	glyoxylate cycle	2	2	0.00187443	CTRG_03389(-);CTRG_04702(-)
GO:0046487	BP	glyoxylate metabolic process	2	2	0.00187443	CTRG_03389(-);CTRG_04702(-)
GO:0016020	CC	membrane	132	1666	8.47138e-11	CTRG_00042(-);CTRG_00051(-);CTRG_00090(-);CTRG_00100(-);CTRG_00110(-);CTRG_00149(-);CTRG_00158(-);CTRG_00161(-);CTRG_00222(-);CTRG_00255(-);CTRG_00268(-);CTRG_00280(-);CTRG_00301(-);CTRG_00328(-);CTRG_00458(-);CTRG_00558(-);CTRG_00681(-);CTRG_00722(-);CTRG_00860(-);CTRG_00874(-);CTRG_00879(-);CTRG_00886(-);CTRG_00900(-);CTRG_00910(-);CTRG_00968(-);CTRG_01352(-);CTRG_01372(-);CTRG_01373(-);CTRG_01…
GO:0005886	CC	plasma membrane	16	110	0.00022537	CTRG_00886(-);CTRG_01372(-);CTRG_01909(-);CTRG_02082(-);CTRG_02823(-);CTRG_03293(-);CTRG_03418(-);CTRG_03600(-);CTRG_03689(-);CTRG_05042(-);CTRG_05416(-);CTRG_05611(-);CTRG_05709(-);CTRG_05920(-);CTRG_05951(-);CTRG_06104(-)
GO:0071944	CC	cell periphery	22	188	0.000399849	CTRG_00886(-);CTRG_01372(-);CTRG_01909(-);CTRG_02082(-);CTRG_02823(-);CTRG_03293(-);CTRG_03418(-);CTRG_03600(-);CTRG_03689(-);CTRG_04579(-);CTRG_04659(-);CTRG_04685(-);CTRG_05042(-);CTRG_05198(-);CTRG_05200(-);CTRG_05416(-);CTRG_05458(-);CTRG_05611(-);CTRG_05709(-);CTRG_05920(-);CTRG_05951(-);CTRG_06104(-)
GO:0016491	MF	oxidoreductase activity	67	374	2.14711e-14	CTRG_00011(-);CTRG_00110(-);CTRG_00142(-);CTRG_00171(-);CTRG_00196(-);CTRG_00508(-);CTRG_00534(-);CTRG_00547(-);CTRG_00580(-);CTRG_00584(-);CTRG_00681(-);CTRG_00771(-);CTRG_00909(-);CTRG_01021(-);CTRG_01093(-);CTRG_01245(-);CTRG_01313(-);CTRG_01329(-);CTRG_01335(-);CTRG_01595(-);CTRG_01655(-);CTRG_01793(-);CTRG_01887(-);CTRG_01925(-);CTRG_02319(-);CTRG_02332(-);CTRG_02374(-);CTRG_02725(-);CTRG_02…
GO:0022857	MF	transmembrane transporter activity	58	339	1.56304e-11	CTRG_00042(-);CTRG_00051(-);CTRG_00090(-);CTRG_00100(-);CTRG_00222(-);CTRG_00255(-);CTRG_00301(-);CTRG_00458(-);CTRG_00558(-);CTRG_00860(-);CTRG_00874(-);CTRG_00886(-);CTRG_00910(-);CTRG_00968(-);CTRG_01352(-);CTRG_01372(-);CTRG_01373(-);CTRG_01374(-);CTRG_01848(-);CTRG_01909(-);CTRG_02081(-);CTRG_02082(-);CTRG_02216(-);CTRG_02352(-);CTRG_02594(-);CTRG_02603(-);CTRG_02823(-);CTRG_02945(-);CTRG_02…
GO:0005215	MF	transporter activity	58	355	1.12415e-10	CTRG_00042(-);CTRG_00051(-);CTRG_00090(-);CTRG_00100(-);CTRG_00222(-);CTRG_00255(-);CTRG_00301(-);CTRG_00458(-);CTRG_00558(-);CTRG_00860(-);CTRG_00874(-);CTRG_00886(-);CTRG_00910(-);CTRG_00968(-);CTRG_01352(-);CTRG_01372(-);CTRG_01373(-);CTRG_01374(-);CTRG_01848(-);CTRG_01909(-);CTRG_02081(-);CTRG_02082(-);CTRG_02216(-);CTRG_02352(-);CTRG_02594(-);CTRG_02603(-);CTRG_02823(-);CTRG_02945(-);CTRG_02…
GO:0016620	MF	oxidoreductase activity, acting on the aldehyde or oxo group of donors, NAD or NADP as acceptor	9	18	9.82954e-07	CTRG_00534(-);CTRG_00547(-);CTRG_01335(-);CTRG_02332(-);CTRG_03432(-);CTRG_03950(-);CTRG_04587(-);CTRG_05010(-);CTRG_05359(-)
GO:0016903	MF	oxidoreductase activity, acting on the aldehyde or oxo group of donors	9	21	4.92562e-06	CTRG_00534(-);CTRG_00547(-);CTRG_01335(-);CTRG_02332(-);CTRG_03432(-);CTRG_03950(-);CTRG_04587(-);CTRG_05010(-);CTRG_05359(-)
GO:0008509	MF	anion transmembrane transporter activity	15	60	9.64059e-06	CTRG_00051(-);CTRG_00222(-);CTRG_00255(-);CTRG_00458(-);CTRG_00910(-);CTRG_01909(-);CTRG_02945(-);CTRG_02972(-);CTRG_03676(-);CTRG_03683(-);CTRG_04646(-);CTRG_05709(-);CTRG_05872(-);CTRG_06032(-);CTRG_06203(-)
GO:0005342	MF	organic acid transmembrane transporter activity	11	39	4.61805e-05	CTRG_00051(-);CTRG_00458(-);CTRG_02945(-);CTRG_02972(-);CTRG_03676(-);CTRG_03683(-);CTRG_04646(-);CTRG_05709(-);CTRG_05872(-);CTRG_06032(-);CTRG_06203(-)
GO:0046943	MF	carboxylic acid transmembrane transporter activity	11	39	4.61805e-05	CTRG_00051(-);CTRG_00458(-);CTRG_02945(-);CTRG_02972(-);CTRG_03676(-);CTRG_03683(-);CTRG_04646(-);CTRG_05709(-);CTRG_05872(-);CTRG_06032(-);CTRG_06203(-)
GO:0008514	MF	organic anion transmembrane transporter activity	12	49	9.58266e-05	CTRG_00051(-);CTRG_00458(-);CTRG_01909(-);CTRG_02945(-);CTRG_02972(-);CTRG_03676(-);CTRG_03683(-);CTRG_04646(-);CTRG_05709(-);CTRG_05872(-);CTRG_06032(-);CTRG_06203(-)
GO:0016616	MF	oxidoreductase activity, acting on the CH-OH group of donors, NAD or NADP as acceptor	13	58	0.000130915	CTRG_00196(-);CTRG_00534(-);CTRG_00547(-);CTRG_00909(-);CTRG_01021(-);CTRG_04333(-);CTRG_04744(-);CTRG_05319(-);CTRG_05359(-);CTRG_05388(-);CTRG_05506(-);CTRG_05978(-);CTRG_05993(-)
GO:0015171	MF	amino acid transmembrane transporter activity	9	32	0.000236792	CTRG_00051(-);CTRG_00458(-);CTRG_02945(-);CTRG_02972(-);CTRG_03676(-);CTRG_03683(-);CTRG_04646(-);CTRG_05872(-);CTRG_06203(-)
GO:0015318	MF	inorganic molecular entity transmembrane transporter activity	22	141	0.000247196	CTRG_00051(-);CTRG_00222(-);CTRG_00255(-);CTRG_00458(-);CTRG_00910(-);CTRG_01372(-);CTRG_01848(-);CTRG_02945(-);CTRG_02972(-);CTRG_03418(-);CTRG_03676(-);CTRG_03683(-);CTRG_03689(-);CTRG_03752(-);CTRG_04170(-);CTRG_04646(-);CTRG_05416(-);CTRG_05709(-);CTRG_05872(-);CTRG_05969(-);CTRG_06032(-);CTRG_06203(-)
GO:0048037	MF	cofactor binding	31	233	0.00028346	CTRG_00011(-);CTRG_00534(-);CTRG_00547(-);CTRG_00584(-);CTRG_00680(-);CTRG_00909(-);CTRG_01313(-);CTRG_01406(-);CTRG_01471(-);CTRG_01793(-);CTRG_01887(-);CTRG_02210(-);CTRG_02374(-);CTRG_02725(-);CTRG_03432(-);CTRG_03472(-);CTRG_03611(-);CTRG_03629(-);CTRG_03633(-);CTRG_03635(-);CTRG_03760(-);CTRG_04203(-);CTRG_04333(-);CTRG_05032(-);CTRG_05258(-);CTRG_05318(-);CTRG_05319(-);CTRG_05359(-);CTRG_05…
GO:0016614	MF	oxidoreductase activity, acting on CH-OH group of donors	13	63	0.000316389	CTRG_00196(-);CTRG_00534(-);CTRG_00547(-);CTRG_00909(-);CTRG_01021(-);CTRG_04333(-);CTRG_04744(-);CTRG_05319(-);CTRG_05359(-);CTRG_05388(-);CTRG_05506(-);CTRG_05978(-);CTRG_05993(-)
GO:0008863	MF	formate dehydrogenase (NAD+) activity	3	3	0.00034068	CTRG_00534(-);CTRG_00547(-);CTRG_05359(-)
GO:0003824	MF	catalytic activity	165	1997	0.000377258	CTRG_00011(-);CTRG_00022(-);CTRG_00080(-);CTRG_00110(-);CTRG_00142(-);CTRG_00171(-);CTRG_00175(-);CTRG_00196(-);CTRG_00199(-);CTRG_00243(-);CTRG_00280(-);CTRG_00294(-);CTRG_00394(-);CTRG_00432(-);CTRG_00457(-);CTRG_00461(-);CTRG_00464(-);CTRG_00508(-);CTRG_00534(-);CTRG_00547(-);CTRG_00580(-);CTRG_00584(-);CTRG_00604(-);CTRG_00680(-);CTRG_00681(-);CTRG_00700(-);CTRG_00729(-);CTRG_00747(-);CTRG_00…
GO:0015075	MF	ion transmembrane transporter activity	23	156	0.000419479	CTRG_00051(-);CTRG_00222(-);CTRG_00255(-);CTRG_00458(-);CTRG_00910(-);CTRG_01372(-);CTRG_01848(-);CTRG_01909(-);CTRG_02945(-);CTRG_02972(-);CTRG_03418(-);CTRG_03676(-);CTRG_03683(-);CTRG_03689(-);CTRG_03752(-);CTRG_04170(-);CTRG_04646(-);CTRG_05416(-);CTRG_05709(-);CTRG_05872(-);CTRG_05969(-);CTRG_06032(-);CTRG_06203(-)
GO:0051287	MF	NAD binding	9	35	0.000494786	CTRG_00534(-);CTRG_00547(-);CTRG_00909(-);CTRG_03432(-);CTRG_04333(-);CTRG_05318(-);CTRG_05319(-);CTRG_05359(-);CTRG_05388(-)
GO:0000293	MF	ferric-chelate reductase activity	6	20	0.00187374	CTRG_00110(-);CTRG_00681(-);CTRG_01655(-);CTRG_03058(-);CTRG_03909(-);CTRG_05475(-)
GO:0016723	MF	oxidoreductase activity, oxidizing metal ions, NAD or NADP as acceptor	6	20	0.00187374	CTRG_00110(-);CTRG_00681(-);CTRG_01655(-);CTRG_03058(-);CTRG_03909(-);CTRG_05475(-)
GO:0016722	MF	oxidoreductase activity, oxidizing metal ions	6	21	0.00247176	CTRG_00110(-);CTRG_00681(-);CTRG_01655(-);CTRG_03058(-);CTRG_03909(-);CTRG_05475(-)

## Sheet: SLT34-GO-Up
GO.ID	Category	Term	Up	Total	Pvalue	Up_gene
GO:0046349	BP	amino sugar biosynthetic process	6	9	2.71787e-07	CTRG_01436(-);CTRG_02407(-);CTRG_03585(-);CTRG_03651(-);CTRG_05949(-);CTRG_06013(-)
GO:0006040	BP	amino sugar metabolic process	7	16	1.14938e-06	CTRG_01427(-);CTRG_01436(-);CTRG_02407(-);CTRG_03585(-);CTRG_03651(-);CTRG_05949(-);CTRG_06013(-)
GO:0006047	BP	UDP-N-acetylglucosamine metabolic process	4	4	2.41334e-06	CTRG_01436(-);CTRG_02407(-);CTRG_03651(-);CTRG_06013(-)
GO:0006048	BP	UDP-N-acetylglucosamine biosynthetic process	4	4	2.41334e-06	CTRG_01436(-);CTRG_02407(-);CTRG_03651(-);CTRG_06013(-)
GO:0005975	BP	carbohydrate metabolic process	17	148	5.5822e-05	CTRG_00031(-);CTRG_00263(-);CTRG_00564(-);CTRG_01049(-);CTRG_01062(-);CTRG_01102(-);CTRG_01122(-);CTRG_01427(-);CTRG_02140(-);CTRG_02178(-);CTRG_02280(-);CTRG_02540(-);CTRG_03585(-);CTRG_03651(-);CTRG_04702(-);CTRG_05570(-);CTRG_05997(-)
GO:0009226	BP	nucleotide-sugar biosynthetic process	4	8	0.000149027	CTRG_01436(-);CTRG_02407(-);CTRG_03651(-);CTRG_06013(-)
GO:0009225	BP	nucleotide-sugar metabolic process	4	9	0.000259993	CTRG_01436(-);CTRG_02407(-);CTRG_03651(-);CTRG_06013(-)
GO:0045229	BP	external encapsulating structure organization	7	35	0.00035842	CTRG_00263(-);CTRG_00718(-);CTRG_01122(-);CTRG_02140(-);CTRG_02280(-);CTRG_02540(-);CTRG_03585(-)
GO:0071555	BP	cell wall organization	7	35	0.00035842	CTRG_00263(-);CTRG_00718(-);CTRG_01122(-);CTRG_02140(-);CTRG_02280(-);CTRG_02540(-);CTRG_03585(-)
GO:0071554	BP	cell wall organization or biogenesis	10	70	0.000366957	CTRG_00263(-);CTRG_00718(-);CTRG_01071(-);CTRG_01122(-);CTRG_02140(-);CTRG_02280(-);CTRG_02540(-);CTRG_03585(-);CTRG_03651(-);CTRG_05997(-)
GO:0009062	BP	fatty acid catabolic process	4	10	0.00042	CTRG_00064(-);CTRG_02374(-);CTRG_02377(-);CTRG_04232(-)
GO:0006022	BP	aminoglycan metabolic process	4	11	0.000639733	CTRG_01427(-);CTRG_03585(-);CTRG_03651(-);CTRG_05949(-)
GO:0006030	BP	chitin metabolic process	4	11	0.000639733	CTRG_01427(-);CTRG_03585(-);CTRG_03651(-);CTRG_05949(-)
GO:0016020	CC	membrane	147	1666	9.77814e-19	CTRG_00004(-);CTRG_00031(-);CTRG_00040(-);CTRG_00042(-);CTRG_00051(-);CTRG_00062(-);CTRG_00065(-);CTRG_00231(-);CTRG_00263(-);CTRG_00301(-);CTRG_00719(-);CTRG_00722(-);CTRG_00725(-);CTRG_00741(-);CTRG_00752(-);CTRG_00879(-);CTRG_00908(-);CTRG_00924(-);CTRG_00952(-);CTRG_00992(-);CTRG_01102(-);CTRG_01122(-);CTRG_01155(-);CTRG_01156(-);CTRG_01160(-);CTRG_01205(-);CTRG_01208(-);CTRG_01210(-);CTRG_01…
GO:0005576	CC	extracellular region	8	36	0.000545547	CTRG_00264(-);CTRG_02113(-);CTRG_02621(-);CTRG_02799(-);CTRG_03791(-);CTRG_03797(-);CTRG_04491(-);CTRG_05930(-)
GO:0022857	MF	transmembrane transporter activity	56	339	3.95574e-15	CTRG_00004(-);CTRG_00040(-);CTRG_00042(-);CTRG_00051(-);CTRG_00301(-);CTRG_00741(-);CTRG_00752(-);CTRG_00952(-);CTRG_01222(-);CTRG_01353(-);CTRG_01359(-);CTRG_01507(-);CTRG_01570(-);CTRG_01849(-);CTRG_02100(-);CTRG_02287(-);CTRG_02410(-);CTRG_02506(-);CTRG_02514(-);CTRG_02594(-);CTRG_02603(-);CTRG_02613(-);CTRG_02628(-);CTRG_02945(-);CTRG_02958(-);CTRG_02972(-);CTRG_03462(-);CTRG_03683(-);CTRG_03…
GO:0005215	MF	transporter activity	56	355	3.28763e-14	CTRG_00004(-);CTRG_00040(-);CTRG_00042(-);CTRG_00051(-);CTRG_00301(-);CTRG_00741(-);CTRG_00752(-);CTRG_00952(-);CTRG_01222(-);CTRG_01353(-);CTRG_01359(-);CTRG_01507(-);CTRG_01570(-);CTRG_01849(-);CTRG_02100(-);CTRG_02287(-);CTRG_02410(-);CTRG_02506(-);CTRG_02514(-);CTRG_02594(-);CTRG_02603(-);CTRG_02613(-);CTRG_02628(-);CTRG_02945(-);CTRG_02958(-);CTRG_02972(-);CTRG_03462(-);CTRG_03683(-);CTRG_03…
GO:0015171	MF	amino acid transmembrane transporter activity	12	32	5.14784e-08	CTRG_00040(-);CTRG_00051(-);CTRG_02945(-);CTRG_02958(-);CTRG_02972(-);CTRG_03462(-);CTRG_03683(-);CTRG_04068(-);CTRG_04646(-);CTRG_05513(-);CTRG_05872(-);CTRG_06203(-)
GO:0005342	MF	organic acid transmembrane transporter activity	13	39	7.17773e-08	CTRG_00040(-);CTRG_00051(-);CTRG_02945(-);CTRG_02958(-);CTRG_02972(-);CTRG_03462(-);CTRG_03683(-);CTRG_04068(-);CTRG_04646(-);CTRG_05513(-);CTRG_05872(-);CTRG_06032(-);CTRG_06203(-)
GO:0046943	MF	carboxylic acid transmembrane transporter activity	13	39	7.17773e-08	CTRG_00040(-);CTRG_00051(-);CTRG_02945(-);CTRG_02958(-);CTRG_02972(-);CTRG_03462(-);CTRG_03683(-);CTRG_04068(-);CTRG_04646(-);CTRG_05513(-);CTRG_05872(-);CTRG_06032(-);CTRG_06203(-)
GO:0008514	MF	organic anion transmembrane transporter activity	14	49	1.98464e-07	CTRG_00040(-);CTRG_00051(-);CTRG_01570(-);CTRG_02945(-);CTRG_02958(-);CTRG_02972(-);CTRG_03462(-);CTRG_03683(-);CTRG_04068(-);CTRG_04646(-);CTRG_05513(-);CTRG_05872(-);CTRG_06032(-);CTRG_06203(-)
GO:0008509	MF	anion transmembrane transporter activity	14	60	2.96028e-06	CTRG_00040(-);CTRG_00051(-);CTRG_01570(-);CTRG_02945(-);CTRG_02958(-);CTRG_02972(-);CTRG_03462(-);CTRG_03683(-);CTRG_04068(-);CTRG_04646(-);CTRG_05513(-);CTRG_05872(-);CTRG_06032(-);CTRG_06203(-)
GO:0015075	MF	ion transmembrane transporter activity	22	156	3.39071e-05	CTRG_00004(-);CTRG_00040(-);CTRG_00051(-);CTRG_01222(-);CTRG_01570(-);CTRG_01849(-);CTRG_02287(-);CTRG_02410(-);CTRG_02945(-);CTRG_02958(-);CTRG_02972(-);CTRG_03462(-);CTRG_03683(-);CTRG_04068(-);CTRG_04307(-);CTRG_04646(-);CTRG_05090(-);CTRG_05416(-);CTRG_05513(-);CTRG_05872(-);CTRG_06032(-);CTRG_06203(-)
GO:0015318	MF	inorganic molecular entity transmembrane transporter activity	19	141	0.000222971	CTRG_00040(-);CTRG_00051(-);CTRG_01222(-);CTRG_01849(-);CTRG_02287(-);CTRG_02945(-);CTRG_02958(-);CTRG_02972(-);CTRG_03462(-);CTRG_03683(-);CTRG_04068(-);CTRG_04307(-);CTRG_04646(-);CTRG_05090(-);CTRG_05416(-);CTRG_05513(-);CTRG_05872(-);CTRG_06032(-);CTRG_06203(-)

## Sheet: SLT34-GO-Down
GO.ID	Category	Term	Down	Total	Pvalue	Down_gene
GO:0006807	BP	nitrogen compound metabolic process	66	1901	0.00518569	CTRG_00069(-);CTRG_00199(-);CTRG_00214(-);CTRG_00294(-);CTRG_00394(-);CTRG_00449(-);CTRG_00708(-);CTRG_00716(-);CTRG_00894(-);CTRG_01005(-);CTRG_01108(-);CTRG_01185(-);CTRG_01309(-);CTRG_01327(-);CTRG_01661(-);CTRG_01667(-);CTRG_01702(-);CTRG_01703(-);CTRG_01746(-);CTRG_01796(-);CTRG_01970(-);CTRG_02051(-);CTRG_02053(-);CTRG_02123(-);CTRG_02179(-);CTRG_02210(-);CTRG_02224(-);CTRG_02231(-);CTRG_02…
GO:0006725	BP	cellular aromatic compound metabolic process	49	1069	3.41254e-05	CTRG_00069(-);CTRG_00199(-);CTRG_00214(-);CTRG_00449(-);CTRG_00708(-);CTRG_00716(-);CTRG_00894(-);CTRG_01108(-);CTRG_01185(-);CTRG_01309(-);CTRG_01327(-);CTRG_01661(-);CTRG_01667(-);CTRG_01746(-);CTRG_01970(-);CTRG_02051(-);CTRG_02053(-);CTRG_02179(-);CTRG_02224(-);CTRG_02317(-);CTRG_02525(-);CTRG_02549(-);CTRG_02560(-);CTRG_02631(-);CTRG_02716(-);CTRG_02777(-);CTRG_02798(-);CTRG_03164(-);CTRG_03…
GO:0046483	BP	heterocycle metabolic process	49	1072	3.71374e-05	CTRG_00069(-);CTRG_00199(-);CTRG_00214(-);CTRG_00449(-);CTRG_00708(-);CTRG_00716(-);CTRG_00894(-);CTRG_01108(-);CTRG_01185(-);CTRG_01309(-);CTRG_01327(-);CTRG_01661(-);CTRG_01667(-);CTRG_01746(-);CTRG_01970(-);CTRG_02051(-);CTRG_02053(-);CTRG_02179(-);CTRG_02224(-);CTRG_02317(-);CTRG_02525(-);CTRG_02549(-);CTRG_02560(-);CTRG_02631(-);CTRG_02716(-);CTRG_02777(-);CTRG_02798(-);CTRG_03164(-);CTRG_03…
GO:1901360	BP	organic cyclic compound metabolic process	49	1109	0.00010143	CTRG_00069(-);CTRG_00199(-);CTRG_00214(-);CTRG_00449(-);CTRG_00708(-);CTRG_00716(-);CTRG_00894(-);CTRG_01108(-);CTRG_01185(-);CTRG_01309(-);CTRG_01327(-);CTRG_01661(-);CTRG_01667(-);CTRG_01746(-);CTRG_01970(-);CTRG_02051(-);CTRG_02053(-);CTRG_02179(-);CTRG_02224(-);CTRG_02317(-);CTRG_02525(-);CTRG_02549(-);CTRG_02560(-);CTRG_02631(-);CTRG_02716(-);CTRG_02777(-);CTRG_02798(-);CTRG_03164(-);CTRG_03…
GO:0034641	BP	cellular nitrogen compound metabolic process	49	1275	0.00414339	CTRG_00069(-);CTRG_00199(-);CTRG_00214(-);CTRG_00449(-);CTRG_00708(-);CTRG_00716(-);CTRG_00894(-);CTRG_01108(-);CTRG_01185(-);CTRG_01309(-);CTRG_01327(-);CTRG_01661(-);CTRG_01667(-);CTRG_01746(-);CTRG_01970(-);CTRG_02051(-);CTRG_02053(-);CTRG_02179(-);CTRG_02224(-);CTRG_02317(-);CTRG_02525(-);CTRG_02549(-);CTRG_02560(-);CTRG_02631(-);CTRG_02716(-);CTRG_02777(-);CTRG_02798(-);CTRG_03164(-);CTRG_03…
GO:1901576	BP	organic substance biosynthetic process	42	1067	0.0067707	CTRG_00199(-);CTRG_00214(-);CTRG_00449(-);CTRG_00507(-);CTRG_00708(-);CTRG_00716(-);CTRG_00894(-);CTRG_01005(-);CTRG_01108(-);CTRG_01185(-);CTRG_01309(-);CTRG_01327(-);CTRG_01661(-);CTRG_01667(-);CTRG_01746(-);CTRG_01970(-);CTRG_02051(-);CTRG_02053(-);CTRG_02210(-);CTRG_02317(-);CTRG_02525(-);CTRG_02560(-);CTRG_02631(-);CTRG_02716(-);CTRG_02798(-);CTRG_03502(-);CTRG_03593(-);CTRG_03811(-);CTRG_03…
GO:0006139	BP	nucleobase-containing compound metabolic process	41	1005	0.00382786	CTRG_00069(-);CTRG_00199(-);CTRG_00214(-);CTRG_00449(-);CTRG_00708(-);CTRG_00716(-);CTRG_00894(-);CTRG_01108(-);CTRG_01309(-);CTRG_01327(-);CTRG_01661(-);CTRG_01667(-);CTRG_01746(-);CTRG_01970(-);CTRG_02051(-);CTRG_02053(-);CTRG_02179(-);CTRG_02224(-);CTRG_02317(-);CTRG_02549(-);CTRG_02631(-);CTRG_02716(-);CTRG_02777(-);CTRG_02798(-);CTRG_03164(-);CTRG_03502(-);CTRG_03593(-);CTRG_03756(-);CTRG_03…
GO:0090304	BP	nucleic acid metabolic process	35	834	0.00576702	CTRG_00069(-);CTRG_00214(-);CTRG_00449(-);CTRG_00708(-);CTRG_00716(-);CTRG_00894(-);CTRG_01108(-);CTRG_01309(-);CTRG_01667(-);CTRG_01746(-);CTRG_01970(-);CTRG_02051(-);CTRG_02179(-);CTRG_02224(-);CTRG_02317(-);CTRG_02549(-);CTRG_02631(-);CTRG_02716(-);CTRG_02798(-);CTRG_03164(-);CTRG_03502(-);CTRG_03593(-);CTRG_03756(-);CTRG_03762(-);CTRG_03811(-);CTRG_03961(-);CTRG_04048(-);CTRG_04155(-);CTRG_04…
GO:0006259	BP	DNA metabolic process	31	231	2.34718e-14	CTRG_00069(-);CTRG_00214(-);CTRG_00708(-);CTRG_00716(-);CTRG_00894(-);CTRG_01108(-);CTRG_01309(-);CTRG_01667(-);CTRG_01746(-);CTRG_01970(-);CTRG_02179(-);CTRG_02224(-);CTRG_02317(-);CTRG_02549(-);CTRG_02631(-);CTRG_02716(-);CTRG_02798(-);CTRG_03164(-);CTRG_03502(-);CTRG_03593(-);CTRG_03756(-);CTRG_03762(-);CTRG_03811(-);CTRG_04048(-);CTRG_04155(-);CTRG_04398(-);CTRG_04830(-);CTRG_05098(-);CTRG_05…
GO:0051716	BP	cellular response to stimulus	28	405	3.15553e-06	CTRG_00069(-);CTRG_00214(-);CTRG_00507(-);CTRG_00708(-);CTRG_00716(-);CTRG_00894(-);CTRG_01108(-);CTRG_01667(-);CTRG_01746(-);CTRG_01970(-);CTRG_02224(-);CTRG_02549(-);CTRG_02631(-);CTRG_02716(-);CTRG_02780(-);CTRG_02798(-);CTRG_03164(-);CTRG_03593(-);CTRG_03756(-);CTRG_03762(-);CTRG_03811(-);CTRG_04048(-);CTRG_04398(-);CTRG_05098(-);CTRG_05119(-);CTRG_05280(-);CTRG_05831(-);CTRG_05871(-)
GO:0050896	BP	response to stimulus	28	468	5.27627e-05	CTRG_00069(-);CTRG_00214(-);CTRG_00507(-);CTRG_00708(-);CTRG_00716(-);CTRG_00894(-);CTRG_01108(-);CTRG_01667(-);CTRG_01746(-);CTRG_01970(-);CTRG_02224(-);CTRG_02549(-);CTRG_02631(-);CTRG_02716(-);CTRG_02780(-);CTRG_02798(-);CTRG_03164(-);CTRG_03593(-);CTRG_03756(-);CTRG_03762(-);CTRG_03811(-);CTRG_04048(-);CTRG_04398(-);CTRG_05098(-);CTRG_05119(-);CTRG_05280(-);CTRG_05831(-);CTRG_05871(-)
GO:0019438	BP	aromatic compound biosynthetic process	26	491	0.000805974	CTRG_00199(-);CTRG_00214(-);CTRG_00449(-);CTRG_00708(-);CTRG_01108(-);CTRG_01185(-);CTRG_01309(-);CTRG_01327(-);CTRG_01661(-);CTRG_01746(-);CTRG_01970(-);CTRG_02051(-);CTRG_02053(-);CTRG_02525(-);CTRG_02560(-);CTRG_02631(-);CTRG_02798(-);CTRG_03961(-);CTRG_04398(-);CTRG_04434(-);CTRG_04626(-);CTRG_04627(-);CTRG_05098(-);CTRG_05871(-);CTRG_05917(-);CTRG_05980(-)
GO:0018130	BP	heterocycle biosynthetic process	26	494	0.000886222	CTRG_00199(-);CTRG_00214(-);CTRG_00449(-);CTRG_00708(-);CTRG_01108(-);CTRG_01185(-);CTRG_01309(-);CTRG_01327(-);CTRG_01661(-);CTRG_01746(-);CTRG_01970(-);CTRG_02051(-);CTRG_02053(-);CTRG_02525(-);CTRG_02560(-);CTRG_02631(-);CTRG_02798(-);CTRG_03961(-);CTRG_04398(-);CTRG_04434(-);CTRG_04626(-);CTRG_04627(-);CTRG_05098(-);CTRG_05871(-);CTRG_05917(-);CTRG_05980(-)
GO:1901362	BP	organic cyclic compound biosynthetic process	26	526	0.00228847	CTRG_00199(-);CTRG_00214(-);CTRG_00449(-);CTRG_00708(-);CTRG_01108(-);CTRG_01185(-);CTRG_01309(-);CTRG_01327(-);CTRG_01661(-);CTRG_01746(-);CTRG_01970(-);CTRG_02051(-);CTRG_02053(-);CTRG_02525(-);CTRG_02560(-);CTRG_02631(-);CTRG_02798(-);CTRG_03961(-);CTRG_04398(-);CTRG_04434(-);CTRG_04626(-);CTRG_04627(-);CTRG_05098(-);CTRG_05871(-);CTRG_05917(-);CTRG_05980(-)
GO:0006281	BP	DNA repair	24	160	3.64109e-12	CTRG_00069(-);CTRG_00214(-);CTRG_00708(-);CTRG_00716(-);CTRG_00894(-);CTRG_01108(-);CTRG_01667(-);CTRG_01746(-);CTRG_01970(-);CTRG_02224(-);CTRG_02549(-);CTRG_02631(-);CTRG_02716(-);CTRG_02798(-);CTRG_03164(-);CTRG_03593(-);CTRG_03756(-);CTRG_03762(-);CTRG_03811(-);CTRG_04048(-);CTRG_05098(-);CTRG_05280(-);CTRG_05831(-);CTRG_05871(-)
GO:0006974	BP	cellular response to DNA damage stimulus	24	176	3.04145e-11	CTRG_00069(-);CTRG_00214(-);CTRG_00708(-);CTRG_00716(-);CTRG_00894(-);CTRG_01108(-);CTRG_01667(-);CTRG_01746(-);CTRG_01970(-);CTRG_02224(-);CTRG_02549(-);CTRG_02631(-);CTRG_02716(-);CTRG_02798(-);CTRG_03164(-);CTRG_03593(-);CTRG_03756(-);CTRG_03762(-);CTRG_03811(-);CTRG_04048(-);CTRG_05098(-);CTRG_05280(-);CTRG_05831(-);CTRG_05871(-)
GO:0033554	BP	cellular response to stress	24	286	6.29114e-07	CTRG_00069(-);CTRG_00214(-);CTRG_00708(-);CTRG_00716(-);CTRG_00894(-);CTRG_01108(-);CTRG_01667(-);CTRG_01746(-);CTRG_01970(-);CTRG_02224(-);CTRG_02549(-);CTRG_02631(-);CTRG_02716(-);CTRG_02798(-);CTRG_03164(-);CTRG_03593(-);CTRG_03756(-);CTRG_03762(-);CTRG_03811(-);CTRG_04048(-);CTRG_05098(-);CTRG_05280(-);CTRG_05831(-);CTRG_05871(-)
GO:0006950	BP	response to stress	24	320	4.92726e-06	CTRG_00069(-);CTRG_00214(-);CTRG_00708(-);CTRG_00716(-);CTRG_00894(-);CTRG_01108(-);CTRG_01667(-);CTRG_01746(-);CTRG_01970(-);CTRG_02224(-);CTRG_02549(-);CTRG_02631(-);CTRG_02716(-);CTRG_02798(-);CTRG_03164(-);CTRG_03593(-);CTRG_03756(-);CTRG_03762(-);CTRG_03811(-);CTRG_04048(-);CTRG_05098(-);CTRG_05280(-);CTRG_05831(-);CTRG_05871(-)
GO:0007049	BP	cell cycle	21	247	3.08052e-06	CTRG_00069(-);CTRG_00214(-);CTRG_00449(-);CTRG_00708(-);CTRG_00716(-);CTRG_00894(-);CTRG_00949(-);CTRG_01108(-);CTRG_01667(-);CTRG_01746(-);CTRG_01970(-);CTRG_02231(-);CTRG_02317(-);CTRG_02549(-);CTRG_02631(-);CTRG_02716(-);CTRG_02780(-);CTRG_03593(-);CTRG_04198(-);CTRG_04398(-);CTRG_04775(-)
GO:0006260	BP	DNA replication	19	86	7.39263e-13	CTRG_00214(-);CTRG_00708(-);CTRG_00716(-);CTRG_00894(-);CTRG_01108(-);CTRG_01309(-);CTRG_01667(-);CTRG_01746(-);CTRG_01970(-);CTRG_02317(-);CTRG_02631(-);CTRG_02716(-);CTRG_03502(-);CTRG_03593(-);CTRG_03811(-);CTRG_04155(-);CTRG_04830(-);CTRG_05098(-);CTRG_05871(-)
GO:0051276	BP	chromosome organization	19	213	4.94862e-06	CTRG_00449(-);CTRG_00708(-);CTRG_00716(-);CTRG_00894(-);CTRG_01108(-);CTRG_01667(-);CTRG_01746(-);CTRG_01970(-);CTRG_02231(-);CTRG_02549(-);CTRG_02631(-);CTRG_02798(-);CTRG_03164(-);CTRG_03593(-);CTRG_03762(-);CTRG_04155(-);CTRG_04198(-);CTRG_04398(-);CTRG_05831(-)
GO:0022402	BP	cell cycle process	17	193	2.02654e-05	CTRG_00069(-);CTRG_00214(-);CTRG_00449(-);CTRG_00708(-);CTRG_00716(-);CTRG_00894(-);CTRG_01108(-);CTRG_01667(-);CTRG_01746(-);CTRG_01970(-);CTRG_02317(-);CTRG_02549(-);CTRG_02780(-);CTRG_03593(-);CTRG_04198(-);CTRG_04398(-);CTRG_04775(-)
GO:0006261	BP	DNA-dependent DNA replication	16	67	1.68093e-11	CTRG_00214(-);CTRG_00708(-);CTRG_00716(-);CTRG_00894(-);CTRG_01108(-);CTRG_01667(-);CTRG_01746(-);CTRG_01970(-);CTRG_02317(-);CTRG_02631(-);CTRG_03502(-);CTRG_03593(-);CTRG_03811(-);CTRG_04155(-);CTRG_05098(-);CTRG_05871(-)
GO:0006310	BP	DNA recombination	14	73	7.86075e-09	CTRG_00069(-);CTRG_00708(-);CTRG_00716(-);CTRG_00894(-);CTRG_01108(-);CTRG_01667(-);CTRG_01746(-);CTRG_01970(-);CTRG_02179(-);CTRG_02549(-);CTRG_02631(-);CTRG_02798(-);CTRG_03762(-);CTRG_04398(-)
GO:0000278	BP	mitotic cell cycle	11	129	0.000912906	CTRG_00214(-);CTRG_00449(-);CTRG_00708(-);CTRG_00716(-);CTRG_00894(-);CTRG_01108(-);CTRG_02317(-);CTRG_02549(-);CTRG_02631(-);CTRG_02780(-);CTRG_04398(-)
GO:0017144	BP	drug metabolic process	11	162	0.00564351	CTRG_01185(-);CTRG_02525(-);CTRG_02560(-);CTRG_04626(-);CTRG_04627(-);CTRG_05100(-);CTRG_05456(-);CTRG_05827(-);CTRG_05917(-);CTRG_05918(-);CTRG_05919(-)
GO:1903047	BP	mitotic cell cycle process	10	124	0.00241209	CTRG_00214(-);CTRG_00449(-);CTRG_00708(-);CTRG_00716(-);CTRG_00894(-);CTRG_01108(-);CTRG_02317(-);CTRG_02549(-);CTRG_02780(-);CTRG_04398(-)
GO:0006270	BP	DNA replication initiation	9	26	1.74467e-08	CTRG_00708(-);CTRG_00716(-);CTRG_00894(-);CTRG_01667(-);CTRG_01970(-);CTRG_02317(-);CTRG_03502(-);CTRG_03811(-);CTRG_04155(-)
GO:0072527	BP	pyrimidine-containing compound metabolic process	9	26	1.74467e-08	CTRG_00199(-);CTRG_01185(-);CTRG_01661(-);CTRG_02525(-);CTRG_02560(-);CTRG_04434(-);CTRG_05917(-);CTRG_05918(-);CTRG_05919(-)
GO:0006302	BP	double-strand break repair	9	44	2.59692e-06	CTRG_00708(-);CTRG_00716(-);CTRG_00894(-);CTRG_01108(-);CTRG_01667(-);CTRG_01746(-);CTRG_01970(-);CTRG_02549(-);CTRG_03811(-)
GO:0051052	BP	regulation of DNA metabolic process	9	44	2.59692e-06	CTRG_00214(-);CTRG_00708(-);CTRG_00716(-);CTRG_00894(-);CTRG_01667(-);CTRG_01970(-);CTRG_02716(-);CTRG_02798(-);CTRG_03593(-)
GO:0022414	BP	reproductive process	9	109	0.00340958	CTRG_00069(-);CTRG_00708(-);CTRG_01108(-);CTRG_01746(-);CTRG_02549(-);CTRG_03593(-);CTRG_03762(-);CTRG_04198(-);CTRG_04398(-)
GO:0000003	BP	reproduction	9	112	0.00409662	CTRG_00069(-);CTRG_00708(-);CTRG_01108(-);CTRG_01746(-);CTRG_02549(-);CTRG_03593(-);CTRG_03762(-);CTRG_04198(-);CTRG_04398(-)
GO:0033260	BP	nuclear DNA replication	8	20	3.04078e-08	CTRG_00214(-);CTRG_00708(-);CTRG_00716(-);CTRG_00894(-);CTRG_01108(-);CTRG_01667(-);CTRG_01970(-);CTRG_02317(-)
GO:0044786	BP	cell cycle DNA replication	8	20	3.04078e-08	CTRG_00214(-);CTRG_00708(-);CTRG_00716(-);CTRG_00894(-);CTRG_01108(-);CTRG_01667(-);CTRG_01970(-);CTRG_02317(-)
GO:0071897	BP	DNA biosynthetic process	8	23	1.10338e-07	CTRG_00214(-);CTRG_00708(-);CTRG_01108(-);CTRG_01746(-);CTRG_02631(-);CTRG_02798(-);CTRG_05098(-);CTRG_05871(-)
GO:0006766	BP	vitamin metabolic process	8	37	6.26292e-06	CTRG_01185(-);CTRG_02525(-);CTRG_02560(-);CTRG_04626(-);CTRG_04627(-);CTRG_05917(-);CTRG_05918(-);CTRG_05919(-)
GO:0006767	BP	water-soluble vitamin metabolic process	8	37	6.26292e-06	CTRG_01185(-);CTRG_02525(-);CTRG_02560(-);CTRG_04626(-);CTRG_04627(-);CTRG_05917(-);CTRG_05918(-);CTRG_05919(-)
GO:0071103	BP	DNA conformation change	8	51	7.44771e-05	CTRG_00449(-);CTRG_00708(-);CTRG_00716(-);CTRG_00894(-);CTRG_01108(-);CTRG_01667(-);CTRG_01746(-);CTRG_01970(-)
GO:1903046	BP	meiotic cell cycle process	8	66	0.000473355	CTRG_00069(-);CTRG_00708(-);CTRG_01108(-);CTRG_01746(-);CTRG_02549(-);CTRG_03593(-);CTRG_04198(-);CTRG_04398(-)
GO:0051321	BP	meiotic cell cycle	8	71	0.00078033	CTRG_00069(-);CTRG_00708(-);CTRG_01108(-);CTRG_01746(-);CTRG_02549(-);CTRG_03593(-);CTRG_04198(-);CTRG_04398(-)
GO:0000280	BP	nuclear division	8	90	0.00365291	CTRG_00069(-);CTRG_00708(-);CTRG_01108(-);CTRG_01746(-);CTRG_02549(-);CTRG_02780(-);CTRG_04198(-);CTRG_04398(-)
GO:0048285	BP	organelle fission	8	97	0.00578801	CTRG_00069(-);CTRG_00708(-);CTRG_01108(-);CTRG_01746(-);CTRG_02549(-);CTRG_02780(-);CTRG_04198(-);CTRG_04398(-)
GO:0006271	BP	DNA strand elongation involved in DNA replication	7	21	1.01896e-06	CTRG_00214(-);CTRG_00708(-);CTRG_00716(-);CTRG_00894(-);CTRG_01970(-);CTRG_02631(-);CTRG_05098(-)
GO:0006275	BP	regulation of DNA replication	7	21	1.01896e-06	CTRG_00214(-);CTRG_00716(-);CTRG_00894(-);CTRG_01667(-);CTRG_01970(-);CTRG_02716(-);CTRG_03593(-)
GO:0022616	BP	DNA strand elongation	7	22	1.46009e-06	CTRG_00214(-);CTRG_00708(-);CTRG_00716(-);CTRG_00894(-);CTRG_01970(-);CTRG_02631(-);CTRG_05098(-)
GO:0072528	BP	pyrimidine-containing compound biosynthetic process	7	24	2.82841e-06	CTRG_00199(-);CTRG_01185(-);CTRG_01661(-);CTRG_02525(-);CTRG_02560(-);CTRG_04434(-);CTRG_05917(-)
GO:0000724	BP	double-strand break repair via homologous recombination	7	26	5.13127e-06	CTRG_00716(-);CTRG_00894(-);CTRG_01108(-);CTRG_01667(-);CTRG_01746(-);CTRG_01970(-);CTRG_02549(-)
GO:0000725	BP	recombinational repair	7	29	1.13547e-05	CTRG_00716(-);CTRG_00894(-);CTRG_01108(-);CTRG_01667(-);CTRG_01746(-);CTRG_01970(-);CTRG_02549(-)
GO:0061982	BP	meiosis I cell cycle process	7	34	3.48432e-05	CTRG_00069(-);CTRG_01108(-);CTRG_01746(-);CTRG_02549(-);CTRG_03593(-);CTRG_04198(-);CTRG_04398(-)
GO:0065004	BP	protein-DNA complex assembly	7	44	0.000196777	CTRG_00449(-);CTRG_00708(-);CTRG_00716(-);CTRG_00894(-);CTRG_01667(-);CTRG_01970(-);CTRG_05831(-)
GO:0071824	BP	protein-DNA complex subunit organization	7	48	0.000344593	CTRG_00449(-);CTRG_00708(-);CTRG_00716(-);CTRG_00894(-);CTRG_01667(-);CTRG_01970(-);CTRG_05831(-)
GO:0065009	BP	regulation of molecular function	7	79	0.00662752	CTRG_00214(-);CTRG_00716(-);CTRG_01108(-);CTRG_02979(-);CTRG_03695(-);CTRG_04398(-);CTRG_05119(-)
GO:0007059	BP	chromosome segregation	7	83	0.00865783	CTRG_00708(-);CTRG_00949(-);CTRG_01108(-);CTRG_02549(-);CTRG_04198(-);CTRG_04398(-);CTRG_04775(-)
GO:0006772	BP	thiamine metabolic process	6	7	3.11724e-09	CTRG_01185(-);CTRG_02525(-);CTRG_02560(-);CTRG_05917(-);CTRG_05918(-);CTRG_05919(-)
GO:0042723	BP	thiamine-containing compound metabolic process	6	7	3.11724e-09	CTRG_01185(-);CTRG_02525(-);CTRG_02560(-);CTRG_05917(-);CTRG_05918(-);CTRG_05919(-)
GO:0006268	BP	DNA unwinding involved in DNA replication	6	13	6.65337e-07	CTRG_00716(-);CTRG_00894(-);CTRG_01108(-);CTRG_01667(-);CTRG_01746(-);CTRG_01970(-)
GO:0032508	BP	DNA duplex unwinding	6	13	6.65337e-07	CTRG_00716(-);CTRG_00894(-);CTRG_01108(-);CTRG_01667(-);CTRG_01746(-);CTRG_01970(-)
GO:1902969	BP	mitotic DNA replication	6	13	6.65337e-07	CTRG_00214(-);CTRG_00708(-);CTRG_00716(-);CTRG_00894(-);CTRG_01108(-);CTRG_02317(-)
GO:0032392	BP	DNA geometric change	6	15	1.85309e-06	CTRG_00716(-);CTRG_00894(-);CTRG_01108(-);CTRG_01667(-);CTRG_01746(-);CTRG_01970(-)
GO:0090329	BP	regulation of DNA-dependent DNA replication	6	19	9.16091e-06	CTRG_00214(-);CTRG_00716(-);CTRG_00894(-);CTRG_01667(-);CTRG_01970(-);CTRG_03593(-)
GO:0007127	BP	meiosis I	6	29	0.000127424	CTRG_00069(-);CTRG_01108(-);CTRG_01746(-);CTRG_02549(-);CTRG_04198(-);CTRG_04398(-)
GO:0009110	BP	vitamin biosynthetic process	6	31	0.000188639	CTRG_01185(-);CTRG_02525(-);CTRG_02560(-);CTRG_04626(-);CTRG_04627(-);CTRG_05917(-)
GO:0042364	BP	water-soluble vitamin biosynthetic process	6	31	0.000188639	CTRG_01185(-);CTRG_02525(-);CTRG_02560(-);CTRG_04626(-);CTRG_04627(-);CTRG_05917(-)
GO:0140013	BP	meiotic nuclear division	6	38	0.000602366	CTRG_00069(-);CTRG_01108(-);CTRG_01746(-);CTRG_02549(-);CTRG_04198(-);CTRG_04398(-)
GO:0032200	BP	telomere organization	6	40	0.000800004	CTRG_01108(-);CTRG_01667(-);CTRG_01746(-);CTRG_01970(-);CTRG_02798(-);CTRG_04155(-)
GO:0007131	BP	reciprocal meiotic recombination	5	24	0.000467383	CTRG_00069(-);CTRG_01108(-);CTRG_01746(-);CTRG_02549(-);CTRG_04398(-)
GO:0035825	BP	homologous recombination	5	24	0.000467383	CTRG_00069(-);CTRG_01108(-);CTRG_01746(-);CTRG_02549(-);CTRG_04398(-)
GO:0009064	BP	glutamine family amino acid metabolic process	5	34	0.00244349	CTRG_00199(-);CTRG_01005(-);CTRG_02210(-);CTRG_04627(-);CTRG_05176(-)
GO:0009228	BP	thiamine biosynthetic process	4	4	6.19879e-07	CTRG_01185(-);CTRG_02525(-);CTRG_02560(-);CTRG_05917(-)
GO:0042724	BP	thiamine-containing compound biosynthetic process	4	4	6.19879e-07	CTRG_01185(-);CTRG_02525(-);CTRG_02560(-);CTRG_05917(-)
GO:0006267	BP	pre-replicative complex assembly involved in nuclear cell cycle DNA replication	4	7	2.03073e-05	CTRG_00716(-);CTRG_00894(-);CTRG_01667(-);CTRG_01970(-)
GO:0036388	BP	pre-replicative complex assembly	4	7	2.03073e-05	CTRG_00716(-);CTRG_00894(-);CTRG_01667(-);CTRG_01970(-)
GO:1902299	BP	pre-replicative complex assembly involved in cell cycle DNA replication	4	7	2.03073e-05	CTRG_00716(-);CTRG_00894(-);CTRG_01667(-);CTRG_01970(-)
GO:0009262	BP	deoxyribonucleotide metabolic process	4	8	3.97303e-05	CTRG_01309(-);CTRG_01327(-);CTRG_01661(-);CTRG_04434(-)
GO:0009263	BP	deoxyribonucleotide biosynthetic process	4	8	3.97303e-05	CTRG_01309(-);CTRG_01327(-);CTRG_01661(-);CTRG_04434(-)
GO:0006526	BP	arginine biosynthetic process	4	10	0.000114062	CTRG_00199(-);CTRG_01005(-);CTRG_02210(-);CTRG_05176(-)
GO:0030174	BP	regulation of DNA-dependent DNA replication initiation	4	10	0.000114062	CTRG_00716(-);CTRG_00894(-);CTRG_01667(-);CTRG_01970(-)
GO:0006278	BP	RNA-dependent DNA biosynthetic process	4	11	0.000175345	CTRG_01108(-);CTRG_01746(-);CTRG_02798(-);CTRG_05098(-)
GO:0045005	BP	DNA-dependent DNA replication maintenance of fidelity	4	11	0.000175345	CTRG_00708(-);CTRG_03593(-);CTRG_05098(-);CTRG_05871(-)
GO:0000727	BP	double-strand break repair via break-induced replication	4	12	0.000257307	CTRG_00716(-);CTRG_00894(-);CTRG_01667(-);CTRG_01970(-)
GO:0006525	BP	arginine metabolic process	4	13	0.0003636	CTRG_00199(-);CTRG_01005(-);CTRG_02210(-);CTRG_05176(-)
GO:0006312	BP	mitotic recombination	4	15	0.000664379	CTRG_01108(-);CTRG_01746(-);CTRG_02179(-);CTRG_03762(-)
GO:0009084	BP	glutamine family amino acid biosynthetic process	4	17	0.0011088	CTRG_00199(-);CTRG_01005(-);CTRG_02210(-);CTRG_05176(-)
GO:0000041	BP	transition metal ion transport	4	26	0.00572455	CTRG_01372(-);CTRG_01655(-);CTRG_03909(-);CTRG_06043(-)
GO:0000723	BP	telomere maintenance	4	26	0.00572455	CTRG_01108(-);CTRG_01746(-);CTRG_02798(-);CTRG_04155(-)
GO:0060249	BP	anatomical structure homeostasis	4	26	0.00572455	CTRG_01108(-);CTRG_01746(-);CTRG_02798(-);CTRG_04155(-)
GO:2001251	BP	negative regulation of chromosome organization	4	28	0.00750719	CTRG_00716(-);CTRG_01108(-);CTRG_02798(-);CTRG_04398(-)
GO:0006289	BP	nucleotide-excision repair	4	29	0.00852165	CTRG_00708(-);CTRG_01108(-);CTRG_01746(-);CTRG_02631(-)
GO:0007062	BP	sister chromatid cohesion	4	29	0.00852165	CTRG_00708(-);CTRG_01108(-);CTRG_02549(-);CTRG_04398(-)
GO:0043570	BP	maintenance of DNA repeat elements	3	5	0.000215491	CTRG_02631(-);CTRG_03593(-);CTRG_03762(-)
GO:0000731	BP	DNA synthesis involved in DNA repair	3	6	0.000422085	CTRG_00214(-);CTRG_00708(-);CTRG_05871(-)
GO:0019985	BP	translesion synthesis	3	6	0.000422085	CTRG_00214(-);CTRG_00708(-);CTRG_05871(-)
GO:0042276	BP	error-prone translesion synthesis	3	6	0.000422085	CTRG_00214(-);CTRG_00708(-);CTRG_05871(-)
GO:0070193	BP	synaptonemal complex organization	3	6	0.000422085	CTRG_02549(-);CTRG_04198(-);CTRG_04398(-)
GO:1902975	BP	mitotic DNA replication initiation	3	6	0.000422085	CTRG_00708(-);CTRG_00716(-);CTRG_02317(-)
GO:0006273	BP	lagging strand elongation	3	7	0.000723419	CTRG_00214(-);CTRG_02631(-);CTRG_05098(-)
GO:1902292	BP	cell cycle DNA replication initiation	3	7	0.000723419	CTRG_00708(-);CTRG_00716(-);CTRG_02317(-)
GO:1902315	BP	nuclear cell cycle DNA replication initiation	3	7	0.000723419	CTRG_00708(-);CTRG_00716(-);CTRG_02317(-)
GO:0006301	BP	postreplication repair	3	8	0.00113363	CTRG_00214(-);CTRG_00708(-);CTRG_05871(-)
GO:0006797	BP	polyphosphate metabolic process	3	8	0.00113363	CTRG_00507(-);CTRG_04099(-);CTRG_06164(-)
GO:0007004	BP	telomere maintenance via telomerase	3	9	0.00166547	CTRG_01108(-);CTRG_01746(-);CTRG_02798(-)
GO:0010833	BP	telomere maintenance via telomere lengthening	3	10	0.00233036	CTRG_01108(-);CTRG_01746(-);CTRG_02798(-)
GO:0006022	BP	aminoglycan metabolic process	3	11	0.00313849	CTRG_05100(-);CTRG_05456(-);CTRG_05827(-)
GO:0006030	BP	chitin metabolic process	3	11	0.00313849	CTRG_05100(-);CTRG_05456(-);CTRG_05827(-)
GO:0006298	BP	mismatch repair	3	11	0.00313849	CTRG_00069(-);CTRG_03593(-);CTRG_03762(-)
GO:0034508	BP	centromere complex assembly	3	12	0.00409888	CTRG_00449(-);CTRG_00708(-);CTRG_05831(-)
GO:0070192	BP	chromosome organization involved in meiotic cell cycle	3	12	0.00409888	CTRG_02549(-);CTRG_04198(-);CTRG_04398(-)
GO:0006284	BP	base-excision repair	3	13	0.00521947	CTRG_00708(-);CTRG_02224(-);CTRG_02631(-)
GO:1901071	BP	glucosamine-containing compound metabolic process	3	13	0.00521947	CTRG_05100(-);CTRG_05456(-);CTRG_05827(-)
GO:0007064	BP	mitotic sister chromatid cohesion	3	15	0.00796783	CTRG_00708(-);CTRG_01108(-);CTRG_02549(-)
GO:0006799	BP	polyphosphate biosynthetic process	2	2	0.000805219	CTRG_00507(-);CTRG_06164(-)
GO:0045004	BP	DNA replication proofreading	2	2	0.000805219	CTRG_00708(-);CTRG_05098(-)
GO:1902296	BP	DNA strand elongation involved in cell cycle DNA replication	2	2	0.000805219	CTRG_00214(-);CTRG_00708(-)
GO:1902319	BP	DNA strand elongation involved in nuclear cell cycle DNA replication	2	2	0.000805219	CTRG_00214(-);CTRG_00708(-)
GO:1902983	BP	DNA strand elongation involved in mitotic DNA replication	2	2	0.000805219	CTRG_00214(-);CTRG_00708(-)
GO:0000710	BP	meiotic mismatch repair	2	3	0.00237072	CTRG_00069(-);CTRG_03593(-)
GO:0009157	BP	deoxyribonucleoside monophosphate biosynthetic process	2	3	0.00237072	CTRG_01661(-);CTRG_04434(-)
GO:0009162	BP	deoxyribonucleoside monophosphate metabolic process	2	3	0.00237072	CTRG_01661(-);CTRG_04434(-)
GO:0009176	BP	pyrimidine deoxyribonucleoside monophosphate metabolic process	2	3	0.00237072	CTRG_01661(-);CTRG_04434(-)
GO:0009177	BP	pyrimidine deoxyribonucleoside monophosphate biosynthetic process	2	3	0.00237072	CTRG_01661(-);CTRG_04434(-)
GO:0009211	BP	pyrimidine deoxyribonucleoside triphosphate metabolic process	2	3	0.00237072	CTRG_01661(-);CTRG_04434(-)
GO:0009229	BP	thiamine diphosphate biosynthetic process	2	3	0.00237072	CTRG_02560(-);CTRG_05917(-)
GO:0010973	BP	positive regulation of division septum assembly	2	3	0.00237072	CTRG_02780(-);CTRG_04398(-)
GO:0030491	BP	heteroduplex formation	2	3	0.00237072	CTRG_01108(-);CTRG_01746(-)
GO:0031031	BP	positive regulation of septation initiation signaling	2	3	0.00237072	CTRG_02780(-);CTRG_04398(-)
GO:0042357	BP	thiamine diphosphate metabolic process	2	3	0.00237072	CTRG_02560(-);CTRG_05917(-)
GO:0042450	BP	arginine biosynthetic process via ornithine	2	3	0.00237072	CTRG_02210(-);CTRG_05176(-)
GO:0045875	BP	negative regulation of sister chromatid cohesion	2	3	0.00237072	CTRG_01108(-);CTRG_04398(-)
GO:0006279	BP	premeiotic DNA replication	2	4	0.00465342	CTRG_00708(-);CTRG_01108(-)
GO:0006591	BP	ornithine metabolic process	2	4	0.00465342	CTRG_02210(-);CTRG_05176(-)
GO:0007063	BP	regulation of sister chromatid cohesion	2	4	0.00465342	CTRG_01108(-);CTRG_04398(-)
GO:0009219	BP	pyrimidine deoxyribonucleotide metabolic process	2	4	0.00465342	CTRG_01661(-);CTRG_04434(-)
GO:0009221	BP	pyrimidine deoxyribonucleotide biosynthetic process	2	4	0.00465342	CTRG_01661(-);CTRG_04434(-)
GO:0009265	BP	2'-deoxyribonucleotide biosynthetic process	2	4	0.00465342	CTRG_01661(-);CTRG_04434(-)
GO:0009394	BP	2'-deoxyribonucleotide metabolic process	2	4	0.00465342	CTRG_01661(-);CTRG_04434(-)
GO:0019692	BP	deoxyribose phosphate metabolic process	2	4	0.00465342	CTRG_01661(-);CTRG_04434(-)
GO:0035822	BP	gene conversion	2	4	0.00465342	CTRG_00708(-);CTRG_03762(-)
GO:0042822	BP	pyridoxal phosphate metabolic process	2	4	0.00465342	CTRG_04626(-);CTRG_04627(-)
GO:0042823	BP	pyridoxal phosphate biosynthetic process	2	4	0.00465342	CTRG_04626(-);CTRG_04627(-)
GO:0046184	BP	aldehyde biosynthetic process	2	4	0.00465342	CTRG_04626(-);CTRG_04627(-)
GO:0046385	BP	deoxyribose phosphate biosynthetic process	2	4	0.00465342	CTRG_01661(-);CTRG_04434(-)
GO:0051101	BP	regulation of DNA binding	2	4	0.00465342	CTRG_01108(-);CTRG_04398(-)
GO:0051346	BP	negative regulation of hydrolase activity	2	4	0.00465342	CTRG_00716(-);CTRG_03695(-)
GO:1903828	BP	negative regulation of cellular protein localization	2	4	0.00465342	CTRG_01108(-);CTRG_04398(-)
GO:0006026	BP	aminoglycan catabolic process	2	5	0.00761204	CTRG_05456(-);CTRG_05827(-)
GO:0006032	BP	chitin catabolic process	2	5	0.00761204	CTRG_05456(-);CTRG_05827(-)
GO:0006336	BP	DNA replication-independent nucleosome assembly	2	5	0.00761204	CTRG_00449(-);CTRG_00708(-)
GO:0007130	BP	synaptonemal complex assembly	2	5	0.00761204	CTRG_02549(-);CTRG_04198(-)
GO:0009200	BP	deoxyribonucleoside triphosphate metabolic process	2	5	0.00761204	CTRG_01661(-);CTRG_04434(-)
GO:0034080	BP	CENP-A containing nucleosome assembly	2	5	0.00761204	CTRG_00449(-);CTRG_00708(-)
GO:0034724	BP	DNA replication-independent nucleosome organization	2	5	0.00761204	CTRG_00449(-);CTRG_00708(-)
GO:0043044	BP	ATP-dependent chromatin remodeling	2	5	0.00761204	CTRG_00449(-);CTRG_00708(-)
GO:0043486	BP	histone exchange	2	5	0.00761204	CTRG_00449(-);CTRG_00708(-)
GO:0046348	BP	amino sugar catabolic process	2	5	0.00761204	CTRG_05456(-);CTRG_05827(-)
GO:0051177	BP	meiotic sister chromatid cohesion	2	5	0.00761204	CTRG_02549(-);CTRG_04398(-)
GO:0061641	BP	CENP-A containing chromatin organization	2	5	0.00761204	CTRG_00449(-);CTRG_00708(-)
GO:1901072	BP	glucosamine-containing compound catabolic process	2	5	0.00761204	CTRG_05456(-);CTRG_05827(-)
GO:0043596	CC	nuclear replication fork	13	23	6.42045e-15	CTRG_00214(-);CTRG_00708(-);CTRG_00716(-);CTRG_00894(-);CTRG_01108(-);CTRG_01667(-);CTRG_01746(-);CTRG_01970(-);CTRG_03811(-);CTRG_04155(-);CTRG_04830(-);CTRG_05098(-);CTRG_05871(-)
GO:0005657	CC	replication fork	13	31	9.50177e-13	CTRG_00214(-);CTRG_00708(-);CTRG_00716(-);CTRG_00894(-);CTRG_01108(-);CTRG_01667(-);CTRG_01746(-);CTRG_01970(-);CTRG_03811(-);CTRG_04155(-);CTRG_04830(-);CTRG_05098(-);CTRG_05871(-)
GO:0032993	CC	protein-DNA complex	13	38	2.09855e-11	CTRG_00449(-);CTRG_00716(-);CTRG_00894(-);CTRG_01108(-);CTRG_01667(-);CTRG_01746(-);CTRG_01970(-);CTRG_02625(-);CTRG_02639(-);CTRG_03811(-);CTRG_04155(-);CTRG_04830(-);CTRG_05098(-)
GO:0044454	CC	nuclear chromosome part	15	80	6.59942e-09	CTRG_00214(-);CTRG_00449(-);CTRG_00708(-);CTRG_00716(-);CTRG_00894(-);CTRG_01108(-);CTRG_01667(-);CTRG_01746(-);CTRG_01970(-);CTRG_03811(-);CTRG_04155(-);CTRG_04775(-);CTRG_04830(-);CTRG_05098(-);CTRG_05871(-)
GO:0000228	CC	nuclear chromosome	15	85	1.58167e-08	CTRG_00214(-);CTRG_00449(-);CTRG_00708(-);CTRG_00716(-);CTRG_00894(-);CTRG_01108(-);CTRG_01667(-);CTRG_01746(-);CTRG_01970(-);CTRG_03811(-);CTRG_04155(-);CTRG_04775(-);CTRG_04830(-);CTRG_05098(-);CTRG_05871(-)
GO:0043601	CC	nuclear replisome	6	8	1.67066e-08	CTRG_01108(-);CTRG_01746(-);CTRG_03811(-);CTRG_04155(-);CTRG_04830(-);CTRG_05098(-)
GO:0030894	CC	replisome	6	11	2.56138e-07	CTRG_01108(-);CTRG_01746(-);CTRG_03811(-);CTRG_04155(-);CTRG_04830(-);CTRG_05098(-)
GO:0044427	CC	chromosomal part	20	212	2.72285e-06	CTRG_00214(-);CTRG_00449(-);CTRG_00708(-);CTRG_00716(-);CTRG_00894(-);CTRG_00949(-);CTRG_01108(-);CTRG_01667(-);CTRG_01746(-);CTRG_01970(-);CTRG_02549(-);CTRG_02625(-);CTRG_02639(-);CTRG_03811(-);CTRG_04155(-);CTRG_04398(-);CTRG_04775(-);CTRG_04830(-);CTRG_05098(-);CTRG_05871(-)
GO:0005694	CC	chromosome	20	223	6.00816e-06	CTRG_00214(-);CTRG_00449(-);CTRG_00708(-);CTRG_00716(-);CTRG_00894(-);CTRG_00949(-);CTRG_01108(-);CTRG_01667(-);CTRG_01746(-);CTRG_01970(-);CTRG_02549(-);CTRG_02625(-);CTRG_02639(-);CTRG_03811(-);CTRG_04155(-);CTRG_04398(-);CTRG_04775(-);CTRG_04830(-);CTRG_05098(-);CTRG_05871(-)
GO:0042555	CC	MCM complex	4	6	1.09111e-05	CTRG_00716(-);CTRG_00894(-);CTRG_01667(-);CTRG_01970(-)
GO:0005656	CC	nuclear pre-replicative complex	4	7	2.48731e-05	CTRG_00716(-);CTRG_00894(-);CTRG_01667(-);CTRG_01970(-)
GO:0036387	CC	pre-replicative complex	4	7	2.48731e-05	CTRG_00716(-);CTRG_00894(-);CTRG_01667(-);CTRG_01970(-)
GO:0042575	CC	DNA polymerase complex	4	7	2.48731e-05	CTRG_00708(-);CTRG_04830(-);CTRG_05098(-);CTRG_05871(-)
GO:0071162	CC	CMG complex	4	9	8.54724e-05	CTRG_00716(-);CTRG_00894(-);CTRG_01667(-);CTRG_01970(-)
GO:0031261	CC	DNA replication preinitiation complex	4	11	0.000213694	CTRG_00716(-);CTRG_00894(-);CTRG_01667(-);CTRG_01970(-)
GO:0032300	CC	mismatch repair complex	3	5	0.000250497	CTRG_00069(-);CTRG_03593(-);CTRG_03762(-)
GO:0031298	CC	replication fork protection complex	4	12	0.00031319	CTRG_00716(-);CTRG_00894(-);CTRG_01667(-);CTRG_01970(-)
GO:0005662	CC	DNA replication factor A complex	2	2	0.000890377	CTRG_01108(-);CTRG_01746(-)
GO:0008622	CC	epsilon DNA polymerase complex	2	2	0.000890377	CTRG_00708(-);CTRG_05871(-)
GO:0033254	CC	vacuolar transporter chaperone complex	2	2	0.000890377	CTRG_00507(-);CTRG_06164(-)
GO:0005634	CC	nucleus	41	921	0.00231028	CTRG_00069(-);CTRG_00183(-);CTRG_00214(-);CTRG_00256(-);CTRG_00449(-);CTRG_00708(-);CTRG_00716(-);CTRG_00894(-);CTRG_00949(-);CTRG_01108(-);CTRG_01667(-);CTRG_01746(-);CTRG_01970(-);CTRG_02179(-);CTRG_02224(-);CTRG_02231(-);CTRG_02317(-);CTRG_02525(-);CTRG_02549(-);CTRG_02625(-);CTRG_02631(-);CTRG_02639(-);CTRG_02716(-);CTRG_02798(-);CTRG_03164(-);CTRG_03593(-);CTRG_03695(-);CTRG_03762(-);CTRG_03…
GO:0005658	CC	alpha DNA polymerase:primase complex	2	3	0.00261877	CTRG_03811(-);CTRG_04155(-)
GO:0043625	CC	delta DNA polymerase complex	2	3	0.00261877	CTRG_04830(-);CTRG_05098(-)
GO:0097373	CC	MCM core complex	2	3	0.00261877	CTRG_00894(-);CTRG_01970(-)
GO:0000793	CC	condensed chromosome	5	37	0.00445924	CTRG_00949(-);CTRG_01108(-);CTRG_01746(-);CTRG_02549(-);CTRG_04775(-)
GO:0000786	CC	nucleosome	3	12	0.00472656	CTRG_00449(-);CTRG_02625(-);CTRG_02639(-)
GO:0003690	MF	double-stranded DNA binding	13	50	2.01091e-08	CTRG_00069(-);CTRG_00449(-);CTRG_00708(-);CTRG_00716(-);CTRG_00894(-);CTRG_01108(-);CTRG_01667(-);CTRG_01746(-);CTRG_01970(-);CTRG_03593(-);CTRG_03762(-);CTRG_04398(-);CTRG_05871(-)
GO:0140097	MF	catalytic activity, acting on DNA	14	67	1.13607e-07	CTRG_00708(-);CTRG_00716(-);CTRG_00894(-);CTRG_01667(-);CTRG_01970(-);CTRG_02224(-);CTRG_02317(-);CTRG_02631(-);CTRG_02798(-);CTRG_04048(-);CTRG_04155(-);CTRG_05098(-);CTRG_05280(-);CTRG_05871(-)
GO:0003677	MF	DNA binding	28	279	9.68264e-07	CTRG_00069(-);CTRG_00214(-);CTRG_00449(-);CTRG_00707(-);CTRG_00708(-);CTRG_00716(-);CTRG_00894(-);CTRG_01108(-);CTRG_01667(-);CTRG_01746(-);CTRG_01970(-);CTRG_02051(-);CTRG_02317(-);CTRG_02625(-);CTRG_02631(-);CTRG_02639(-);CTRG_02798(-);CTRG_03593(-);CTRG_03762(-);CTRG_03811(-);CTRG_04048(-);CTRG_04155(-);CTRG_04398(-);CTRG_05098(-);CTRG_05280(-);CTRG_05831(-);CTRG_05871(-);CTRG_05980(-)
GO:0046915	MF	transition metal ion transmembrane transporter activity	7	19	3.34047e-06	CTRG_01372(-);CTRG_01411(-);CTRG_01848(-);CTRG_03418(-);CTRG_03689(-);CTRG_03752(-);CTRG_04099(-)
GO:0003887	MF	DNA-directed DNA polymerase activity	5	8	3.74147e-06	CTRG_00708(-);CTRG_02317(-);CTRG_04155(-);CTRG_05098(-);CTRG_05871(-)
GO:0003697	MF	single-stranded DNA binding	9	37	6.28794e-06	CTRG_00708(-);CTRG_00716(-);CTRG_00894(-);CTRG_01108(-);CTRG_01667(-);CTRG_01746(-);CTRG_01970(-);CTRG_03811(-);CTRG_05871(-)
GO:0034061	MF	DNA polymerase activity	5	9	8.16226e-06	CTRG_00708(-);CTRG_02317(-);CTRG_04155(-);CTRG_05098(-);CTRG_05871(-)
GO:0043565	MF	sequence-specific DNA binding	10	62	8.82009e-05	CTRG_00449(-);CTRG_00716(-);CTRG_00894(-);CTRG_01108(-);CTRG_01667(-);CTRG_01746(-);CTRG_01970(-);CTRG_02051(-);CTRG_04398(-);CTRG_05980(-)
GO:0017116	MF	single-stranded DNA-dependent ATP-dependent DNA helicase activity	4	8	0.000123559	CTRG_00716(-);CTRG_00894(-);CTRG_01667(-);CTRG_01970(-)
GO:0043142	MF	single-stranded DNA-dependent ATPase activity	4	8	0.000123559	CTRG_00716(-);CTRG_00894(-);CTRG_01667(-);CTRG_01970(-)
GO:0003678	MF	DNA helicase activity	6	24	0.000204758	CTRG_00716(-);CTRG_00894(-);CTRG_01667(-);CTRG_01970(-);CTRG_02798(-);CTRG_04048(-)
GO:0004003	MF	ATP-dependent DNA helicase activity	4	9	0.000215876	CTRG_00716(-);CTRG_00894(-);CTRG_01667(-);CTRG_01970(-)
GO:0008026	MF	ATP-dependent helicase activity	4	9	0.000215876	CTRG_00716(-);CTRG_00894(-);CTRG_01667(-);CTRG_01970(-)
GO:0070035	MF	purine NTP-dependent helicase activity	4	9	0.000215876	CTRG_00716(-);CTRG_00894(-);CTRG_01667(-);CTRG_01970(-)
GO:0003688	MF	DNA replication origin binding	4	10	0.000349242	CTRG_00716(-);CTRG_00894(-);CTRG_01667(-);CTRG_01970(-)
GO:0008252	MF	nucleotidase activity	3	5	0.000506279	CTRG_00083(-);CTRG_04132(-);CTRG_04138(-)
GO:1990837	MF	sequence-specific double-stranded DNA binding	6	29	0.000617943	CTRG_00449(-);CTRG_00716(-);CTRG_00894(-);CTRG_01667(-);CTRG_01970(-);CTRG_04398(-)
GO:0046873	MF	metal ion transmembrane transporter activity	7	43	0.000996313	CTRG_01372(-);CTRG_01411(-);CTRG_01848(-);CTRG_03418(-);CTRG_03689(-);CTRG_03752(-);CTRG_04099(-)
GO:0030337	MF	DNA polymerase processivity factor activity	2	2	0.00143168	CTRG_00214(-);CTRG_05871(-)
GO:0030527	MF	structural constituent of chromatin	3	8	0.00260595	CTRG_00449(-);CTRG_02625(-);CTRG_02639(-)
GO:0043138	MF	3'-5' DNA helicase activity	3	8	0.00260595	CTRG_00894(-);CTRG_01970(-);CTRG_04048(-)

## Sheet: ATCC750-KEGG-Up
PathwayID	Pathway	level1	level2	Up	Total	Pvalue	Up_gene	URL
ctp03010	Ribosome	Genetic Information Processing	Translation	37	85	8.43536e-21	CTRG_04089(-|K02936);CTRG_00081(-|K02896);CTRG_00374(-|K02877);CTRG_00625(-|K02937);CTRG_01252(-|K02976);CTRG_01546(-|K02995);CTRG_01090(-|K02923);CTRG_01898(-|K02868);CTRG_04889(-|K02964);CTRG_02165(-|K02993);CTRG_05510(-|K02975);CTRG_03083(-|K02980);CTRG_04344(-|K02984);CTRG_04337(-|K02873);CTRG_01463(-|K02910);CTRG_00197(-|K02882);CTRG_00026(-|K02991);CTRG_02426(-|K02940);CTRG_05657(-|K02951);…	http://www.kegg.jp/kegg-bin/show_pathway?map03010/K02936%09%23FFFFFF,red/K02896%09%23FFFFFF,red/K02877%09%23FFFFFF,red/K02937%09%23FFFFFF,red/K02976%09%23FFFFFF,red/K02995%09%23FFFFFF,red/K02923%09%23FFFFFF,red/K02868%09%23FFFFFF,red/K02964%09%23FFFFFF,red/K02993%09%23FFFFFF,red/K02975%09%23FFFFFF,red/K02980%09%23FFFFFF,red/K02984%09%23FFFFFF,red/K02873%09%23FFFFFF,red/K02910%09%23FFFFFF,red/K028…
ctp03008	Ribosome biogenesis in eukaryotes	Genetic Information Processing	Translation	26	74	4.74173e-12	CTRG_02394(-|K14548);CTRG_01103(-|K14559);CTRG_04982(-|K14553);CTRG_04047(-|K14538);CTRG_05878(-|K14567);CTRG_05835(-|K14546);CTRG_03177(-|K14556);CTRG_00663(-|K07562);CTRG_05579(-|K14551);CTRG_01684(-|K11108);CTRG_03780(-|K14563);CTRG_06000(-|K14555);CTRG_00354(-|K14561);CTRG_02726(-|K14537);CTRG_03008(-|K14565);CTRG_04719(-|K14573);CTRG_05866(-|K14564);CTRG_02260(-|K06943);CTRG_04074(-|K14557);…	http://www.kegg.jp/kegg-bin/show_pathway?map03008/K14548%09%23FFFFFF,red/K14559%09%23FFFFFF,red/K14553%09%23FFFFFF,red/K14538%09%23FFFFFF,red/K14567%09%23FFFFFF,red/K14546%09%23FFFFFF,red/K14556%09%23FFFFFF,red/K07562%09%23FFFFFF,red/K14551%09%23FFFFFF,red/K11108%09%23FFFFFF,red/K14563%09%23FFFFFF,red/K14555%09%23FFFFFF,red/K14561%09%23FFFFFF,red/K14537%09%23FFFFFF,red/K14565%09%23FFFFFF,red/K145…
ctp00520	Amino sugar and nucleotide sugar metabolism	Metabolism	Carbohydrate metabolism	11	33	1.88379e-05	CTRG_05949(-|K00698);CTRG_04654(-|K17497);CTRG_06013(-|K00972);CTRG_03651(-|K01836);CTRG_02407(-|K00820);CTRG_05721(-|K00698);CTRG_01427(-|K01183);CTRG_01436(-|K00621);CTRG_03585(-|K00698);CTRG_03865(-|K00326);CTRG_01997(-|K01809)	http://www.kegg.jp/kegg-bin/show_pathway?map00520/K00698%09%23FFFFFF,red/K17497%09%23FFFFFF,red/K00972%09%23FFFFFF,red/K01836%09%23FFFFFF,red/K00820%09%23FFFFFF,red/K01183%09%23FFFFFF,red/K00621%09%23FFFFFF,red/K00326%09%23FFFFFF,red/K01809%09%23FFFFFF,red
ctp03020	RNA polymerase	Genetic Information Processing	Transcription	8	27	0.000685859	CTRG_00921(-|K03020);CTRG_00826(-|K03024);CTRG_03311(-|K03003);CTRG_00812(-|K03023);CTRG_03566(-|K03013);CTRG_01473(-|K03027);CTRG_01727(-|K03000);CTRG_00281(-|K03007)	http://www.kegg.jp/kegg-bin/show_pathway?map03020/K03020%09%23FFFFFF,red/K03024%09%23FFFFFF,red/K03003%09%23FFFFFF,red/K03023%09%23FFFFFF,red/K03013%09%23FFFFFF,red/K03027%09%23FFFFFF,red/K03000%09%23FFFFFF,red/K03007%09%23FFFFFF,red
ctp00514	Other types of O-glycan biosynthesis	Metabolism	Glycan biosynthesis and metabolism	5	14	0.00298795	CTRG_05996(-|K05538);CTRG_05997(-|K05538);CTRG_03324(-|K05538);CTRG_04990(-|K00728);CTRG_00566(-|K10967)	http://www.kegg.jp/kegg-bin/show_pathway?map00514/K05538%09%23FFFFFF,red/K00728%09%23FFFFFF,red/K10967%09%23FFFFFF,red

## Sheet: ATCC750-KEGG-Down
PathwayID	Pathway	level1	level2	Down	Total	Pvalue	Down_gene	URL
ctp00071	Fatty acid degradation	Metabolism	Lipid metabolism	13	29	1.55731e-09	CTRG_05500(-|K01897);CTRG_02374(-|K00232);CTRG_01142(-|K07513);CTRG_05958(-|K00249);CTRG_05482(-|K13953);CTRG_01503(-|K01897);CTRG_01335(-|K00128);CTRG_05010(-|K00128);CTRG_03043(-|K13239);CTRG_01331(-|K00128);CTRG_02265(-|K01897);CTRG_01595(-|K13953);CTRG_03045(-|K13239)	http://www.kegg.jp/kegg-bin/show_pathway?map00071/K01897%09%23FFFFFF,green/K00232%09%23FFFFFF,green/K07513%09%23FFFFFF,green/K00249%09%23FFFFFF,green/K13953%09%23FFFFFF,green/K00128%09%23FFFFFF,green/K13239%09%23FFFFFF,green
ctp00630	Glyoxylate and dicarboxylate metabolism	Metabolism	Carbohydrate metabolism	13	30	2.61414e-09	CTRG_04702(-|K01637);CTRG_03389(-|K01638);CTRG_05318(-|K00122);CTRG_05359(-|K00122);CTRG_02032(-|K01895);CTRG_04203(-|K03781);CTRG_00747(-|K01647);CTRG_02765(-|K00830);CTRG_04333(-|K00015);CTRG_00547(-|K00122);CTRG_01021(-|K00026);CTRG_00534(-|K00122);CTRG_02387(-|K01455)	http://www.kegg.jp/kegg-bin/show_pathway?map00630/K01637%09%23FFFFFF,green/K01638%09%23FFFFFF,green/K00122%09%23FFFFFF,green/K01895%09%23FFFFFF,green/K03781%09%23FFFFFF,green/K01647%09%23FFFFFF,green/K00830%09%23FFFFFF,green/K00015%09%23FFFFFF,green/K00026%09%23FFFFFF,green/K01455%09%23FFFFFF,green
ctp00410	beta-Alanine metabolism	Metabolism	Metabolism of other amino acids	11	23	1.33926e-08	CTRG_05388(-|K23146);CTRG_03950(-|K00140);CTRG_02374(-|K00232);CTRG_04796(-|K05605);CTRG_05506(-|K14729);CTRG_01793(-|K00276);CTRG_01335(-|K00128);CTRG_05010(-|K00128);CTRG_01331(-|K00128);CTRG_03472(-|K01580);CTRG_01313(-|K00276)	http://www.kegg.jp/kegg-bin/show_pathway?map00410/K23146%09%23FFFFFF,green/K00140%09%23FFFFFF,green/K00232%09%23FFFFFF,green/K05605%09%23FFFFFF,green/K14729%09%23FFFFFF,green/K00276%09%23FFFFFF,green/K00128%09%23FFFFFF,green/K01580%09%23FFFFFF,green
ctp04146	Peroxisome	Cellular Processes	Transport and catabolism	16	54	2.3011e-08	CTRG_04354(-|K00624);CTRG_05500(-|K01897);CTRG_00457(-|K00624);CTRG_02374(-|K00232);CTRG_00243(-|K00624);CTRG_00909(-|K00031);CTRG_04203(-|K03781);CTRG_02765(-|K00830);CTRG_01142(-|K07513);CTRG_05691(-|K12663);CTRG_01503(-|K01897);CTRG_05258(-|K00273);CTRG_03043(-|K13239);CTRG_02265(-|K01897);CTRG_04642(-|K13237);CTRG_03045(-|K13239)	http://www.kegg.jp/kegg-bin/show_pathway?map04146/K00624%09%23FFFFFF,green/K01897%09%23FFFFFF,green/K00232%09%23FFFFFF,green/K00031%09%23FFFFFF,green/K03781%09%23FFFFFF,green/K00830%09%23FFFFFF,green/K07513%09%23FFFFFF,green/K12663%09%23FFFFFF,green/K00273%09%23FFFFFF,green/K13239%09%23FFFFFF,green/K13237%09%23FFFFFF,green
ctp00280	Valine, leucine and isoleucine degradation	Metabolism	Amino acid metabolism	9	21	9.95091e-07	CTRG_05388(-|K23146);CTRG_03950(-|K00140);CTRG_04796(-|K05605);CTRG_01142(-|K07513);CTRG_05958(-|K00249);CTRG_01733(-|K01027);CTRG_01335(-|K00128);CTRG_05010(-|K00128);CTRG_01331(-|K00128)	http://www.kegg.jp/kegg-bin/show_pathway?map00280/K23146%09%23FFFFFF,green/K00140%09%23FFFFFF,green/K05605%09%23FFFFFF,green/K07513%09%23FFFFFF,green/K00249%09%23FFFFFF,green/K01027%09%23FFFFFF,green/K00128%09%23FFFFFF,green
ctp00620	Pyruvate metabolism	Metabolism	Carbohydrate metabolism	14	56	1.90916e-06	CTRG_03389(-|K01638);CTRG_03633(-|K00101);CTRG_02032(-|K01895);CTRG_03635(-|K00101);CTRG_05402(-|K17741);CTRG_01062(-|K01610);CTRG_05482(-|K13953);CTRG_01888(-|K17741);CTRG_01335(-|K00128);CTRG_05010(-|K00128);CTRG_01021(-|K00026);CTRG_02543(-|K22211);CTRG_01331(-|K00128);CTRG_01595(-|K13953)	http://www.kegg.jp/kegg-bin/show_pathway?map00620/K01638%09%23FFFFFF,green/K00101%09%23FFFFFF,green/K01895%09%23FFFFFF,green/K17741%09%23FFFFFF,green/K01610%09%23FFFFFF,green/K13953%09%23FFFFFF,green/K00128%09%23FFFFFF,green/K00026%09%23FFFFFF,green/K22211%09%23FFFFFF,green
ctp00220	Arginine biosynthesis	Metabolism	Amino acid metabolism	7	16	1.4903e-05	CTRG_05401(-|K00611);CTRG_05176(-|K01755);CTRG_01005(-|K01940);CTRG_03432(-|K12659);CTRG_02210(-|K00818);CTRG_04692(-|K14541);CTRG_05048(-|K00620)	http://www.kegg.jp/kegg-bin/show_pathway?map00220/K00611%09%23FFFFFF,green/K01755%09%23FFFFFF,green/K01940%09%23FFFFFF,green/K12659%09%23FFFFFF,green/K00818%09%23FFFFFF,green/K14541%09%23FFFFFF,green/K00620%09%23FFFFFF,green
ctp00640	Propanoate metabolism	Metabolism	Carbohydrate metabolism	8	26	7.16834e-05	CTRG_05388(-|K23146);CTRG_03950(-|K00140);CTRG_02374(-|K00232);CTRG_04796(-|K05605);CTRG_02032(-|K01895);CTRG_05506(-|K14729);CTRG_05402(-|K17741);CTRG_01888(-|K17741)	http://www.kegg.jp/kegg-bin/show_pathway?map00640/K23146%09%23FFFFFF,green/K00140%09%23FFFFFF,green/K00232%09%23FFFFFF,green/K05605%09%23FFFFFF,green/K01895%09%23FFFFFF,green/K14729%09%23FFFFFF,green/K17741%09%23FFFFFF,green
ctp00650	Butanoate metabolism	Metabolism	Carbohydrate metabolism	6	16	0.000178932	CTRG_04478(-|K00004);CTRG_04587(-|K00135);CTRG_02332(-|K00135);CTRG_01733(-|K01027);CTRG_00580(-|K00004);CTRG_03472(-|K01580)	http://www.kegg.jp/kegg-bin/show_pathway?map00650/K00004%09%23FFFFFF,green/K00135%09%23FFFFFF,green/K01027%09%23FFFFFF,green/K01580%09%23FFFFFF,green
ctp00680	Methane metabolism	Metabolism	Energy metabolism	7	23	0.000225997	CTRG_05318(-|K00122);CTRG_05359(-|K00122);CTRG_02032(-|K01895);CTRG_02765(-|K00830);CTRG_04184(-|K01689);CTRG_00547(-|K00122);CTRG_00534(-|K00122)	http://www.kegg.jp/kegg-bin/show_pathway?map00680/K00122%09%23FFFFFF,green/K01895%09%23FFFFFF,green/K00830%09%23FFFFFF,green/K01689%09%23FFFFFF,green
[truncated: 16 more rows]

## Sheet: SLT34-KEGG-Up
PathwayID	Pathway	level1	level2	Up	Total	Pvalue	Up_gene	URL
[truncated: 14 more rows]

## Sheet: SLT34-KEGG-Down
PathwayID	Pathway	level1	level2	Down	Total	Pvalue	Down_gene	URL
[truncated: 14 more rows]

[truncated: 1 more sheets: SLT34 vs ATCC750]
