# Supplementary material for: Adaptive morphological changes link to poor clinical outcomes by conferring echinocandin tolerance in Candida tropicalis
Source: PLoS Pathog. 2025 May 27;21(5):e1013220. doi: 10.1371/journal.ppat.1013220 (PMC12140413; doi:10.1371/journal.ppat.1013220)
Supplement: S3 Table — (XLSX) [file ppat.1013220.s017.xlsx]

## Sheet: SNP
Gene_id	Orthologs in Candida albicans	Gene descriptions	Control_vs_ConT.foldchange	SLT34_vs_SLT34T.foldchange	Ratio (E/D)	Gene mutations
CTRG_06058	MRV2	Protein of unknown function; repressed by fluphenazine treatment or in an azole-resistant strain that overexpresses CDR1 and CDR2; Spider biofilm induced	1.39246	35.5918	25.5604	CTRG_06058:CTRG_06058-T-E1:exon1:c.G770A:p.X257X,c.T711C:p.G237G,c.C620A:p.A207D,c.C60T:p.I20I,c.T48G:p.S16S,
CTRG_01887	PST1	Flavodoxin-like protein involved in oxidative stress protection and virulence; putative 1,4-benzoquinone reductase; hyphal-induced; regulated by Cyr1, Ras1, Efg1, Nrg1, Rfg1, Tup1; Hap43-induced; Spider biofilm induced	0.455017	2.84563	6.25389	CTRG_01887:CTRG_01887-T-E1:exon1:c.T441C:p.P147P,
CTRG_01356	C2_02820C_A	Protein of unknown function; rat catheter and Spider biofilm induced	0.677676	2.4591	3.62872	CTRG_01356:CTRG_01356-T-E1:exon1:c.T636A:p.A212A,
CTRG_02045	C2_10730W_A	Ortholog of C. dubliniensis CD36 : Cd36_24630, C. parapsilosis CDC317 : CPAR2_407790, Candida tropicalis MYA-3404 : CTRG_02045, Candida albicans WO-1 : CAWG_06134 and Candida metapsilosis : CMET_2127	1.56561	5.29486	3.38198	CTRG_02045:CTRG_02045-T-E1:exon1:c.G457T:p.V153L,
CTRG_02146	C3_01680C_A	Predicted potassium ion transporter; Spider biofilm induced	0.878043	2.85061	3.24655	CTRG_02146:CTRG_02146-T-E1:exon1:c.A666G:p.L222L,
CTRG_01787	C2_06440C_A	Protein with homology to peroxisomal membrane proteins; Sef1p-, Sfu1p-, and Hap43p-regulated gene	1.16421	2.55086	2.19106	CTRG_01787:CTRG_01787-T-E1:exon1:c.T168G:p.G56G,
CTRG_02144	#N/A	---	1.01954	2.11351	2.073	CTRG_02144:CTRG_02144-T-E1:exon1:c.C321T:p.T107T,
CTRG_03756	C4_07010C_A	Putative DNA repair methyltransferase; induced by nitric oxide independent of Yhb1; Spider biofilm induced	0.96125	0.434492	0.452007	CTRG_03756:CTRG_03756-T-E1:exon1:c.A421G:p.M141V,
CTRG_03656	C1_13810W_A	Ortholog of C. dubliniensis CD36 : Cd36_12800, C. parapsilosis CDC317 : CPAR2_203460, C. auris B8441 : B9J08_004645 and Candida tenuis NRRL Y-1498 : CANTEDRAFT_94106	0.436116	0.190423	0.436634	CTRG_03656:CTRG_03656-T-E1:exon1:c.G1746T:p.A582A,c.A1749T:p.I583I,
CTRG_01746	RFA2	Putative DNA replication factor A; RNA abundance regulated by cell cycle, tyrosol and cell density	1.24732	0.395468	0.317054	CTRG_01746:CTRG_01746-T-E1:exon1:c.T636A:p.A212A,c.A600T:p.G200G,c.C570T:p.N190N,c.T531C:p.S177S,
CTRG_02525	THI4	Thiamine biosynthetic enzyme precursor; repressed during the mating process; stationary phase enriched protein; Spider biofilm induced	0.019954	0.00292922	0.146799	CTRG_02525:CTRG_02525-T-E1:exon1:c.C408T:p.G136G,

## Sheet: INDEL
Gene_id	Orthologs in Candida albicans	Gene descriptions	Control_vs_ConT.foldchange	SLT34_vs_SLT34T.foldchange	Ratio (E/D)	chrom	pos	gene mutations	ref	alt	SLT34
CTRG_04658	#N/A	---	0.0496124	13.9912	282.011	Supercontig_3_6	849526	CTRG_04658:CTRG_04658-T-E1:exon1:c.988_989insC:p.L330fs,	T	TC	1/1:0,175:178:99:7952,527,0
CTRG_03353	C1_10050W_A	Protein of unknown function; induced by Mnl1 under weak acid stress; Hap43-induced; mutant is viable	0.401973	14.8843	37.0281	Supercontig_3_4	786904	CTRG_03353:CTRG_03353-T-E1:exon1:c.421_422insACGGTG:p.G141delinsDGG,	C	CCACCGT	1/1:10,110:131:99:6521,219,0
CTRG_03791	#N/A	---	0.768802	23.0673	30.0043	Supercontig_3_5	129013	CTRG_03791:CTRG_03791-T-E1:exon1:c.1538delG:p.G513fs,CTRG_03790:CTRG_03790-T-E1:exon1:c.355delG:p.E119fs,	TC	T	1/1:0,11:11:33:458,33,0
CTRG_06058	MRV2	Protein of unknown function; repressed by fluphenazine treatment or in an azole-resistant strain that overexpresses CDR1 and CDR2; Spider biofilm induced	1.39246	35.5918	25.5604	Supercontig_3_11	211235	CTRG_06058:CTRG_06058-T-E1:exon1:c.603_604insACTGGT:p.A202delinsTGA,	C	CACCAGT	1/1:0,156:171:99:13252,470,0
CTRG_01048	CR_00310C_A	Protein of unknown function; Hap43-induced gene; upregulated in a cyr1 null mutant; Spider biofilm induced	0.815565	18.0815	22.1705	Supercontig_3_1	2410545	CTRG_01048:CTRG_01048-T-E1:exon1:c.460delG:p.G154fs,	TG	T	1/1:0,133:135:99:5638,400,0
CTRG_02178	SGA1	Putative glucoamylase; induced in oralpharyngeal candidasis; rat catheter and Spider biofilm induced	0.338641	7.18074	21.2046	Supercontig_3_3	134452	CTRG_02178:CTRG_02178-T-E1:exon1:c.1310_1318del:p.437_440del,	AATGATAATG	A	1/1:0,81:110:99:8960,244,0
CTRG_03121	CR_07140C_A	Protein of unknown function; transcript regulated by Mig1 and Tup1; rat catheter biofilm induced	0.410584	8.06212	19.6357	Supercontig_3_4	197930	CTRG_03121:CTRG_03121-T-E1:exon1:c.102_103insGGCTATGGTTCA:p.R35delinsGYGSR,	G	GTGAACCATAGCC	1/1:2,115:179:99:14411,114,0
CTRG_03292	#N/A	---	0.210387	3.00911	14.3027	Supercontig_3_4	624938	CTRG_03292:CTRG_03292-T-E1:exon1:c.1345delT:p.F449fs,	AT	A	1/1:0,121:132:99:4643,364,0
CTRG_06050	C5_04260W_A	Has domain(s) with predicted RNA binding, ribonuclease T2 activity	0.364509	4.57974	12.5642	Supercontig_3_11	201111	CTRG_06050:CTRG_06050-T-E1:exon1:c.7delA:p.I3X,	AT	A	1/1:0,157:158:99:6387,473,0
CTRG_06050	C5_04260W_A	Has domain(s) with predicted RNA binding, ribonuclease T2 activity	0.364509	4.57974	12.5642	Supercontig_3_11	201079	CTRG_06050:CTRG_06050-T-E1:exon1:c.39delA:p.K13fs,	GT	G	1/1:0,150:155:99:5904,451,0
CTRG_01205	#N/A	---	0.435067	4.03055	9.26421	Supercontig_3_2	259798	CTRG_01205:CTRG_01205-T-E1:exon1:c.3226dupT:p.C1076fs,	C	CA	1/1:0,147:150:99:5791,442,0
CTRG_01205	#N/A	---	0.435067	4.03055	9.26421	Supercontig_3_2	259818	CTRG_01205:CTRG_01205-T-E1:exon1:c.3206delT:p.L1069fs,	TA	T	1/1:0,148:152:99:5836,445,0
CTRG_01205	#N/A	---	0.435067	4.03055	9.26421	Supercontig_3_2	259839	CTRG_01205:CTRG_01205-T-E1:exon1:c.3185_3186insAC:p.Y1062_R1063delinsX,	G	GGT	1/1:0,103:104:99:4368,309,0
CTRG_01205	#N/A	---	0.435067	4.03055	9.26421	Supercontig_3_2	259852	CTRG_01205:CTRG_01205-T-E1:exon1:c.3172dupA:p.I1058fs,	A	AT	1/1:0,158:158:99:6705,476,0
CTRG_01205	#N/A	---	0.435067	4.03055	9.26421	Supercontig_3_2	259877	CTRG_01205:CTRG_01205-T-E1:exon1:c.3147dupA:p.Y1050fs,	A	AT	1/1:0,169:170:99:7171,509,0
CTRG_01205	#N/A	---	0.435067	4.03055	9.26421	Supercontig_3_2	259892	CTRG_01205:CTRG_01205-T-E1:exon1:c.3132dupA:p.G1045fs,	C	CT	1/1:0,171:174:99:7235,515,0
CTRG_01205	#N/A	---	0.435067	4.03055	9.26421	Supercontig_3_2	262996	CTRG_01205:CTRG_01205-T-E1:exon1:c.28delT:p.S10fs,	GA	G	1/1:0,168:169:99:7612,506,0
CTRG_01202	ADAEC	Protein of unknown function; transcription is specific to white cell type	0.380334	2.76699	7.27516	Supercontig_3_2	248921	CTRG_01202:CTRG_01202-T-E1:exon1:c.1453_1458del:p.485_486del,	ACAACAG	A	1/1:0,71:71:99:6247,214,0
CTRG_01202	ADAEC	Protein of unknown function; transcription is specific to white cell type	0.380334	2.76699	7.27516	Supercontig_3_2	248894	CTRG_01202:CTRG_01202-T-E1:exon1:c.1426_1428del:p.476_476del,	TCAA	T	1/1:0,62:102:99:3254,187,0
CTRG_01202	ADAEC	Protein of unknown function; transcription is specific to white cell type	0.380334	2.76699	7.27516	Supercontig_3_2	248825	CTRG_01202:CTRG_01202-T-E1:exon1:c.1356_1357insACAAAAACA:p.P452delinsPTKT,	T	TACAAAAACA	1/1:0,130:135:99:12990,391,0
CTRG_00300	#N/A	---	0.535101	3.0579	5.71463	Supercontig_3_1	654100	CTRG_00300:CTRG_00300-T-E1:exon1:c.193_194insAAG:p.V65delinsEV,	A	ACTT	1/1:0,146:169:99:8094,440,0
CTRG_05766	MNN45	Mannosyltransferase; transcript upregulated in Ssk1 response regulator mutant or in nik1 null mutant, but not in chk1 or sln1 null mutants; pheromone induced; Spider biofilm induced	1.37865	7.30226	5.29666	Supercontig_3_9	480722	CTRG_05766:CTRG_05766-T-E1:exon1:c.1081_1082insCAT:p.T361delinsTS,	A	ACAT	1/1:1,135:151:99:7075,357,0
CTRG_01779	C2_06350C_A	Ortholog(s) have 4-hydroxyphenylpyruvate dioxygenase activity and role in aromatic amino acid family biosynthetic process	1.79778	9.27061	5.1567	Supercontig_3_2	1504894	CTRG_01779:CTRG_01779-T-E1:exon1:c.98_99insTACACTTTCTTCTAAG:p.D33fs,	A	ATACACTTTCTTCTAAG	1/1:0,69:129:99:12218,208,0
CTRG_01779	C2_06350C_A	Ortholog(s) have 4-hydroxyphenylpyruvate dioxygenase activity and role in aromatic amino acid family biosynthetic process	1.79778	9.27061	5.1567	Supercontig_3_2	1504879	CTRG_01779:CTRG_01779-T-E1:exon1:c.83_84insTT:p.Y28fs,	A	ATT	1/1:3,106:153:99:3238,236,0
CTRG_04689	REC8	Protein involved in control of chromosome stability and homologous recombination during meiosis-like concerted chromosome loss (CCL) process that leads to depolyploidization after mating	0.451431	2.31652	5.13151	Supercontig_3_6	919567	CTRG_04689:CTRG_04689-T-E1:exon1:c.1629dupT:p.N543fs,	A	AT	1/1:0,153:159:99:6029,460,0
CTRG_06080	#N/A	---	0.865095	4.30981	4.98189	Supercontig_3_11	258790	CTRG_06080:CTRG_06080-T-E1:exon1:c.256dupT:p.L85fs,	A	AT	1/1:14,132:174:19:2868,19,0
CTRG_01985	C2_09880C_A	Putative protein of unknown function; Plc1-regulated; transcript induced by Mnl1 under weak acid stress; flow model, rat catheter, Spider biofilm induced	1.12817	4.68521	4.15293	Supercontig_3_2	1970832	CTRG_01985:CTRG_01985-T-E1:exon1:c.1067delA:p.X356,	TA	T	1/1:14,124:150:99:2581,119,0
CTRG_01916	DDR48	Immunogenic stress-associated protein; filamentation regulated; induced by benomyl/caspofungin/ketoconazole or in azole-resistant strain; Hog1, farnesol, alkaline repressed; stationary phase enriched; Spider, flow model biofilm induced	0.762046	3.08876	4.05325	Supercontig_3_2	1795025	CTRG_01916:CTRG_01916-T-E1:exon1:c.171_194del:p.57_65del,CTRG_01917:CTRG_01917-T-E1:exon1:c.41_64del:p.14_22del,	GAAACAATGATTCCTACGGTTCATC	G	1/1:0,101:135:99:18473,304,0
CTRG_04122	C1_11200W_A	Predicted mucin-like protein; ketoconazole-induced; fluconazole-repressed; induced in cyr1 mutant; colony morphology-related gene regulation by Ssn6; flow model biofilm induced; Spider biofilm induced	0.650702	2.62446	4.03327	Supercontig_3_5	980808	CTRG_04122:CTRG_04122-T-E1:exon1:c.427_428insCTGCTG:p.E143delinsAAE,	T	TCAGCAG	1/1:0,142:169:99:12039,429,0
CTRG_01155	C2_00890W_A	Ortholog of C. dubliniensis CD36 : Cd36_15830, C. parapsilosis CDC317 : CPAR2_212930, Candida tropicalis MYA-3404 : CTRG_01155, Candida albicans WO-1 : CAWG_03868 and Candida metapsilosis : CMET_2287	1.08529	4.34956	4.00774	Supercontig_3_2	138685	CTRG_01155:CTRG_01155-T-E1:exon1:c.15_16insTT:p.S5fs,	C	CTT	1/1:1,150:172:99:5919,449,0
CTRG_02087	#N/A	---	0.602423	2.33074	3.86895	Supercontig_3_2	2209874	CTRG_02087:CTRG_02087-T-E1:exon1:c.799delT:p.F267fs,	AT	A	1/1:0,139:141:99:5655,418,0
CTRG_05377	PGA60	Putative GPI-anchored adhesin-like protein; hyphal-induced expression	0.741806	2.86742	3.86546	Supercontig_3_8	351873	CTRG_05377:CTRG_05377-T-E1:exon1:c.2318_2319insTACAGG:p.D773delinsDTG,	A	ATACAGG	1/1:0,161:190:99:13476,485,0
CTRG_05377	PGA60	Putative GPI-anchored adhesin-like protein; hyphal-induced expression	0.741806	2.86742	3.86546	Supercontig_3_8	351132	CTRG_05377:CTRG_05377-T-E1:exon1:c.1577_1578insACC:p.E526delinsEP,	A	AACC	1/1:8,132:157:55:6498,55,0
CTRG_02405	C3_02250C_A	Protein of unknown function; induced by alpha pheromone in SpiderM medium	0.635644	2.3645	3.71984	Supercontig_3_3	733747	CTRG_02405:CTRG_02405-T-E1:exon1:c.31delC:p.Q11fs,	TG	T	1/1:0,146:152:99:4742,437,0
CTRG_02405	C3_02250C_A	Protein of unknown function; induced by alpha pheromone in SpiderM medium	0.635644	2.3645	3.71984	Supercontig_3_3	733746	CTRG_02405:CTRG_02405-T-E1:exon1:c.31_32del:p.Q11fs,	TTG	T	1/1:0,145:154:99:2518,404,0
CTRG_05054	CUP9	Transcription factor; represses SOK1 expression in response to farnesol inhibition; yeast-hypha switch repressed; ketoconazole-induced; Plc1-regulated; colony morphology-related Ssn6 regulation; Spider, flow model biofilm induced	0.653685	2.13958	3.27311	Supercontig_3_7	510040	CTRG_05054:CTRG_05054-T-E1:exon1:c.226_234del:p.76_78del,	ATGGAGGTGG	A	1/1:0,121:152:99:13367,364,0
CTRG_03799	#N/A	---	1.159	3.56402	3.07508	Supercontig_3_5	153241	CTRG_03799:CTRG_03799-T-E1:exon1:c.24delA:p.P8fs,	CA	C	1/1:0,117:120:99:4302,345,0
CTRG_02509	#N/A	---	1.00131	2.8716	2.86784	Supercontig_3_3	979598	CTRG_02509:CTRG_02509-T-E1:exon1:c.946_954del:p.316_318del,	ATTCACCAGT	A	1/1:0,155:173:99:14771,467,0
CTRG_02509	#N/A	---	1.00131	2.8716	2.86784	Supercontig_3_3	980346	CTRG_02509:CTRG_02509-T-E1:exon1:c.201_206del:p.67_69del,	TTGTTGA	T	1/1:0,143:147:99:11628,430,0
CTRG_05934	#N/A	---	0.851357	2.31465	2.71878	Supercontig_3_10	333920	CTRG_05934:CTRG_05934-T-E1:exon1:c.1051delA:p.I351fs,	AT	A	1/1:0,152:156:99:6176,458,0
CTRG_03798	#N/A	---	1.32562	3.53461	2.66639	Supercontig_3_5	152392	CTRG_03798:CTRG_03798-T-E1:exon1:c.6797delC:p.T2266fs,	AC	A	1/1:0,114:116:99:4389,345,0
CTRG_04584	#N/A	---	0.95452	2.15506	2.25774	Supercontig_3_6	691432	CTRG_04584:CTRG_04584-T-E1:exon1:c.803delA:p.N268fs,	AT	A	1/1:0,154:162:99:6058,464,0
CTRG_04584	#N/A	---	0.95452	2.15506	2.25774	Supercontig_3_6	691453	CTRG_04584:CTRG_04584-T-E1:exon1:c.782delA:p.K261fs,	CT	C	1/1:0,156:163:99:5948,469,0
CTRG_02144	#N/A	---	1.01954	2.11351	2.073	Supercontig_3_3	48968	CTRG_02144:CTRG_02144-T-E1:exon1:c.553delT:p.X185,	TA	T	1/1:0,172:181:99:6783,518,0
CTRG_02144	#N/A	---	1.01954	2.11351	2.073	Supercontig_3_3	49507	CTRG_02144:CTRG_02144-T-E1:exon1:c.14delT:p.L5X,	TA	T	1/1:0,186:192:99:7332,560,0
CTRG_02780	MOB1	Putative mitotic exit network component; periodic mRNA expression, peak at cell-cycle G2/M phase	0.773702	0.376235	0.486278	Supercontig_3_3	1647377	CTRG_02780:CTRG_02780-T-E1:exon1:c.157_158insAAC:p.P53delinsQP,	G	GGTT	1/1:0,130:148:99:6531,390,0
CTRG_01423	C2_02050C_A	Ortholog of C. dubliniensis CD36 : Cd36_16850, C. parapsilosis CDC317 : CPAR2_211990, C. auris B8441 : B9J08_001195 and Candida tenuis NRRL Y-1498 : cten_CGOB_00169	0.629466	0.286184	0.454647	Supercontig_3_2	768119	CTRG_01423:CTRG_01423-T-E1:exon1:c.2958_2959insGAT:p.V986delinsVD,	C	CGAT	1/1:4,122:138:99:6170,168,0
CTRG_01423	C2_02050C_A	Ortholog of C. dubliniensis CD36 : Cd36_16850, C. parapsilosis CDC317 : CPAR2_211990, C. auris B8441 : B9J08_001195 and Candida tenuis NRRL Y-1498 : cten_CGOB_00169	0.629466	0.286184	0.454647	Supercontig_3_2	767732	CTRG_01423:CTRG_01423-T-E1:exon1:c.2572_2574del:p.858_858del,	GGAA	G	1/1:0,134:146:99:7654,403,0
CTRG_01423	C2_02050C_A	Ortholog of C. dubliniensis CD36 : Cd36_16850, C. parapsilosis CDC317 : CPAR2_211990, C. auris B8441 : B9J08_001195 and Candida tenuis NRRL Y-1498 : cten_CGOB_00169	0.629466	0.286184	0.454647	Supercontig_3_2	766451	CTRG_01423:CTRG_01423-T-E1:exon1:c.1291_1311del:p.431_437del,	TCCACCACAACAGCAACCACCA	T	1/1:0,139:173:99:28093,418,0
CTRG_03460	C1_11940C_A	Protein of unknown function; Hap43-induced gene	0.720645	0.326238	0.452702	Supercontig_3_4	1008283	CTRG_03460:CTRG_03460-T-E1:exon1:c.1177dupA:p.I393fs,	A	AT	1/1:0,145:152:99:5898,436,0
CTRG_03460	C1_11940C_A	Protein of unknown function; Hap43-induced gene	0.720645	0.326238	0.452702	Supercontig_3_4	1008288	CTRG_03460:CTRG_03460-T-E1:exon1:c.1172delA:p.N391fs,	GT	G	1/1:0,148:152:99:6010,445,0
CTRG_03460	C1_11940C_A	Protein of unknown function; Hap43-induced gene	0.720645	0.326238	0.452702	Supercontig_3_4	1008297	CTRG_03460:CTRG_03460-T-E1:exon1:c.1163delA:p.N388fs,	AT	A	1/1:0,163:168:99:6267,491,0
CTRG_03656	C1_13810W_A	Ortholog of C. dubliniensis CD36 : Cd36_12800, C. parapsilosis CDC317 : CPAR2_203460, C. auris B8441 : B9J08_004645 and Candida tenuis NRRL Y-1498 : CANTEDRAFT_94106	0.436116	0.190423	0.436634	Supercontig_3_4	1487544	CTRG_03656:CTRG_03656-T-E1:exon1:c.1708_1737del:p.570_579del,	AAGGAAAACTATTCTGATTGCACCATCTTCT	A	1/1:6,99:153:99:22863,214,0
CTRG_01433	AMN1	Putative negative regulator of exit from mitosis; Plc1-regulated; rat catheter biofilm induced	0.54994	0.217856	0.396145	Supercontig_3_2	801654	CTRG_01433:CTRG_01433-T-E1:exon1:c.719_720insACA:p.Q240delinsQQ,	C	CTGT	1/1:2,136:150:99:7100,309,0
CTRG_00949	CR_01360W_A	Ortholog(s) have role in chromosome segregation and kinetochore, nuclear MIS12/MIND complex localization	1.29419	0.496799	0.38387	Supercontig_3_1	2150373	CTRG_00949:CTRG_00949-T-E1:exon1:c.417_418del:p.N139fs,	CCA	C	1/1:0,150:161:99:5932,445,0
CTRG_02513	C3_05290C_A	S. cerevisiae ortholog YLL032C interacts with ribosomes; repressed by alpha pheromone in SpiderM medium	0.524107	0.10913	0.208221	Supercontig_3_3	991493	CTRG_02513:CTRG_02513-T-E1:exon1:c.1918delA:p.K640fs,	CA	C	1/1:0,152:157:99:6161,458,0
CTRG_05458	SCW11	Cell wall protein; repressed in ace2 mutant; repressed in core caspofungin response; induced in high iron; possibly an essential gene, disruptants not obtained by UAU1 method; rat catheter and Spider biofilm repressed	0.240732	0.0496481	0.206238	Supercontig_3_8	535261	CTRG_05458:CTRG_05458-T-E1:exon1:c.331_354del:p.111_118del,	TAGTAGTTTCTGGTTGAGCTTGTTC	T	1/1:0,87:181:99:21692,262,0
CTRG_04579	ENG1	Endo-1,3-beta-glucanase; ortholog of S. cerevisiae Dse4 needed for cell separation; caspofungin, fluconazole repressed; repressed by alpha pheromone in SpiderM medium; flow model biofilm induced; rat catheter biofilm repressed	0.210834	0.0410999	0.19494	Supercontig_3_6	681957	CTRG_04579:CTRG_04579-T-E1:exon1:c.1119_1120insTCATTATTATCTGAATCT:p.S373delinsSSLLSES,	A	ATCATTATTATCTGAATCT	1/1:0,141:166:99:26543,424,0
CTRG_02274	#N/A	---	1.87124	0.231626	0.123782	Supercontig_3_3	402244	CTRG_02274:CTRG_02274-T-E1:exon1:c.614_615insTCA:p.S205delinsSH,	C	CTCA	1/1:0,152:165:99:7944,457,0
