# Supplementary material for: Adaptive morphological changes link to poor clinical outcomes by conferring echinocandin tolerance in Candida tropicalis
Source: PLoS Pathog. 2025 May 27;21(5):e1013220. doi: 10.1371/journal.ppat.1013220 (PMC12140413; doi:10.1371/journal.ppat.1013220)
Supplement: S4 Table — (XLSX) [file ppat.1013220.s018.xlsx]

## Sheet: ATCC750-T vs ATCC750
Protein	ATCC750T1	ATCC750T2	ATCC750T3	average ATCC750-T	ATCC750C1	ATCC750C2	ATCC750C3	average ATCC750	ATCC750-T/ATCC750	p Value
XP_002550982.1	335742	319618	349986	335115	29050	29462.6	38510.6	32341.1	10.3619	5.30609e-06
XP_002547407.1	61632.8	72058.4	66190	66627.1	15974.2	13388.5	14872.6	14745.1	4.51859	7.55646e-05
XP_002547600.1	460993	384131	431796	425640	93699	104502	112955	103719	4.10379	0.000153322
XP_002547544.1	20049.1	20938.6	23172.4	21386.7		5097.34	8538.65	6817.99	3.1368	0.00366843
XP_002548607.1	69958.2	63455	63535.9	65649.7	21367.3	18231	23955	21184.4	3.09896	8.15559e-05
XP_002549640.1	51751.6	52492.1	56618.3	53620.7	22255.3	20939.2	15590.1	19594.9	2.73646	0.000179288
XP_002549848.1	15468	12977.7	11511.6	13319.1	4047.86	7598.69	5034.29	5560.28	2.3954	0.00774207
XP_002546699.1	1849220	1909110	1790170	1849500	757714	796658	781837	778736	2.375	7.7464e-06
XP_002548363.1	50139.8	49631.5	49355	49708.8	18304.4	22425.2	22234	20987.9	2.36845	2.99282e-05
XP_002550143.1	122102	104677	101602	109460	47393.9	43630.3	48002.8	46342.3	2.36199	0.000640064
XP_002546214.1	51868.7	69802.5	66689.7	62787	30366.4	27491.6	22115.3	26657.8	2.3553	0.00392146
XP_002545981.1	18994.1	18965.3	18082.1	18680.5	12140.8	7860.9	4194.01	8065.24	2.31618	0.010153
XP_002547849.1	42018.7	36442.3	34473	37644.7	14753.3	14980.1	19120.3	16284.6	2.31168	0.00132103
XP_002545989.1	227248	135060	211987	191432	66698.7	95875.7	93281.6	85285.3	2.2446	0.0240851
XP_002547699.1	77395.5	74590.4	73221.4	75069.1	34023.4	34187.2	32717	33642.5	2.23137	6.02576e-06
XP_002550696.1	15386.2	11826.2	15992.6	14401.7	7367.69		5654.24	6510.97	2.21191	0.0218223
XP_002550871.1	45413.6	43580.2	42350.6	43781.5	17642.8	17134.8	25755.3	20177.6	2.1698	0.00129103
XP_002548266.1	58576.2	63618	59477.7	60557.3	28095.9	25891.4	30318.5	28101.9	2.15492	8.61738e-05
XP_002550533.1	11255.4	8066.89	7495.1	8939.13	4939.73	2833.02	4927.77	4233.51	2.11152	0.0260218
XP_002548499.1	5534.28	6821.84		6178.06	3061.4		2863.46	2962.43	2.08547	0.0386648
XP_002546922.1	58740.8	51794.3	57545.6	56026.9	24879.4	22800.1	32975.2	26884.9	2.08395	0.00151189
XP_002545844.1	114595	103163	115925	111228	53984.4	52119.6	56606.4	54236.8	2.05078	0.00017962
XP_002545598.1	8756.77	8064.26	8769.71	8530.25	4173.09	4652.67	3660.7	4162.15	2.04948	0.000292252
XP_002546289.1	149841	170182	157534	159186	78474.1	77718.2	80602.1	78931.5	2.01676	0.00017975
XP_002546518.1	117074	140290	133708	130357	67057.6	66467.5	62197.1	65240.7	1.9981	0.00077455
XP_002548121.1	298371	333748	312909	315009	77050.9	193356	203219	157875	1.9953	0.0197779
XP_002550193.1	17437.2	24297	24482.5	22072.2	10635.8	11064.2	11543.2	11081.1	1.99189	0.00923033
XP_002545373.1	38356.9	37657.8	38923.6	38312.8	15857.6	22634.8	19828.4	19440.3	1.97079	0.000702994
XP_002545489.1	101050	122391	102452	108631	59360.2	53020.5	53187.5	55189.4	1.96833	0.00175916
XP_002549380.1	87266.2	80594.1	77172.2	81677.5	35332.7	37749.8	51434.1	41505.5	1.96787	0.00231592
XP_002549063.1	196495	199505	197856	197952	95129	102560	106947	101545	1.9494	1.10207e-05
XP_002547481.1	41801.9	44934.5	39695.2	42143.9	21954.2	21759.7	21382.3	21698.7	1.94223	0.000181964
XP_002551133.1	59628.9	72458.7	84333.2	72140.3	44650.5	35110.1	32877.9	37546.2	1.92138	0.0123782
XP_002545255.1	20639	15445.5	20901.6	18995.4	10712.9		9061.48	9887.19	1.92121	0.0312426
XP_002545442.1	38870.3	32803.1	39863.1	37178.8	18639.2	18074.2	21670.1	19461.2	1.91041	0.00200895
XP_002549436.1	788780	820465	829588	812944	433061	460473	395114	429549	1.89255	7.11303e-05
XP_002546342.1	83745.6	69473	77810.3	77009.6	38847.8	42952.9	40273.2	40691.3	1.89253	0.0010869
XP_002549671.1	19080.8	28950.8	18867.8	22299.8	9380.85	13277.9	13539.6	12066.1	1.84813	0.0462792
XP_002546944.1	705497	632214	672669	670127	367666	300154	430046	365955	1.83117	0.00212237
XP_002549456.1	29273	25775.6	36719.9	30589.5	16823.6	17397.1	16386.1	16868.9	1.81336	0.0133256
XP_002550695.1	46084.2	42872.4	47536.5	45497.7	24136	23412.6	28397.1	25315.2	1.79725	0.000628811
XP_002550473.1	53600.6	44501.6	47176	48426.1	25508.1	27133.3	28350.2	26997.2	1.79374	0.00161505
XP_002547263.1	72611.5	73015.7	79129.2	74918.8	39516.7	44558.2	41653.8	41909.6	1.78763	0.000210263
XP_002546817.1	136680	149032	144667	143460	75959.8	84451.8	82345.9	80919.2	1.77288	0.000145721
XP_002546055.1	523259	523663	515713	520878	283063	306902	296338	295434	1.76309	6.78656e-06
XP_002550753.1	14146.5	10907.6	13471	12841.7	7077.28	5760.54	9246.66	7361.49	1.74444	0.0180067
XP_002551276.1	42359.3	39892.4	43557	41936.2	20190.7	20089	31867.8	24049.2	1.74377	0.011596
XP_002547073.1	5403.87	4299.48	4595.78	4766.38	2442.26	2387.97	3415.31	2748.51	1.73417	0.0126555
XP_002548091.1	10974.5	11192.6	12937.5	11701.5	7484.96	7096.25	5877.6	6819.6	1.71587	0.00344474
XP_002549287.1	14301.8	14077.5	16150.6	14843.3		9268.14	8080.99	8674.57	1.71113	0.00756003
XP_002545275.1	77628.4	85620.9	67977.8	77075.7	40158.5	41953.8	53110.6	45074.3	1.70997	0.00797034
XP_002550644.1	54684.1	51606.7	47528	51272.9	28648.2	28954.3	32616.5	30073	1.70495	0.000955694
XP_002545295.1	31669.3	32876.3	37120.2	33888.6	23301.4	15127.6	21284.5	19904.5	1.70256	0.00916814
XP_002550077.1	214570	215000	229584	219718	109153	137939	140673	129255	1.69988	0.00128726
XP_002548143.1	116492	135752	133414	128553	74387.3	75919.4	76774.4	75693.7	1.69833	0.000980794
XP_002548500.1	162632	166863	156297	161931	94886.8	98851	92688.1	95475.3	1.69605	4.85141e-05
XP_002547554.1	90009.3	98365.8	82902.3	90425.8	53214.2	54057.4	52845.1	53372.2	1.69425	0.00116931
XP_002550275.1	24400.6	20451.5	21747.5	22199.9	13902.6	14823	10596.7	13107.4	1.69369	0.00628919
XP_002550875.1	589603	642069	620140	617271	385543	336251	372327	364707	1.69251	0.000283133
XP_002549188.1	21956.7	16229.1	20530.3	19572	9410.98	11287.4	14026.8	11575.1	1.69088	0.0214743
XP_002545869.1	134459	137147	140620	137409	86527.8	77533.7	81414.9	81825.5	1.67929	6.10839e-05
XP_002547832.1	214725	208975	210336	211345	125431	124619	128104	126051	1.67666	1.91538e-06
XP_002545908.1	15648.7	12292.4	15441.3	14460.8	8984.43	10111.5	6951.96	8682.63	1.66549	0.0154534
XP_002545966.1	2336850	2621080	2458520	2472150	1459210	1517880	1493530	1.49021e+06	1.65893	0.000307256
XP_002551096.1	14935.5	16704.1	19322	16987.2	9282.78	10230.2	11289.1	10267.4	1.65449	0.00864326
XP_002551231.1	18998.5	18828.3	22139.7	19988.8	9818.75	13318.1	13144.7	12093.9	1.65281	0.00729093
XP_002550358.1	53295.8	46677.2	43473.9	47815.6	33423.3	26761.3	26767.3	28984	1.64973	0.00667196
XP_002548133.1	161084	165247	141776	156036	88512	92691.2	103098	94767.1	1.64652	0.00190471
XP_002549806.1	1109130	1021930	1058010	1.06302e+06	612788	624375	701464	646209	1.64501	0.000376978
XP_002551241.1	24476.2	26998.9	24375.6	25283.6	17375	12352.7	16385.4	15371	1.64488	0.00488412
XP_002550461.1	23056.6	19263.7	20629.9	20983.4	12963	11986.3	13448.1	12799.1	1.63944	0.00233804
XP_002546293.1	10559.2	11730.1	12399.7	11563	8928.88	4185.21	8048.15	7054.08	1.63919	0.0439617
XP_002546487.1	20717	25995.9	19614.2	22109	13068.2	15418.5	12148.7	13545.1	1.63225	0.017567
XP_002549525.1	10738	12182.1	15179.5	12699.9	7404.72	6345.46	9595.23	7781.8	1.632	0.0386063
XP_002548488.1	19900.4	13954.5	15654.9	16503.3	11152.1	9177.16	10041.5	10123.6	1.63018	0.0264552
XP_002551321.1	90957.8	88742.1	101143	93614.3	58760.5	54050	60085.8	57632.1	1.62434	0.00105211
XP_002549462.1	107611	98451.2	110637	105566	63966.4	73408.6	57798.4	65057.8	1.62266	0.0022582
XP_002548948.1	219880	235017	227741	227546	139322	141936	139614	140291	1.62196	3.9836e-05
XP_002550336.1	25616.8	28585.7	29822.6	28008.4	18574.8	16977.9	16359.4	17304	1.6186	0.00162243
XP_002548601.1	365756	407562	371239	381519	243920	213034	250628	235861	1.61756	0.00113716
XP_002551180.1	200861	165793	193890	186848	115671	121269	110108	115683	1.61518	0.00313526
XP_002551326.1	39352.4	38777	40128.4	39419.3	25823.7	24560.1	22996.5	24460.1	1.61157	7.89943e-05
XP_002549889.1	73766.7	69967.3	67057.2	70263.7	42497	39365.4	49128.5	43663.6	1.6092	0.00156061
XP_002549681.1	39052.2	39487.3	36909.6	38483	26190.1	20609.2	25078.4	23959.2	1.60619	0.0015189
XP_002549800.1	13129	12903.7	16191.9	14074.9	8437.45	11349	6542.24	8776.23	1.60375	0.0391721
XP_002549479.1	174508	180543	182541	179197	110278	115660	109663	111867	1.60188	2.57587e-05
XP_002550634.1		7362.05	7886.05	7624.05	4237.9	6078.48	3982.32	4766.23	1.5996	0.0468462
XP_002551100.1	17528.4	18144.3	14316.7	16663.1	11816.9	12139.5	7299.05	10418.5	1.59938	0.0334455
XP_002550148.1	255448	259187	246712	253782	156456	152973	167010	158813	1.59799	7.13846e-05
XP_002548831.1	59205.4	57502.8	52013.4	56240.5	36510.3	33269.4	36197.3	35325.7	1.59206	0.000959391
XP_002545969.1	28499.5	32514.2	31256.7	30756.8	18835.1	15650.8	23656.6	19380.8	1.58697	0.0121027
XP_002547543.1	25635.7	20293.8	25346.4	23758.6	15335.4	14346.5	15320.7	15000.9	1.58382	0.00769602
XP_002548029.1	32911.3	30742.2	33304.6	32319.4	26013.6	22103.6	13263.1	20460.1	1.57963	0.0370522
XP_002547456.1	50993	50658.5	47262.2	49637.9	29202	32469.2	32603.8	31425	1.57957	0.000365305
XP_002546877.1	15912.1	15660.8	12437.4	14670.1	7143.6	11922.9	8919.25	9328.58	1.5726	0.0404394
XP_002551384.1	7459.45	9275.48	9199.96	8644.96	4965.37		6033.35	5499.36	1.57199	0.03562
XP_002550342.1	94320	84821.9	98300.7	92480.9	61283.6	56708.6	58574.2	58855.5	1.57132	0.00133571
XP_002545622.1	218887	208237	205490	210871	130730	131917	140259	134302	1.57013	0.00011183
XP_002550509.1	37068.2	37703.7	36050.6	36940.8	23790.4	22357.8	24487.9	23545.4	1.56892	7.11101e-05
XP_002546340.1	49001.8	45678.4	45291.2	46657.1	26048.6	32034.8	31190.2	29757.9	1.56789	0.00157254
XP_002546941.1	29859.3	28779.8	27771	28803.4	18254	14579.3	22349.8	18394.4	1.56588	0.0109963
XP_002547917.1	12103.7	10836.8	8203.18	10381.2	7156.79	5373.63	7369.66	6633.36	1.565	0.0460442
XP_002547063.1	10960.4	8501.5	10298.6	9920.17	5338.35	7019.92	6680.81	6346.36	1.56313	0.0162984
XP_002550216.1	203651	226401	214523	214858	133312	135662	143570	137515	1.56244	0.000440913
XP_002549173.1	120910	126043	117969	121641	75565.7	76211.7	81922.4	77899.9	1.5615	0.00014751
XP_002546158.1	178382	176052	193974	182803	118050	120744	112465	117086	1.56126	0.000429486
XP_002546639.1	29984.5	28283.5	32720.2	30329.4	19486.5	18223.9	20633.7	19448	1.55951	0.00176662
XP_002548160.1	72255.7	79155.5	71142.1	74184.4	48833.2	43561.8	50338.5	47577.8	1.55922	0.00119943
XP_002546671.1	129303	118849	124629	124260	84367.8	76830.6	78369.3	79855.9	1.55606	0.000306161
XP_002546818.1	58091.3	53260.5	49655.5	53669.1	34373.6	34481	34764.8	34539.8	1.55383	0.00144422
XP_002547535.1	74855.4	71799.1	73693.3	73449.3	46974	46961.7	48430.7	47455.5	1.54775	1.38311e-05
XP_002550129.1	276957	271165	279982	276035	171120	180403	183832	178452	1.54683	2.90539e-05
XP_002547109.1	11005.9	9882.32	12573.2	11153.8	8523.91	6081.14	7029.95	7211.67	1.54663	0.0202203
XP_002547566.1	14030.9	12737.4	14531.7	13766.7	9885.76	9489.02	7433.93	8936.24	1.54054	0.00651866
XP_002545946.1	51937.8	48998.5	46069.6	49002	30956.4	34120.7	30499.4	31858.8	1.5381	0.0010997
XP_002547866.1	9011.3	6112.78	8338.97	7821.02	5675.26	4624.98	4972.63	5090.96	1.53626	0.0424128
XP_002546661.1	34992.6	36453.4	42612	38019.3	23722.2	24041.4	26512.9	24758.8	1.53559	0.00603283
XP_002549297.1	109858	111991	111462	111104	73978.3	66552	76617.8	72382.7	1.53495	0.000230616
XP_002546591.1	47412	42408	48513.5	46111.2	26220.3	30907.6	33235.1	30121	1.53086	0.00459036
XP_002548017.1	38744.6	38058.3	38233.5	38345.5	27487	23846.5	23853.5	25062.3	1.53	0.0004166
XP_002547805.1	11775.3	12054.7	13387.2	12405.7	5712.09	8772.8	9884.11	8123	1.52724	0.0332422
XP_002550937.1	186515	188547	162525	179196	114047	123525	114448	117340	1.52715	0.00226176
XP_002545496.1	119917	119252	111599	116923	73009	80052.2	77176.1	76745.8	1.52351	0.000280919
XP_002550253.1	62249.4	59664.2	59902.2	60605.3	44901.9	35954.4	38850.2	39902.2	1.51885	0.00169455
XP_002548007.1	849814	836543	886943	857767	517366	602441	575476	565094	1.51792	0.000563289
XP_002546805.1	232241	252196	226953	237130	154451	160469	154290	156403	1.51614	0.000529777
XP_002545438.1	29929.1	22973.8	28975.9	27292.9	15057.3	18074.3	20970.7	18034.1	1.51341	0.0286568
XP_002547411.1	116233	112803	116673	115236	71533.5	79609	77366.9	76169.8	1.51289	0.000132612
XP_002547210.1	29673.4	26967.2	23440.8	26693.8	17670.7	17925.6	17346.5	17647.6	1.5126	0.00753308
XP_002545810.1	34817.3	32088.9	29600.5	32168.9	20160.6	20064.4	23643.2	21289.4	1.51103	0.0047105
XP_002548861.1	127876	118179	123602	123219	80246.1	74098.1	90360.6	81568.3	1.51062	0.00164027
XP_002547445.1	25511	19697.5	17590	20932.8	14663.7	13475.1	13474.8	13871.2	1.50909	0.042366
XP_002550404.1	10117500	10792300	9835850	10248550	7020540	6572100	6783060	6791900	1.50894	0.000377204
XP_002546207.1	15226.4	15673.5	14633.3	15177.7	11648.5	9375.16	9227.69	10083.8	1.50516	0.00372466
XP_002550612.1	37035	36959.6	34881.4	36292	24367.7	23306	24742.5	24138.7	1.50348	0.000124433
XP_002547838.1	110644	115139	115425	113736	73916.8	75162.3	78082.9	75720.7	1.50205	4.33858e-05
XP_002546268.1	22790.8	30331	24676.2	25932.7	17418.7	16888.1	17490.1	17265.6	1.50198	0.0189033
XP_002550861.1	449744	478749	433370	453954	655486	705632	683424	681514	0.666097	0.000318246
XP_002547105.1	18533.1	12233.1	17403.2	16056.5	22740.4	27196.8	22581.3	24172.8	0.664236	0.0299331
XP_002551045.1	100534	111730	105668	105977	164274	154238	160176	159563	0.664174	0.000250404
XP_002548241.1	92420	84328.8	89981.9	88910.2	146540	121599	133974	134038	0.663323	0.00401074
XP_002546197.1	157300	151975	157218	155498	229508	236004	238279	234597	0.662829	1.51912e-05
XP_002547276.1	32368.3	32206.8	32980.1	32518.4	48589.3	53425.2	45314.3	49109.6	0.66216	0.00218311
XP_002547375.1	322523	363880	334212	340205	515856	509031	516759	513882	0.662029	0.000157971
XP_002549634.1	46925.9	31204.2	36469	38199.7	55511.6	65577.1	52168.8	57752.5	0.661438	0.0332353
XP_002548447.1	11336.1	10659.8	8566.74	10187.5	14001.2	16705.5	15520.6	15409.1	0.661138	0.0102872
XP_002547054.1	43805.6	31401	37356.2	37520.9	51581.4	57535.3	61162.2	56759.6	0.66105	0.0133084
XP_002551367.1	89740	67844.6	75354	77646.2	111484	111984	128953	117474	0.660967	0.00986104
XP_002548246.1	10174.8	14088.4	12852.1	12371.8	17877.4	17881.7	20396.2	18718.4	0.66094	0.0112816
XP_002547027.1	59276.6	76166.3	61135	65526	107972	93831.7	95647.8	99150.5	0.660874	0.00841772
XP_002547994.1	133763	136878	125929	132190	208144	204986	187023	200051	0.660782	0.000760785
XP_002547666.1	52976.3	51899.8	62807.7	55894.6	79580.6	82118.2	92606.6	84768.5	0.65938	0.00546121
XP_002545641.1	13960.8	13274.5	15154.6	14130	18631.9	22001	23676.3	21436.4	0.659158	0.00988681
XP_002551237.1	22718.2	21656	21492.2	21955.5	27494.9	38744.8	33719.9	33319.9	0.65893	0.0256155
XP_002547145.1	406517	448784	382514	412605	602620	629981	645951	626184	0.65892	0.00076541
XP_002549117.1	39193.8	35564.4	33298.5	36018.9	61555.1	49396	53206	54719	0.658252	0.00931867
XP_002551332.1	232865	234185	245574	237541	362364	342022	379647	361344	0.657382	0.000436235
XP_002546142.1	85228.6	90280.7	88258.1	87922.5	134514	125973	140950	133812	0.657058	0.000557464
XP_002546071.1	104005	107100	103312	104806	163134	165449	150056	159546	0.656898	0.000374689
XP_002546097.1	286241	281361	261244	276282	426618	432026	403573	420739	0.656659	0.00023933
XP_002546956.1	25726.8	16285.1	16449.2	19487	26639.8	30586.9	31870.2	29699	0.656152	0.0431512
XP_002551121.1	625326	660504	661266	649032	992434	1019560	955726	989240	0.656092	0.000101502
XP_002546516.1	67995.8	73282.9	74365.7	71881.5	106155	109841	112695	109564	0.65607	0.000159789
XP_002545231.1	70658	60965	64137.7	65253.6	92605.8	91921.5	114010	99512.4	0.655733	0.0117246
XP_002546951.1	7650.43	6986.46	5466.85	6701.25	10168.2		10306.2	10237.2	0.654598	0.0241717
XP_002549971.1	101292	131377	122382	118350	162688	197687	182082	180819	0.654524	0.00980042
XP_002548505.1	9046.55	11626.2	11535.4	10736	15560.8	14392	19262.7	16405.2	0.654431	0.0286576
XP_002546003.1	22295.9	25554	24863.6	24237.8	38768.5	35792.1	36566.3	37042.3	0.654329	0.000656926
XP_002550615.1	80894.4	83990.5	74385	79756.6	125521	121925	118280	121909	0.654233	0.000278314
XP_002551418.1	22609.6	19091	20467.6	20722.7	31372.3	30457.5	33196	31675.3	0.654224	0.00109401
XP_002547813.1	124623	135369	117222	125738	204756	199589	173886	192744	0.652359	0.00355558
XP_002549052.1	254227	270712	269235	264725	386658	436132	395005	405932	0.652141	0.000947961
XP_002546985.1	81286.9	79024.4	78518.8	79610	112298	127556	126450	122101	0.652	0.00103957
XP_002550560.1	44173.4	46969.2	44896.5	45346.4	70105.2	68148.4	70445.5	69566.4	0.651843	2.53584e-05
XP_002548846.1	79929.1	59899.5	67480.2	69102.9	114223	108249	95955.6	106143	0.651039	0.00954488
XP_002546938.1	62568.3	61733.8	56702.9	60335	98432.1	88613.4	91638.6	92894.7	0.649499	0.000689491
XP_002548881.1	159847	165175	151995	159006	240584	259698	236401	245561	0.64752	0.000440488
XP_002549154.1	22335.4	21809.1	18238.6	20794.4	31552.5	31386.2	33476.4	32138.4	0.647026	0.00144554
XP_002546855.1	43161.9	38350.4	39865.3	40459.2	65641.7	63403.3	58687.6	62577.5	0.646545	0.000892252
XP_002548815.1	241598	237982	237887	239156	376329	373618	360611	370186	0.646042	1.26238e-05
XP_002546875.1	251673	279583	253736	261664	361285	427305	426917	405169	0.645814	0.00375952
XP_002551275.1	112497	121339	114916	116251	177836	176530	186193	180186	0.645169	9.09311e-05
XP_002549037.1	20157.9	25950.1	14512	20206.7	29983	33499.5	30509.7	31330.7	0.644947	0.0329741
XP_002545955.1	132214	125112	132573	129966	193109	201787	209786	201561	0.6448	0.000186172
XP_002550894.1	596002	816693	716336	709677	1108210	1062250	1132340	1.10093e+06	0.644614	0.0042928
XP_002551077.1	299768	303254	305659	302894	426694	494278	489083	470018	0.644429	0.00155123
XP_002545651.1	44126.4	40949.9	37324.8	40800.4	59961.8	64218.2	66170.4	63450.1	0.64303	0.00108476
XP_002549991.1	64029.5	63448.5	64695	64057.7	98794.7	106922	93157	99624.6	0.642991	0.000893711
XP_002548043.1	261967	267045	274671	267894	420857	425034	406552	417481	0.641692	2.38856e-05
XP_002548551.1	224805	240185	245203	236731	393520	345448	369552	369507	0.640668	0.000939972
XP_002549758.1	35560.6	26935.9	36049.4	32848.6	53380.4	49168.6	51307	51285.3	0.640507	0.00450137
XP_002546589.1	100708	99418.4	90812	96979.5	153962	157559	143135	151552	0.639909	0.000513914
XP_002546867.1	240153	274388	238589	251043	375312	431744	369946	392334	0.639871	0.0035376
XP_002550817.1	767531	797065	743802	769466	1220860	1185770	1204010	1.20355e+06	0.639332	1.93041e-05
XP_002550062.1	16594.9	17990.3	17684.5	17423.2	30263.8	24617.3	27032.2	27304.4	0.63811	0.00426394
XP_002548794.1	553274	584312	544632	560739	871264	913010	853902	879392	0.637644	0.000115851
XP_002550706.1	186468	166481	161922	171624	287615	261661	258454	269243	0.63743	0.00121047
XP_002549225.1	2397820	2558870	2329520	2.42874e+06	3739080	3989140	3741600	3.82327e+06	0.635251	0.000201819
XP_002547239.1	209749	219128	207039	211972	375244	305951	320077	333757	0.635108	0.00475329
XP_002545495.1	31775.9	27960.5	27786.1	29174.2	42892.2	55855.3	39158.6	45968.7	0.634653	0.0324425
XP_002549746.1	33007.8	32050.5	24329.7	29796	52161.9	42473.1	46421.1	47018.7	0.633705	0.0118708
XP_002550316.1	33922.2	35912.2	37573.8	35802.7	59869.9	53781.5	55965.6	56539	0.63324	0.00055834
XP_002550630.1	120941	121312	128729	123661	204948	194916	186071	195312	0.633145	0.0002843
XP_002546313.1	54233.2	51305.5	47194.6	50911.1	75459.7	84013.8	82158	80543.8	0.632092	0.000855197
XP_002546192.1	123611	100220	103791	109207	167931	139338	211514	172928	0.63152	0.0455149
XP_002550558.1	2019230	2029850	1850610	1.96656e+06	3044040	3301010	3000810	3.11529e+06	0.631262	0.000478876
XP_002547854.1	121550	134043	110288	121960	189395	196291	194174	193287	0.630982	0.000569563
XP_002545385.1	207027	225969	201876	211624	325935	344081	336469	335495	0.630781	0.000162784
XP_002550969.1	31511.3	25599.6	25477.6	27529.5	40478.7	47477.8	43052.4	43669.6	0.630404	0.00481451
XP_002546249.1	19984	22380.3	18301.5	20221.9	34382.9	29286.4	32569.3	32079.5	0.630369	0.00338531
XP_002547010.1	249053	214257	231252	231521	356180	376296	369945	367474	0.630033	0.000310227
XP_002550415.1	130674	127982	130651	129769	202591	220138	195207	205979	0.630012	0.000514012
XP_002545416.1	1548010	1571540	1658360	1.59264e+06	2371470	2577250	2635940	2528220	0.629944	0.000422459
XP_002549857.1	142338	156998	142090	147142	227195	229960	243861	233672	0.629695	0.000264959
XP_002546038.1	312987	309125	298607	306906	481950	502070	479147	487722	0.629264	2.7565e-05
XP_002550427.1	74181	76648.2	70632.1	73820.4	127728	109837	114407	117324	0.629201	0.00152422
XP_002549498.1	1789480	1771500	1480080	1.68035e+06	2705660	2757500	2559820	2.67433e+06	0.628328	0.00103326
XP_002546285.1	24876.3	26162.5	23087.2	24708.7	39317.7	40544.9	38124.9	39329.2	0.628253	0.000207834
XP_002548140.1	95543	90221.4	96721.8	94162.1	152820	140414	156586	149940	0.627998	0.000453895
XP_002549546.1	71639.6	80558.2	77646.2	76614.7	119463	120116	126580	122053	0.627716	0.000196774
XP_002549276.1	8731.42	11563.4	11128.6	10474.5	14918	19395.2	15756	16689.7	0.6276	0.0189701
XP_002550341.1	76380.2	79794	65896.6	74023.6	119237	122651	112531	118140	0.626577	0.0010049
XP_002550985.1	346727	324533	322512	331257	532937	519982	533981	528967	0.626235	2.5064e-05
XP_002550370.1	91956.5	90443.1		91199.8		153981	138109	146045	0.624464	0.0204811
XP_002549201.1	108768	85457.8	98836.4	97687.4	193419	134375	142238	156677	0.623494	0.0401872
XP_002550224.1	345515	297171	304319	315668	508154	520318	490417	506296	0.623485	0.000393243
XP_002545787.1	8321.76	11427.7	11623.5	10457.7	15994	20358.6	13980.4	16777.7	0.623308	0.0432809
XP_002548421.1	12698.8	8615.14	11424.4	10912.8	19131.9	18038	15378.7	17516.2	0.623011	0.0158527
XP_002548983.1	148519	149618	135865	144667	232852	232370	232412	232545	0.622106	3.76012e-05
XP_002548816.1	288402	273864	267237	276501	420188	518651	394713	444517	0.622025	0.0118145
XP_002545884.1	132420	146430	140804	139885	225790	227662	221282	224911	0.621955	4.57702e-05
XP_002548857.1	144482	151154	145756	147131	240018	236254	234224	236832	0.621245	4.59633e-06
XP_002549097.1	352979	344512	339095	345529	557551	516133	595663	556449	0.620953	0.000827621
XP_002547062.1	85641.4	89236.4	87021.8	87299.9	137639	143966	140524	140710	0.620426	1.43916e-05
XP_002548378.1	12983.2	11018.6	13335.1	12445.6	22521.4	17203.8	20500	20075.1	0.619955	0.0111256
XP_002547665.1	192186	185634	181974	186598	314143	305061	283868	301024	0.619877	0.000267305
XP_002546939.1	13347.7	15064.7	12081.8	13498.1	24770.1	22048	18515.9	21778	0.619803	0.0145279
XP_002550680.1	10317.2	10066.3	9692.14	10025.2	13833.5	15828.1	18907	16189.5	0.61924	0.0143073
XP_002547103.1	58318.8	67295.4	60366.9	61993.7	100942	95810.9	103621	100125	0.619165	0.000427453
XP_002546660.1	211145	230732	220603	220827	347111	371262	352717	357030	0.61851	0.000122885
XP_002551061.1	106291	90418	87021.4	94576.8	164977	152657	141175	152936	0.618406	0.00301662
XP_002550548.1	12673	10947.9		11810.5	17258.8	18659.9	21391.7	19103.5	0.618236	0.0230446
XP_002550439.1	112152	99092.8	118641	109962	179590	164451	189561	177867	0.618224	0.00186418
XP_002545301.1	35456.2	41008.2	35644.2	37369.5	62014	65611	53782.8	60469.3	0.617992	0.00424742
XP_002547811.1	11916.3	10258	9892.32	10688.9	13703.7	17241.4	20948.8	17298	0.617927	0.0388431
XP_002550013.1	410802	420858	391603	407754	632372	643262	704527	660054	0.617759	0.000466115
XP_002547281.1	19111.7	20011	25865	21662.6	36281.9	36041.9	33056.2	35126.7	0.616699	0.00465037
XP_002546986.1	29439.4	25842.4	16915.8	24065.9	36528.8	41709.3	38856.1	39031.4	0.616577	0.0203079
XP_002550122.1	40993.1	46365	39005.5	42121.2	66222.6	64126.1	74797.3	68382	0.615969	0.00262106
XP_002546667.1	63331.4	62928.2	53975.9	60078.5	90033.2	92087.1	110593	97571.1	0.615741	0.00653454
XP_002549150.1	189323	170223	172632	177393	287029	308159	269350	288179	0.615563	0.000958262
XP_002549509.1	36338.3	29937.5	33433.6	33236.5	64577.7	40482.4	56948.6	54002.9	0.615457	0.0475085
XP_002545592.1	595244	618111	553404	588920	947616	969866	953790	957091	0.615323	5.19731e-05
XP_002549082.1	34086.1	46223.5	35188.5	38499.4	66964.3	60086.2	60733.1	62594.5	0.61506	0.00564877
XP_002549007.1	32168.2	36060.3	30915.9	33048.1	60366	46281.4	54556.4	53734.6	0.615025	0.00908083
XP_002546971.1	32446.3	34350.9	31698.1	32831.8	49388.4	59091.3	51943.8	53474.5	0.613971	0.00236428
XP_002548222.1	119319	107758	94406.3	107161	164142	198753	161292	174729	0.613299	0.00854306
XP_002545263.1	767354	877183	833586	826041	1344560	1298800	1399880	1.34775e+06	0.612905	0.000271669
XP_002548890.1	84790	105126	104107	98007.7	164265	155783	159754	159934	0.612801	0.000928662
XP_002550828.1	20566.5	20607.2	19542.8	20238.8	33536.6	33145.4	32435.9	33039.3	0.612568	1.1214e-05
XP_002547439.1	63724.6	65274.4	65052.4	64683.8	101173	112024	104147	105781	0.611486	0.000231546
XP_002546146.1	929348	868583	811798	869910	1467760	1424560	1377010	1423110	0.611274	0.000208197
XP_002551304.1	35546.7	29004.3	32683.5	32411.5	50427.9	54658.4	54204.7	53097	0.610421	0.000875092
XP_002545235.1	454527	470301	462393	462407	811877	737373	724308	757853	0.610154	0.000434693
XP_002551458.1	19431.8	21873.8	23489.9	21598.5	34367.3	35529.1	36422.5	35439.6	0.609445	0.000469105
XP_002547671.1	12973.1	15615.6	18218.4	15602.4	23324.5	23935.3	29638	25632.6	0.608692	0.0163304
XP_002546410.1	100730	111454	98454.7	103546	166488	168486	177221	170732	0.606485	0.000205254
XP_002548891.1	110623	139351	126120	125365	206087	218571	196246	206968	0.60572	0.00148781
XP_002547278.1	407285	469824	369562	415557	683014	744532	631670	686405	0.605411	0.00347766
XP_002545340.1	6994.6	9637.04	9290.77	8640.8	14647.6	15244.9	12929.2	14273.9	0.605357	0.00647421
XP_002546970.1	208440	202510	213106	208019	357118	342474	332439	344010	0.604687	6.33395e-05
XP_002546648.1	23864.9	20868.2	22750.7	22494.6	39005	34992.8	37756	37251.3	0.603861	0.000558175
XP_002551120.1	39826.7	35596.4	34812.3	36745.1	64510.5	53991.3	64588.1	61030	0.602083	0.00322536
XP_002549731.1	4003.46	2929.03	2815.55	3249.35	5660.51	6383.15	4154.82	5399.49	0.601787	0.0469704
XP_002545575.1	14133.9	13133.6	16690.6	14652.7	27702.7	18952.2	26527	24394	0.600669	0.0295426
XP_002546616.1	708924	744926	713993	722614	1197300	1207680	1205580	1203520	0.600417	2.08601e-06
XP_002545994.1	21365.2	20508.6	21461.6	21111.8	34211.6	36650.5	34635	35165.7	0.600352	6.51049e-05
XP_002549779.1	323664	349878	331548	335030	542421	554483	577455	558120	0.600283	6.52006e-05
XP_002550194.1	41174.8	32186.2	35507.2	36289.4	56753.1	59008.6	65731.1	60497.6	0.599849	0.00300165
XP_002546488.1	25643.4	22100.2	20523.3	22755.6	43527.2	38312.8	32251.9	38030.6	0.59835	0.0131384
XP_002545232.1	422427	465200	434265	440631	693514	800374	716766	736885	0.597964	0.00105159
XP_002546924.1	47082.2	25554.2	28144.8	33593.7	57368.4	59192.8	52047.2	56202.8	0.597723	0.0336258
XP_002550172.1	165027	149724	144136	152962	232831	290660	244474	255988	0.597536	0.00532624
XP_002547504.1	17398.2	17180.5	17080.3	17219.7	33715.6	27443.6	25433.6	28864.3	0.596574	0.00954988
XP_002548107.1	34819.3	26934.6	25388.3	29047.4	47487	52517.5	46711.5	48905.3	0.593952	0.00447538
XP_002547761.1	185418	199314	188517	191083	309065	353739	302826	321877	0.593653	0.00139526
XP_002548353.1	212236	197066	197718	202340	345068	341341	336267	340892	0.59356	1.55029e-05
XP_002545424.1	47843.1	51426.5	47048.2	48772.6	74070.2	87460.8	85331.1	82287.4	0.592711	0.00155012
XP_002545447.1	23168.3	28241.5	24579.6	25329.8	44087.2	41435.9	42898.6	42807.2	0.591718	0.000499185
XP_002547787.1	58616.4	56340.1	57057.2	57337.9	100936	102101	87970.6	97002.5	0.591097	0.000976432
XP_002549363.1	964434	943043	923974	943817	1614130	1614460	1572040	1600210	0.589808	3.60781e-06
XP_002550252.1	266219	236598	208474	237097	406769	433137	367788	402565	0.588966	0.00280934
XP_002545334.1	22497.2	17731.8	15888.9	18706	35776.3	30755.2	28872.2	31801.2	0.588215	0.0100693
XP_002548050.1	104308	101544	97848.7	101234	170941	175696	169832	172156	0.588033	1.06639e-05
XP_002551033.1	34209	33056	39038.2	35434.4	65622.8	47086.2	68285	60331.3	0.58733	0.0227415
XP_002551244.1	99796.8	98013.2	88020.5	95276.8	172265	162227	153295	162596	0.585974	0.000518017
XP_002546982.1	554682	606474	615018	592058	971093	1097080	963321	1010498	0.585907	0.000899276
XP_002545829.1	79522.6	79445	72385.3	77117.6	129000	127996	138787	131928	0.584545	0.000194745
XP_002550379.1	159018	171830	156150	162333	270642	289562	273497	277900	0.58414	0.000109625
XP_002549079.1	58168.9	45391.2	66017.2	56525.8	81235.5	104871	104264	96790.2	0.584003	0.0149051
XP_002546675.1	17896.6	10553.4	13850.4	14100.1	23892	20865.7	27719	24158.9	0.583641	0.0257665
XP_002546417.1	79707.3	80688.9	75905.2	78767.1	121184	148503	135379	135022	0.583365	0.00217752
XP_002546539.1	17430.8	24494.6	17615.3	19846.9	36248.3	33736.3	32141.5	34042	0.583012	0.00557679
XP_002548473.1	20763.2	18883.5	20355.1	20000.6	31026.1	35506.4	36390.6	34307.7	0.582977	0.00123469
XP_002548395.1	145539	147351	133028	141973	249906	252085	228680	243557	0.582914	0.000310077
XP_002548609.1	944039	1046880	809223	933381	1624060	1710010	1471480	1601850	0.582689	0.00241312
XP_002550720.1	2553020	3068870	2289280	2.63706e+06	4484720	4818830	4288030	4.53053e+06	0.582064	0.00237773
XP_002550136.1	158478	165398	157708	160528	265197	288794	273870	275954	0.581721	9.40936e-05
XP_002547843.1	127878	121244	127849	125657	239047	222709	186357	216038	0.581644	0.00454481
XP_002550761.1	5473.9	4573.19	6126.58	5391.22	9788.34	8071.99	9964.37	9274.9	0.58127	0.00671154
XP_002548574.1	71022.3	73147.6	63814.7	69328.2	114210	122785	121429	119475	0.580275	0.000206829
XP_002546880.1	297960	294255	286113	292776	503534	514939	495536	504670	0.580134	5.7087e-06
XP_002548129.1	1769470	1639690	1777660	1728940	2955760	3356340	2634650	2982250	0.579743	0.00420454
XP_002548656.1	68387.9	55891.8	58274.2	60851.3	110236	104848	99844.5	104976	0.579668	0.000819624
XP_002551190.1	44892.9	43688.5	42879.1	43820.2	74970.3	78873.3	73058.4	75634	0.579371	6.13096e-05
XP_002550799.1	40924.6	40835.9	39814.6	40525	62822.2	78165	69507.3	70164.8	0.577569	0.00265154
XP_002548311.1	440545	421523	405249	422439	764747	752496	681382	732875	0.576413	0.00037217
XP_002551162.1	94848.8	96817.5	78407.1	90024.5	142453	163649	162558	156220	0.576267	0.00184327
XP_002550989.1	40327.7	41073.6	33848.5	38416.6	59133.2	60476.8	80569.8	66726.6	0.575731	0.0178881
XP_002548882.1	12703.6	15553.5	14860.1	14372.4	26837.8	21858.8	26202.6	24966.4	0.57567	0.00403582
XP_002550422.1	50068.4	48887.4	52110.5	50355.4	85050.3	97205.3	80213.2	87489.6	0.575559	0.00194916
XP_002550602.1	20882.3	19461.1	12236.3	17526.6	26831.6	28836.6	35806.1	30491.4	0.574803	0.0273391
XP_002545433.1	454696	446479	392392	431189	695153	765332	790132	750206	0.574761	0.000761189
XP_002548630.1	170965	196189	164870	177341	324065	311434	290929	308809	0.574275	0.000641822
XP_002549932.1	158693	179443	168913	169016	312455	306673	264433	294520	0.57387	0.00152317
XP_002545298.1	31727.3	39174.4	37323.5	36075.1	64555.7	64139.5	59987.3	62894.2	0.573584	0.000553791
XP_002547436.1	340229	367319	336481	348010	602130	611592	607610	607111	0.573223	1.36866e-05
XP_002551041.1	8915.16	9978.33	12201	10364.8	17705.4	19560.4	16990.4	18085.4	0.573105	0.00333182
XP_002551374.1	20793	27468.2	24301.8	24187.7	39270.3	37925	49471.9	42222.4	0.572863	0.0119374
XP_002547450.1	54449.8	56795.5	49041.7	53429	92676.2	92177.1	95884.8	93579.4	0.570949	9.84759e-05
XP_002545802.1	89041.8	87831.5	82039.6	86304.3	154880	146857	152303	151347	0.570242	3.47386e-05
XP_002550852.1	35257.4	44425.9	34955.4	38212.9	64942.3	71864.1	64367.6	67058	0.569848	0.00183789
XP_002547051.1	270181	263660	283305	272382	492601	518122	425405	478709	0.568992	0.00186854
XP_002546605.1	10131.9	12797.9	8929.21	10619.7	20455.5	18528.1	17027.4	18670.3	0.568799	0.00601058
XP_002548508.1	17964.1	21552.7	24604.8	21373.9	33519.9	34126.4	45096.3	37580.9	0.568743	0.0184948
XP_002545891.1	8085.85	13232.4	11499.3	10939.2	18690	15391.7	23675.6	19252.4	0.568197	0.0430716
XP_002548401.1	9574.44	9116.12	9417.86	9369.47	17729.6	20147.1	11635.9	16504.2	0.567702	0.0481394
XP_002549417.1	188499	181066	176460	182008	352990	344412	264734	320712	0.567513	0.00805349
XP_002548341.1	16766.6	16577.7	14211.3	15851.9	23434.5	30407	29986.8	27942.8	0.567298	0.00731915
XP_002547784.1	8008.65	14235.1	11472.1	11238.6	18001.5	22044.2	19390.4	19812	0.567262	0.0164628
XP_002551160.1	20050.4	25391.5	21696.6	22379.5	40669.1	37961.5	39779.3	39470	0.567001	0.000641909
XP_002551463.1	38916.9	48139.2	48255.5	45103.9	73313	79251.8	86232.4	79599.1	0.566638	0.00206293
XP_002551191.1	96150.6	108929	85842.2	96973.9	165638	187232	160728	171199	0.566439	0.00213473
XP_002550898.1	95663	114525	80269.8	96819.3	169698	174200	169740	171213	0.565491	0.00175507
XP_002549691.1	81797.4	95887.3	82798.5	86827.7	154054	156954	150044	153684	0.564976	0.00017548
XP_002545237.1	67048.2	61775.1	63815.5	64212.9	120178	110125	110749	113684	0.564837	0.000161784
XP_002551310.1	2751370	2621110	2574520	2649000	4166360	5016000	4896490	4692950	0.564464	0.00165
XP_002551283.1	23365.9	25189.4	20271	22942.1	42033.2	43318.7	36815	40722.3	0.563379	0.00192192
XP_002546822.1	21787	17870.8	21817.3	20491.7	34194.2	35844.9	39109.2	36382.8	0.563225	0.00123411
XP_002548705.1	48831.8	49934.5	41967.9	46911.4	86137.9	85083.8	78972.6	83398.1	0.5625	0.000401842
XP_002549222.1	247015	270911	228571	248832	452421	455561	419674	442552	0.562267	0.000322231
XP_002546219.1	164113	167602	162085	164600	304683	262752	311285	292907	0.561954	0.00110136
XP_002545371.1	349956	311228	272986	311390	491986	636892	534623	554500	0.561569	0.00736858
XP_002548351.1	89562.8	112160	97491.7	99738.2	166291	202052	164722	177688	0.56131	0.00492976
XP_002546848.1	17169.5	24940	20201.5	20770.3	34841.6	35034.9	41226.4	37034.3	0.56084	0.00619452
XP_002547582.1	64715	65784.3	53851.4	61450.2	115433	113627	99777.3	109612	0.560614	0.00152042
XP_002550116.1	20274.2	14805.3	12349	15809.5	23659.5	32856.5	28309.4	28275.1	0.559131	0.0244311
XP_002549903.1	14288	13950.9	10229.6	12822.8	25574	22715.2	20569.9	22953	0.558655	0.00650519
XP_002545762.1	22417.7	24289	18564.2	21757	41594.5	36598.2	38715.5	38969.4	0.558309	0.00149581
XP_002550850.1	25528.9	18302.5	17726.3	20519.2	33849.7	42364.4	34308.3	36840.8	0.55697	0.0119642
XP_002549856.1	76483.8	91910.1	82111.2	83501.7	142358	159754	147720	149944	0.556886	0.000628384
XP_002551452.1	682622	563029	662920	636190	1204820	1184370	1045220	1.1448e+06	0.55572	0.00122747
XP_002546298.1	6893.14	5622.35	6060.92	6192.14	8736.38	12570	12122.8	11143.1	0.555694	0.0173984
XP_002549471.1	17765.4	18714.1	16656.1	17711.9	30083.1	27346	38234.9	31888	0.55544	0.0130036
XP_002551344.1	19616.4	15764	15281.9	16887.4	27023.9	34042.3	30209.3	30425.2	0.555048	0.0052319
XP_002550526.1	42062.2	43523.2	44741.4	43442.3	73269.9	88535.9	73410.4	78405.4	0.554072	0.00241253
XP_002550081.1	153368	163463	144043	153625	267206	284573	280057	277279	0.554044	8.56566e-05
XP_002549328.1	20412.7	12363.5	15137.3	15971.2	25788.2	30847.9	29902.8	28846.3	0.553664	0.0103686
XP_002547991.1	14284.1	18569.8	16239.9	16364.6	23412.6	36208.9	29067.6	29563	0.553549	0.0277665
XP_002550802.1	5631.16	7838.48	7852.89	7107.51	11268.1	15664.3	11675.1	12869.2	0.55229	0.0220554
XP_002549390.1	27154.2	23979.4	11923.1	21018.9	34874.7	42028.3	37284.1	38062.4	0.552223	0.0286643
XP_002550177.1	24358.1	30009.5	25960.6	26776.1	41471.1	44619.8	59420.1	48503.7	0.552042	0.0198267
XP_002550550.1	127864	171406	135402	144891	251753	289897	245888	262513	0.551938	0.00363661
XP_002550810.1	15969.2	13431.2	9699.77	13033.4	22578.2	22262.5	26152	23664.2	0.550763	0.00854164
XP_002550577.1	25394.1	24827.9	20403	23541.7	41916	41921.3	44406.8	42748	0.550708	0.000420706
XP_002546355.1	41199.8	39477.2	44674.6	41783.9	80475.7	64007.8	83207.5	75897	0.550534	0.00528494
XP_002548498.1	300888	339364	295086	311779	526327	608189	566984	567167	0.549714	0.000738852
XP_002548076.1	12696.3	13102.1	13746.1	13181.5	22667.3	23973.5	25412.3	24017.7	0.548824	0.000217728
XP_002545732.1	72168.6	62897.3	68874	67980	114522	118713	139823	124353	0.546671	0.00243879
XP_002545790.1	155241	132374	123853	137156	245310	285912	223177	251466	0.545425	0.00517992
XP_002548737.1	5188.34	3906.39	6069.73	5054.82	9596.84	7263.91	11038.3	9299.68	0.543548	0.0285163
XP_002546612.1	8457.88	5741.23	6310.78	6836.63	12476.5	12709.1	12562.3	12582.6	0.543339	0.00228408
XP_002547331.1	275452	245211	223226	247963	396687	517183	455876	456582	0.543085	0.00533157
XP_002547152.1	5069.01	5568.29	3750.71	4796	7327.6	10220.1	8948.83	8832.18	0.543015	0.0155112
XP_002548928.1	10489.5	10882.1	12209.9	11193.8	26175.9	15888.8	19780.5	20615.1	0.542993	0.0363838
XP_002548365.1	15466.5	13773.2	12133.7	13791.1	28179.6	22629.7	25415.7	25408.3	0.54278	0.00340861
XP_002550819.1	36259.9	55284.4	47321.4	46288.6	76695.7	83950.5	95656.6	85434.3	0.541803	0.00741326
XP_002547790.1	5438.04	3554.81	3515.06	4169.3	9397.88	7571.61	6150.42	7706.64	0.541002	0.0355488
XP_002547244.1	20669.2	18074	17817	18853.4	28799.5	33858	41959.3	34872.3	0.540642	0.0152687
XP_002549421.1	158422	163185	141112	154240	289441	272746	294742	285643	0.539974	0.000153731
XP_002547308.1	49230.5	50653.2	45039.9	48307.9	90317.5	99870.6	78203	89463.7	0.539972	0.00317027
XP_002547444.1	52137.2	50673.9	48116.9	50309.3	88272.9	95924.4	95413	93203.4	0.53978	9.65212e-05
XP_002546592.1	20480.1	13400.7	24352.4	19411.1	34903.4	36932.4	36084.5	35973.4	0.539594	0.00707745
XP_002546509.1	367252	389289	328106	361549	662536	742279	613946	672920	0.537284	0.00168326
XP_002545791.1	588069	583753	493721	555181	991010	988534	1120430	1.03332e+06	0.537276	0.000855788
XP_002548088.1	6323.13	13841.5	10962.8	10375.8	21965.4	16293.2	19720.6	19326.4	0.536872	0.0309441
XP_002548343.1	147621	141297	146827	145248	282165	278475	253176	271272	0.535434	0.000173485
XP_002550292.1	89405.6	96345.4	86971.9	90907.6	151411	176220	182643	170091	0.534464	0.00133917
XP_002548263.1	194209	189494	185145	189616	347829	376445	341069	355114	0.533958	0.000120125
XP_002547910.1	18949	14535.8	18948.8	17477.9	29713.1	37481.9	31325.3	32840.1	0.532211	0.00528571
XP_002551185.1	363953	355843	323185	347660	666258	625651	673875	655261	0.530567	9.38812e-05
XP_002549294.1	118035	103879	103399	108438	191828	210011	212797	204879	0.529277	0.000290688
XP_002547374.1	324802	352997	333798	337199	635374	650513	628465	638117	0.528428	9.02768e-06
XP_002545836.1	86197.2	96982.7	91783.2	91654.4	168614	182630	169200	173481	0.528324	0.000121989
XP_002551203.1	40648.7	34802.5	30969.3	35473.5	76133.4	64885.4	60711	67243.3	0.52754	0.00416427
XP_002545446.1	10332.3	11434.7	14615.6	12127.5	22821.5	23850.9	22430.8	23034.4	0.526497	0.00128292
XP_002548934.1	16319.5	10990.5	14020.8	13776.9	25773.5	27665.4	25321.8	26253.6	0.524764	0.00184301
XP_002547717.1	173311	169352	139377	160680	305394	330213	284774	306794	0.52374	0.000995619
XP_002546621.1	21628	21747.4	21904.2	21759.9	39224.7	40608.1	45163	41665.3	0.522254	0.000376676
XP_002547262.1	310803	309424	250614	290280	653333	524058	504072	560488	0.517907	0.00601455
XP_002550553.1	76864.6	95983.9	80388.3	84412.3	138984	178362	172091	163146	0.517404	0.00437126
XP_002545411.1	34348.8	36734.2	26308.1	32463.7	65710.7	67547.9	54975.1	62744.6	0.517395	0.00384049
XP_002546731.1	5932.28	3926.37	7308.82	5722.49	11393.5	12065.9	9734.1	11064.5	0.517194	0.0112937
XP_002551297.1	18117	15664.4	21222.3	18334.6	38022.8	31338.4	37206.9	35522.7	0.516137	0.00291006
XP_002551012.1	8698.97	4906.47	3505.15	5703.53	11137.2	11850.1	10217.9	11068.4	0.515299	0.0297066
XP_002550420.1	485600	517823	468060	490494	925142	984491	950658	953430	0.514452	3.31605e-05
XP_002545846.1	334224	350181	308078	330828	612172	660174	684943	652430	0.50707	0.000198752
XP_002547434.1	17213.6	15941.5	11878.8	15011.3	30533.5	29324.6	29032.5	29630.2	0.506622	0.000945204
XP_002547353.1	823308	800121	737109	786846	1527520	1550650	1593990	1.55739e+06	0.505235	1.8293e-05
XP_002551228.1	12854.4	8559.04	8046.6	9820.01	17257	19827.7	21517.1	19533.9	0.502716	0.0077849
XP_002547021.1	118599	109976	108001	112192	211113	221482	237173	223256	0.502526	0.000175662
XP_002550256.1	48704.4	47300.7	49765.1	48590.1	96215.3	91619.7	102361	96732	0.502316	0.000112679
XP_002548301.1	46342.4	51472.9	48612.6	48809.3	99481.3	93788.2	98521.3	97263.6	0.501825	3.0116e-05
XP_002546002.1	293635	272023	265295	276984	558664	576861	524455	553327	0.50058	9.56863e-05
XP_002550281.1	45018.5	52902.1	43144.5	47021.7	89124.1	90360	103667	94383.7	0.498197	0.00102244
XP_002548480.1	342083	345066	296947	328032	634370	687015	661617	661001	0.496266	0.000106333
XP_002548689.1	39071.4	34283.9	34109.5	35821.6	80653.4	71976.1	63964.6	72198	0.496158	0.00202169
XP_002547455.1	533046	626876	586949	582290	1164470	1165160	1202070	1.17723e+06	0.494626	3.75858e-05
XP_002546874.1	21371.2	13311.8	20705.9	18463	44757.4	34213.6	33128.6	37366.5	0.494104	0.0138872
XP_002545427.1	271378	254379	277942	267900	559831	574021	495184	543012	0.493359	0.000403337
XP_002551410.1	35758.7	37177.2	38086.6	37007.5	71864.9	85739.3	67611.1	75071.8	0.492962	0.0023111
XP_002547743.1	113106	116906	113226	114413	228741	251194	217949	232628	0.491827	0.00027859
XP_002550907.1		9011.03	9476.04	9243.53	18462.3	19548.1	18812.3	18940.9	0.48802	0.000215725
XP_002547424.1	19771.5	21014.6	22620	21135.4	45314.5	37350.9	47267	43310.8	0.487993	0.00212783
XP_002547366.1	198337	192513	185663	192171	395153	399338	392565	395685	0.485666	1.04494e-06
XP_002551375.1	454729	449305	425260	443098	911918	923070	908805	914598	0.484473	1.22865e-06
XP_002545731.1	51371.2	51844.2	52712.4	51975.9	99201.5	115842	107009	107351	0.484169	0.000328422
XP_002550061.1	139236	145909	126960	137368	280409	285621	285820	283950	0.483776	1.48079e-05
XP_002545717.1	32540.6	37531.5	32261	34111	73396.5	73658.3	65053.8	70702.9	0.482456	0.000377946
XP_002550866.1	65000.2	76374.2	62414	67929.5	140276	145359	139087	141574	0.479816	9.68478e-05
XP_002549183.1	453411	479989	541120	491507	1088250	1045690	951984	1.02864e+06	0.477821	0.000360104
XP_002545398.1	137084	126026	116000	126370	265079	262665	268606	265450	0.47606	2.53702e-05
XP_002547131.1	12728.3	10887.6		11808	26556.8	23075.1		24816	0.475821	0.0221574
XP_002548893.1	26296	31587.7	22198.6	26694.1	50289.9	58625.3	59394.2	56103.1	0.475804	0.00179779
XP_002548854.1	4016.17	3899.27	4075.06	3996.83	8912.23	6976.69	9395.7	8428.21	0.474221	0.00392697
XP_002548314.1	838003	659158	635567	710909	1639450	1415920	1454740	1503370	0.472877	0.00108496
XP_002546343.1	5357	10056.1		7706.55	16842.3	17207.6	14879.7	16309.9	0.472508	0.0226377
XP_002546571.1	675250	687672	656454	673125	1412180	1440470	1422130	1.42493e+06	0.472393	4.27434e-07
XP_002551036.1	12865.5	5530.13	7045.99	8480.54	17856.8	21582.4	14441.1	17960.1	0.472188	0.0356402
XP_002547488.1	127603	79584.2	101433	102873	230609	217617	205498	217908	0.472096	0.00182882
XP_002546105.1	30161.5	33156.2	31570.6	31629.4	71990	59559.3	69924.4	67157.9	0.470971	0.000839141
XP_002550182.1	128370	108469	118099	118313	231920	259421	263597	251646	0.470155	0.000313851
XP_002550833.1	3538.86	3422.18	2583.89	3181.64	5873.95	5517.43	8949.66	6780.35	0.469245	0.0334103
XP_002547391.1	101756	85263.2	85767.1	90928.8	196948	201618	183857	194141	0.468365	0.000169188
XP_002551042.1	340249	277916	274836	297667	620770	660996	627609	636458	0.467693	0.000162845
XP_002551188.1	16108.3	21226.9	22550.2	19961.8	40534.4	46449.4	41579.2	42854.3	0.465806	0.00103041
XP_002550795.1	837927	754946	752129	781667	1662110	1836940	1578050	1.69237e+06	0.461878	0.00036127
XP_002547786.1	116193	114611	96346.7	109050	237071	254845	219916	237277	0.45959	0.000424226
XP_002547592.1	70427.5	59578.2	65230.4	65078.7	138006	145624	141900	141843	0.458807	3.64851e-05
XP_002546635.1	7172390	6436740	5974370	6.52783e+06	13667200	14595700	14662000	14308300	0.456227	8.07301e-05
XP_002549051.1	168890	174582	207431	183634	423341	417208	375132	405227	0.453164	0.000330792
XP_002546916.1	10404.8	6038.41	8574.04	8339.08	21152.4	17161.9	17003	18439.1	0.45225	0.00553766
XP_002545633.1	992975	1050300	891854	978376	2121890	2236100	2137540	2.16518e+06	0.451869	3.48763e-05
XP_002550180.1	46600.2	47128.4	52662.9	48797.2	111936	98220.2	113833	107996	0.451841	0.00036223
XP_002546440.1	7968.74	6937.28	8563.54	7823.19	19383.2	14018.6	18597.1	17333	0.451347	0.00543734
XP_002545524.1	67749	61539.7	56850.5	62046.4	148813	135186	128573	137524	0.451168	0.000362669
XP_002548347.1	40630.1	26969.9	22270.9	29957	67951	69536.2	61999	66495.4	0.450512	0.00359875
XP_002545735.1	33873	36914.6	27479.1	32755.6	74749.4	79424.3	64060.6	72744.8	0.450281	0.00168829
XP_002551112.1	316683	337171	308683	320846	699696	735195	708610	714500	0.449049	8.54329e-06
XP_002550626.1	141347	139891	131569	137602	301273	316596	304703	307524	0.447452	6.79348e-06
XP_002550303.1	13490.9	10164.3	11786.9	11814	28130.8	24979	26244	26451.3	0.446634	0.000384035
XP_002547928.1	26688.8	18445	16155.4	20429.7	49448.9	47488.8	40539.8	45825.8	0.445813	0.00373319
XP_002549408.1	170889	170235	164349	168491	368102	404415	363251	378589	0.44505	8.98305e-05
XP_002551437.1	245037	282961	259148	262382	627107	570379	571869	589785	0.444877	0.00011247
XP_002549702.1	401407	421162	356288	392952	897842	967999	802965	889602	0.441717	0.000648067
XP_002545430.1	3860970	3833150	3091320	3.59515e+06	7829900	8212370	8407680	8.14998e+06	0.441123	0.000115358
XP_002550329.1	66837.8	62339.4	65963.3	65046.8	149186	146236	148555	147992	0.439528	9.22096e-07
XP_002548282.1	75900.1	89720.7	67368.8	77663.2	184190	176624	171180	177331	0.437955	0.000187871
XP_002551373.1	156533	142793	146581	148636	349286	331982	339205	340158	0.436961	7.79447e-06
XP_002545918.1	102253	110824	103376	105484	239634	278274	209928	242612	0.434786	0.00235477
XP_002549066.1	5634.33	7788.15	6374.92	6599.13	18631.4	15573.7	11528.1	15244.4	0.432889	0.0158991
XP_002548470.1	186479	227082	171546	195036	474702	436581	440548	450610	0.432826	0.000239717
XP_002546995.1	12817.2	5457.16	12384.5	10219.6	29305.4	22824.6	18731	23620.3	0.432662	0.0262582
XP_002548013.1	250769	394863	309549	318394	863734	763147	603655	743512	0.428229	0.0079611
XP_002545604.1	8551.79	5547.55	7800.68	7300.01	21962	14968.7	14533.2	17154.6	0.425541	0.0185624
XP_002550237.1	6166.12	3549.18	8052.09	5922.46	12183.9	12957.7	16730.7	13957.4	0.424323	0.0138051
XP_002545233.1	22426.5	22205.9	22811.7	22481.4	53525.5	60608	45278.7	53137.4	0.42308	0.00229419
XP_002551343.1	29661	34231.2	23545.7	29146	71589.8	67088.2	69054.9	69244.3	0.420915	0.000281931
XP_002547230.1	198457	201438	184753	194883	442439	506346	444638	464474	0.419577	0.000235572
XP_002549704.1	121186	146192	122615	129998	313096	341429	280955	311827	0.416891	0.00070178
XP_002549705.1	7464.63	1986.47	9807.5	6419.53	17292.8	10956.5	18618.9	15622.7	0.41091	0.0498248
XP_002548866.1	11134500	10872400	9645100	1.05507e+07	22137000	26710900	28599200	25815700	0.408692	0.00150189
XP_002545417.1	116747	87126.8	95467.9	99780.6	266145	241714	226551	244803	0.407595	0.000564454
XP_002549675.1	41468.2	41027.4	40596.8	41030.8	109715	89009.2	103428	100717	0.407385	0.000624712
XP_002546441.1	53218.6	48194.1	48105.5	49839.4	133811	105986	129657	123151	0.4047	0.00114889
XP_002551140.1	30345.4	21933.3	32196.5	28158.4	68300.7	66423	74180.2	69634.6	0.404373	0.000455313
XP_002550756.1	3902.25	6076.01	5150.95	5043.07	11580.9	14373.8	11599.1	12517.9	0.402868	0.00263281
XP_002545551.1	34903.2	28584.1	22258	28581.8	63029.9	75091.2	75056	71059	0.402226	0.00143758
XP_002548749.1	11152.8	14351.5	17104.7	14203	38534.9	35796.1	32252.2	35527.7	0.399772	0.00104132
XP_002548158.1	4731.56	5424.47	5472.61	5209.55	15430.9		10722.1	13076.5	0.39839	0.021566
XP_002551368.1	8201690	8525090	7539840	8.08887e+06	19454600	19832700	21707400	2.03316e+07	0.397848	8.43886e-05
XP_002549078.1	42976.1	43423.3	43197.7	43199	107857	112585	107332	109258	0.395386	2.47177e-06
XP_002545236.1	32236.1	32876.8	39993.5	35035.5	84921	95106	86133.1	88720	0.394899	0.000189315
XP_002549087.1	9111.95	10620.3	16786.2	12172.8	30131.2	34096.6	28380.3	30869.4	0.394333	0.00295251
XP_002549983.1	139479	142676	121734	134630	341260	350638	338392	343430	0.392015	9.85018e-06
XP_002545589.1	57666.9	40281.9	30217.1	42722	97947.2	129325	105312	110861	0.385364	0.0053619
XP_002551109.1	375929	390135	331053	365706	943503	968590	949944	954012	0.383334	6.94128e-06
XP_002548448.1	86640.4	89300.7	102254	92731.7	254305	254142	232323	246923	0.375549	6.08929e-05
XP_002550139.1	42772	49278.7	48572.9	46874.5	112843	133327	129506	125225	0.374321	0.000291391
XP_002546439.1	114910	92740.9	88733.7	98794.9	259662	270835	271361	267286	0.369622	4.77145e-05
XP_002547840.1	5472.89	4670.7		5071.8	13237.1	13903.8	14121.5	13754.1	0.368747	0.000315001
XP_002550268.1	37668.6	24776.1	31420.2	31288.3	87253.8	91615.4	77536.5	85468.6	0.36608	0.000631158
XP_002545665.1	588480	618912	458096	555163	1497580	1732480	1426720	1552260	0.357648	0.000679819
XP_002547154.1	2545020	2655300	2379920	2.52675e+06	6974180	7669310	6600520	7.08134e+06	0.356818	0.000147185
XP_002550340.1	23671.2	27167.7	23140.2	24659.7	64280.8	79723.1	64053.9	69352.6	0.35557	0.00111248
XP_002549432.1	80570.4	82411	71767.6	78249.7	225676	197414	249380	224157	0.349085	0.000688121
XP_002550841.1	136090	193483	108545	146039	419013	463640	385363	422672	0.345515	0.00120874
XP_002547752.1	18943.2	10416.9	15219.4	14859.8	45553.6	40409.3	43513.4	43158.8	0.344306	0.000606108
XP_002550270.1	252995	217972	190875	220614	644792	642654	639926	642457	0.343391	1.98083e-05
XP_002550666.1	98587.9	104188	93107.7	98627.9	298519	282487	287011	289339	0.340873	4.9112e-06
XP_002549835.1	151738	139123	144228	145030	407732	500743	377066	428514	0.338448	0.00161864
XP_002546428.1	9984.02	7894.41	4504.8	7461.08	21443.4	23596	21650.1	22229.8	0.335633	0.00105059
XP_002550829.1	120976	110606	100172	110585	329128	333959	343400	335496	0.329616	6.69715e-06
XP_002549335.1	12967.7	7701.09	6670.75	9113.18	30953	23165.5	29976.8	28031.8	0.325102	0.0037831
XP_002549414.1	42208.5	33996.9	26973.9	34393.1	110900	94954.6	113470	106442	0.323117	0.000583322
XP_002546870.1	1908970	1711050	1627220	1749080	5313840	5821710	5414910	5516820	0.317045	2.83225e-05
XP_002548640.1	2682930	2537460	2254360	2.49158e+06	7502280	8162590	8119150	7.92801e+06	0.314276	2.5459e-05
XP_002545820.1	1173450	1237440	1012340	1.14108e+06	3568090	3854160	3483370	3.63521e+06	0.313896	4.43533e-05
XP_002551318.1	133001	107381	98946.2	113109	364881	408537	366358	379925	0.297715	0.000110321
XP_002547919.1	18069.8	18420.4	18150.7	18213.6	65102.9	60935.2	62084.6	62707.6	0.290454	3.68592e-06
XP_002545635.1	6858.27	14730	7838.99	9809.09	38333.3	36017.9	28605.3	34318.8	0.285822	0.00309024
XP_002546859.1	134393	128747	139036	134059	560456	460680	434417	485184	0.276305	0.000802443
XP_002549876.1	226150	220158	127565	191291	664647	759216	666172	696678	0.274576	0.000348142
XP_002550610.1	6820.68	8547.1	5473.08	6946.95	31146.2	25877.3	25081.8	27368.4	0.253831	0.000626701
XP_002549035.1		7286.1	7793.79	7539.94	30237.3	31619.4	29468.1	30441.6	0.247686	0.000106095
XP_002548328.1		6379.85	10752.6	8566.23	34362.9	49928.5	36012.3	40101.2	0.213615	0.0172684
XP_002545960.1	10587.3	4747.88	5090.91	6808.7	38252.3	30407.3	31565	33408.2	0.203803	0.00100275
XP_002550976.1	17178.1	47624.8		32401.5	165916	194909	154805	171877	0.188516	0.00534723
XP_002548516.1	83622.1	72258.6	77612.6	77831.1	432796	451868	407490	430718	0.180701	1.18687e-05
XP_002549665.1	9045.65	25331.5	6478.86	13618.7	92539.5	87862.6	96785.1	92395.7	0.147395	0.000256593
XP_002547514.1	31903.7	35069.2	42351.5	36441.5	408208	338969	352509	366562	0.0994142	0.000103264
XP_002547066.1	16533.8	13285.2	15457.2	15092.1	177719	179144	163548	173470	0.0870009	6.25334e-06
XP_002549802.1	10115	15852.1	25097.8	17021.6	240975	207950	231502	226809	0.0750483	4.05704e-05
XP_002548228.1	61651.8	37935.9	38020.4	45869.4	806429	883766	843190	844462	0.0543179	4.6172e-06
XP_002545532.1	4457.73		3181.15
XP_002545533.1	10568.1	15350.6	12174.7
XP_002548405.1	4642.13	4763.43	6006.27
XP_002548817.1	10406.2	5106.11	12893.1
XP_002548818.1	5977.56	2583.81	2288.33
XP_002549486.1		6008.17	6504.03
XP_002549935.1	2842.2	18130.6
XP_002549978.1	21174.2	16692.6	18468.5
XP_002550037.1	8844.84	11056.7	7698.78
XP_002550086.1	12393.7	13684.5	11575.2
XP_002550091.1	6190.92	14563.2	10630.7
XP_002550306.1	2885.13	3505.62	3733.72
XP_002550640.1	18219.6	9459.14	22606.6
XP_002545308.1						10169.6	5199.79
XP_002545399.1						11797.8	10146.9
XP_002547048.1						80750.6	50696.5
XP_002548659.1					100770	87404.7	109633
XP_002548834.1					8899.57	6860.66	7108.58
XP_002548970.1					12361.8	9442.61	11926.1
XP_002549049.1					10162	11525.7	11821.1
XP_002549055.1					10490.4	8649.18	3717.14
XP_002549734.1					14210.2	16647.4	11816.2
XP_002549814.1					25579.6	17124.2	7451.55
XP_002550631.1					27402.4		24721.7
XP_002550938.1						1919.22	1928.01
XP_002551048.1					6113.4	10532.3	10550.5
XP_002551056.1					6672.99	7362.83	7020.01
XP_002551143.1					11824.5	7242.12	13284.6

## Sheet: SLT34-T vs SLT34
Protein	SLT34T1	SLT34T2	SLT34T3	average SLT34-T	SLT34C1	SLT34C2	SLT34C3	average SLT34	SLT34-T/SLT34	p Value
XP_002547407.1	71709.3	79393.9	76577.3	75893.5	20204.3	9761.61	17049.6	15671.8	4.84267	9.46849e-05
XP_002547584.1	11202.1	8573.97	7870.89	9215.65	4739.72		492.553	2616.14	3.52262	0.0488331
XP_002548564.1	8442.24	9542.35	8239.3	8741.3	5354.84	1347.43	1463.21	2721.83	3.21156	0.0119765
XP_002548607.1	121643	114190	123350	119728	59184.5	15381.3		37282.9	3.21133	0.015999
XP_002547600.1	109778	122833	129098	120570	44994.1	37889.7	35241	39374.9	3.06209	0.000221305
XP_002551306.1	13366.1	18155.2	18887.9	16803.1	2619.48		8798.58	5709.03	2.94324	0.040733
XP_002545255.1	20663.5	12093.5	17536.2	16764.4	5777.44		6566.62	6172.03	2.71619	0.0470113
XP_002549120.1	17390.8	13489.9	11053.9	13978.2	5078.12	6701.89	5332.27	5704.09	2.45056	0.0124004
XP_002547699.1	84195.4	93889.1	107478	95187.5	38665.4	41043.2	43298.6	41002.4	2.32151	0.00140785
XP_002550871.1	43925.1	42863.7	36871	41219.9	17135.4	17382.5	20260.2	18259.4	2.25747	0.000682225
XP_002550143.1	74393	73755.2	73016	73721.4	33203.5	38958	27702	33287.8	2.21467	0.00024699
XP_002545571.1	46573.9	68936.9	57685	57731.9	24490.8	27717.7		26104.2	2.21159	0.0329803
XP_002548110.1	701122	754681	744034	733279	324625	347103	338210	336646	2.17819	2.30956e-05
XP_002546518.1	132023	149313	130544	137293	68532.1	61970	59101	63201	2.17233	0.000367166
XP_002548481.1	18147.7	20580.6	24569	21099.1		12728.4	6824.8	9776.6	2.15812	0.0405013
XP_002545844.1	67796.8	74816	68422.3	70345	31592.5	37077.1	39019.3	35896.3	1.95967	0.000401173
XP_002548142.1	26384	27959.3	23583.7	25975.7	11023.8	18150.1	11263	13479	1.92713	0.00937092
XP_002551092.1	58034.4	49127.4	67928.3	58363.4	29234.3	34969.4	28278.9	30827.5	1.89322	0.00908433
XP_002548115.1	31668	36868.9	34880.9	34472.6	18964.9	16485.4	19441	18297.1	1.88405	0.000796787
XP_002548266.1	58680.4	57438.9	54985	57034.8	33303.4	29375.5	28683.4	30454.1	1.87281	0.000123034
XP_002548886.1	64258.6	53080.9	58862.9	58734.1	28464.7	28191.7	38079.9	31578.8	1.85992	0.00405941
XP_002549063.1	171977	194267	160407	175550	88062.3	99219.9	96050.3	94444.2	1.85877	0.00149949
XP_002548829.1	24614.5	24523.5	18075.2	22404.4	9411.21	16298.3	10456.6	12055.4	1.85846	0.0273371
XP_002547748.1	26357.6	30884.2	23572.1	26938	11938.4	18693.5	13015.7	14549.2	1.85151	0.0143104
XP_002545703.1	43431.7	49128.3	41367.2	44642.4	25211.6	23529.9	24767.3	24502.9	1.82192	0.00105966
XP_002547264.1	25110.8	34178	22394.3	27227.7	13675.1	15756.5	15736.1	15055.9	1.80844	0.0284574
XP_002547130.1	248874	237244	246701	244273	136281	127234	145519	136345	1.79158	7.12534e-05
XP_002548363.1	44259.9	50178.9	44898.8	46445.9	24848.7	32163.2	21366.6	26126.2	1.77775	0.00532144
XP_002550798.1	41203.1	38905.9	38763.6	39624.2	16653	26339.9	24151.4	22381.4	1.7704	0.0047534
XP_002548148.1	112291	106975	122282	113849	40896.9	74193.5	77897.8	64329.4	1.76979	0.0170628
XP_002549162.1	14102.9	14501.3	16655.3	15086.5	7606.58	9826.45	8362.01	8598.35	1.75458	0.00320226
XP_002546289.1	198813	205580	173656	192683	107204	112727	109817	109916	1.753	0.00109447
XP_002551398.1	78722.1	81055.2	81078.2	80285.2	39362.4	47098.4	51319.1	45926.6	1.74812	0.000663886
XP_002545869.1	104874	108181	99087.3	104047	58772.9	65272.4	54652.6	59566	1.74676	0.000400536
XP_002546640.1	21454	17107.7	17382.3	18648	7354.08	11780.4	12897	10677.2	1.74653	0.0222905
XP_002549631.1	40659.9	29358.8	37619.9	35879.5	14214	24449.2	23083.6	20582.3	1.74323	0.030378
XP_002546788.1	24344	30834.5	28123.7	27767.4	15417.2	14738.9	17793	15983	1.7373	0.00493376
XP_002545896.1	8669.29	8414.12	10353.3	9145.57	4794.81		5741.03	5267.92	1.73609	0.0204394
XP_002551423.1	20047.8	26150.2	26665.6	24287.9	14450.6	13300.6	14271.5	14007.6	1.73391	0.00883814
XP_002550394.1	21329.2	29574.1	24480.1	25127.8	16983	13911.8	12918	14604.3	1.72058	0.0174842
XP_002551202.1	24248.3	30383.3	31089.2	28573.6	17426.3	13672.8	18912.3	16670.5	1.71403	0.0112311
XP_002546818.1	91507.9	85233.2	88036.1	88259.1	51194.1	52765.7	51801.9	51920.6	1.69989	4.14824e-05
XP_002547199.1	71167.4	67628.8	71075.5	69957.2	44295.1	42144.9	37099.4	41179.8	1.69882	0.000290966
XP_002545692.1	22844.5	19093.8	23492.3	21810.2	10417.8	11650.9	16459.1	12842.6	1.69827	0.0174812
XP_002546066.1	15077.4	14477.1	16135.9	15230.1	10552.4	7429.98		8991.19	1.6939	0.0179955
XP_002548477.1	39001.6	42688	40859.9	40849.8	26788.3	22308.3	23254.2	24116.9	1.69382	0.000638578
XP_002546471.1	48772.8	48979.2	45688.8	47813.6	30061.5	32890.8	22762.5	28571.6	1.67347	0.00384862
XP_002550755.1	37543.4	40919	29508.9	35990.4	19324	23079.7	22616.1	21673.3	1.66059	0.0162107
XP_002550185.1	37195.9	42873.7	38132.4	39400.7	16752.8	23998.1	30840.8	23863.9	1.65106	0.0247501
XP_002546342.1	72477.5	75376.7	76107.3	74653.8	40559.8	51494.4	44046.1	45366.8	1.64556	0.00100977
XP_002550092.1	58161.4	47866.4	55647	53891.6	33831.5	26065.7	38746.2	32881.1	1.63898	0.0120675
XP_002547956.1	66964.7	70768.9	72686.2	70139.9	35080.7	50864.9	42677.8	42874.5	1.63594	0.00495131
XP_002551114.1	34689.1	39917.9	34135.8	36247.6	21277.8	28916	16422.4	22205.4	1.63238	0.0261768
XP_002546737.1	22225.1	21500.4	18122.2	20615.9	12184.1	13468.1	12336.7	12663	1.62805	0.00390476
XP_002550018.1	145409	159861	150614	151961	91424.1	95047.2	93567.4	93346.2	1.62793	0.00017628
XP_002548143.1	112685	119821	103655	112054	64670.8	76006.1	65942.1	68873	1.62696	0.00184663
XP_002546854.1	21283.3	19636.9	20655.3	20525.2	12837.3	10422.3	14704.6	12654.7	1.62194	0.00407451
XP_002546552.1	525627	583712	566527	558622	334574	338764	359916	344418	1.62193	0.000347559
XP_002549058.1	101231	106023	103326	103527	59311.5	71597.8	60721.5	63876.9	1.62072	0.000653176
XP_002550937.1	157499	152603	151629	153910	80282.4	107602	98574.2	95486.2	1.61186	0.00208818
XP_002549288.1	188158	207836	194375	196790	124716	121098	120631	122148	1.61107	0.000232214
XP_002550404.1	11466800	13088700	12920300	1.24919e+07	7570950	7552830	8142760	7.75551e+06	1.61072	0.00100006
XP_002547292.1	35501	33783.7	30789.3	33358	16092.9	24741.2	21411.2	20748.4	1.60774	0.0117522
XP_002545756.1	323193	350667	349164	341008	212259	219495	205283	212346	1.60591	0.000195668
XP_002548768.1	36367.5	31057.7	28365	31930.1	21794.7	20833.9	17038.3	19889	1.60542	0.0120846
XP_002549890.1	16341.6	15328	13804.9	15158.2	11706.9	8961.47	7689.42	9452.6	1.6036	0.0150102
XP_002546966.1	47406.7	53825.4	64340.9	55191	33270.6	34334.6	35838.1	34481.1	1.60062	0.0142745
XP_002545729.1	54249	62207.2	55435.6	57297.3	34835.1	41781.4	31421.4	36012.6	1.59103	0.00562568
XP_002549380.1	103903	111605	101095	105534	59144.6	63634.6	76239.4	66339.5	1.59082	0.00284469
XP_002545300.1	72467.2	75350.9	76745.1	74854.4	41606.1	51963.7	47793	47120.9	1.58856	0.00104944
XP_002549806.1	763417	776249	709525	749730	486591	481654	449208	472484	1.58678	0.000298634
XP_002548779.1	143810	163539	160353	155901	80733	116844	97346.2	98307.7	1.58584	0.00889411
XP_002547270.1	26974.8	30291.7	28001.1	28422.5	18118.4	17797.7	17930.5	17948.9	1.58353	0.000442602
XP_002545352.1	9310.82	12453.7	11375.9	11046.8	7486.79	6994.13	6448.18	6976.37	1.58346	0.0137188
XP_002546711.1	106798	130049	119604	118817	70856.8	97416.3	57085.6	75119.6	1.58171	0.0325847
XP_002548986.1	156747	161623	160437	159602	101024	96352.3	105498	100958	1.58088	4.1519e-05
XP_002547535.1	66360.5	67601.8	68147.8	67370	43748.6	41585.2	42720.9	42684.9	1.57831	7.20042e-06
XP_002550793.1	15235.1	13697.5	10432	13121.5	9568.5	7112.67	8340.57	8340.58	1.57322	0.0392052
XP_002548335.1	80806	84905.7	58054.9	74588.9	46415.5	53142	42778.1	47445.2	1.57211	0.0378546
XP_002549410.1	18583.2	20152.7	19675	19470.3	11191.2	14341.4	11646.6	12393.1	1.57106	0.00287437
XP_002549777.1	71304	74166.4	68718.2	71396.2	44072.3	45073.5	47324.3	45490	1.56949	0.000148957
XP_002545805.1	25948.2	26846.8	23697.1	25497.4	17690.7	15180.3	15875.4	16248.8	1.56918	0.00152037
XP_002547693.1	40821.2	41612	37063.9	39832.4	17998.2	31021.1	27138	25385.8	1.56908	0.0245072
XP_002548159.1	587239	517709	555730	553559	349252	348749	360582	352861	1.56877	0.000606475
XP_002546098.1	51087.9	56647.7	56887	54874.2	29955.3	38676.9	36375.8	35002.7	1.56771	0.00352019
XP_002546225.1	252016	293509	268351	271292	170513	194844	156493	173950	1.5596	0.00409979
XP_002549176.1	42471	45597.1	48460	45509.4	39142	28173.1	20485.9	29267	1.55497	0.0460148
XP_002551075.1	552460	581067	560785	564771	345889	374824	372293	364335	1.55014	9.01593e-05
XP_002549820.1	17917.8	20006.3	19776.4	19233.5	16969.7	9939.8	10323.5	12411	1.54971	0.0453977
XP_002550180.1	66170.7	70659.8	74135.9	70322.1	46328	46668.1	43259.8	45418.6	1.54831	0.000613668
XP_002550554.1	33804.2	38135.3	33846.2	35261.9	19327.5	29248.6	19785.5	22787.2	1.54744	0.0243252
XP_002547471.1	64284.3	77959.1	80956.6	74400	47769.6	56056.6	40616.6	48147.6	1.54525	0.0181324
XP_002551393.1	72922.9	82225.8	80447.8	78532.2	42531.3	54161.5	55867.4	50853.4	1.54429	0.00546553
XP_002547900.1	75187.4	86697.7	88975	83620	51227.6	57328.9	54206.7	54254.4	1.54126	0.00313099
XP_002546266.1	84871	90660.9	85778.6	87103.5	58344.3	65490.1	45716.1	56516.8	1.5412	0.00721962
XP_002549968.1	47048	48908.8	48417.6	48124.8	33449.1	27095.1	33316.9	31287	1.53817	0.0014841
XP_002550076.1	215511	196878	195717	202702	124614	119914	151585	132038	1.53518	0.00387169
XP_002550584.1	110137	116658	112404	113066	72730.9	83639.3	64946.7	73772.3	1.53264	0.00239569
XP_002550747.1	45842.5	52381.7	46475	48233.1	34145.7	26488.1	33806.7	31480.2	1.53217	0.00673758
XP_002546221.1	46787	52666.3	49950.8	49801.4	27856.5	39707.5	30196.7	32586.9	1.52826	0.0126339
XP_002546008.1	79135.3	82125.1	66221.2	75827.2	49726.2	55299.4	43833.8	49619.8	1.52816	0.0112956
XP_002546746.1	67234.9	86837.1	86926.9	80333	51485.6	56997.1	49246.3	52576.3	1.52793	0.0161536
XP_002546135.1	80012	89787.2	77942	82580.4	43902.1	69518.3	48762.1	54060.8	1.52755	0.0301529
XP_002550459.1	65815.6	77266.9	60968.1	68016.9	37235.1	53525.1	42843.3	44534.5	1.52728	0.0259212
XP_002549675.1	62040.2	64219.7	69181.3	65147.1	40464.3	49962.8	37558.4	42661.8	1.52706	0.00639018
XP_002550621.1	192644	184695	169442	182260	117831	117265	123166	119421	1.5262	0.000881649
XP_002545622.1	183856	191488	176611	183985	103458	140222	118034	120571	1.52594	0.00531041
XP_002546277.1	41430.1	40254	46370.7	42684.9	23233.9	30654.9	30319.2	28069.3	1.5207	0.00880342
XP_002550338.1	63860.8	67144.3	63217.7	64740.9	43180.4	44204.9	40473	42619.4	1.51905	0.000178405
XP_002550421.1	115662	105770	112665	111366	74523.3	79939.7	65486.4	73316.5	1.51897	0.00176745
XP_002546674.1	14085.6	11991.8	16769.7	14282.4	9505.85	9590.59	9118.31	9404.92	1.51861	0.024717
XP_002548500.1	118416	130361	141156	129978	83572.6	70753.5	102558	85628	1.51793	0.0173546
XP_002550849.1	119873	121923	98632.1	113476	81209.6	74066.7	69404.4	74893.6	1.51516	0.009268
XP_002546586.1	43407.2	43410.7	44090.4	43636.1	21264.4	37085.8	28304.9	28885	1.51068	0.0323022
XP_002545769.1	56730.1	54254.1	56742.3	55908.8	35709.6	44921.3	30467.6	37032.8	1.50971	0.0118299
XP_002551029.1	18447.1	20763.5	18006.7	19072.4	11546.1	14254.6	12120.9	12640.5	1.50883	0.00562903
XP_002545455.1	15251.6	16729	20907.7	17629.4	12971.6	12082.3	10016	11690	1.50808	0.035691
XP_002549046.1	1144370	1110410	1221730	1.15884e+06	723406	928043	654951	768800	1.50733	0.0115823
XP_002549218.1	151457	164332	177139	164309	92046.8	115916	119100	109021	1.50714	0.00810247
XP_002546007.1	91945.8	93450.3	90372.8	91923	57929.9	56055.8	69024.4	61003.4	1.50685	0.00172302
XP_002549513.1	28056.5	34104.9	29751.4	30637.6	21176.1	19895.9	19971.8	20347.9	1.50569	0.00510154
XP_002548870.1	122098	109618	129084	120267	70847.9	97756.5	71244.5	79949.6	1.50428	0.0188636
XP_002547121.1	47145.9	52146	51750	50347.3	31484	31852.5	37283.7	33540.1	1.50111	0.00242922
XP_002550455.1	20772	18584.1	18886.2	19414.1	10543.8	12544.7	15735.2	12941.2	1.50017	0.0175324
XP_002546163.1	1793570	1542940	1685870	1.67413e+06	2521450	2321950	2699960	2.51445e+06	0.665801	0.0030442
XP_002547436.1	398818	381232	398069	392706	577436	548988	648871	591765	0.663619	0.00276439
XP_002546568.1	553722	533779	533380	540294	775963	849890	819422	815092	0.662862	0.000256994
XP_002545884.1	172890	149091	162880	161620	242797	214521	274247	243855	0.662772	0.0114534
XP_002550795.1	1265860	909629	1277020	1.15084e+06	1777580	1549930	1882170	1736560	0.66271	0.0196532
XP_002546038.1	342978	314537	314993	324169	499750	458342	513865	490652	0.66069	0.000960401
XP_002547578.1	383179	353914	341208	359434	562379	475091	595586	544352	0.660296	0.00825768
XP_002547450.1	74897.1	57390	71042.3	67776.5	97201.9	100527	110939	102889	0.658732	0.00644819
XP_002545672.1	127454	138721	115699	127291	211150	194438	174324	193304	0.658503	0.00625505
XP_002545834.1	281448	218738	257435	252540	372122	395775	384887	384261	0.65721	0.00250671
XP_002548794.1	725523	550190	582859	619524	916775	912240	1001440	943485	0.656634	0.00609612
XP_002546173.1	82821.1	72901.7	57430.2	71051	109371	118868	96517.4	108252	0.656347	0.0193268
XP_002547281.1	19284.2	18514.6	13322.6	17040.5	26084.2	23941	28081.8	26035.7	0.654505	0.0154832
XP_002550013.1	392998	384668	393479	390382	614817	555256	619368	596480	0.654475	0.000587892
XP_002546414.1	118463	101091	100538	106697	156822	168829	163450	163034	0.65445	0.00118037
XP_002545710.1	83245.5	60009.7	74265.9	72507	102963	108804	121760	111176	0.652184	0.011531
XP_002546488.1	25779	24194.1	21291.5	23754.9	37537.7	35725.7	36094	36452.5	0.651667	0.00087805
XP_002547154.1	3064170	2787130	2789860	2.88039e+06	4318480	4828520	4140000	4429000	0.650347	0.00236799
XP_002549607.1	384723	475900	359357	406660	622114	609335	644610	625353	0.650289	0.00404436
XP_002549983.1	240237	199973	223561	221257	347004	285342	389677	340674	0.649468	0.0212224
XP_002545665.1	864583	771456	818496	818178	1306530	1151780	1322390	1.26023e+06	0.649228	0.00188901
XP_002546002.1	399911	388074	384696	390894	600388	563166	649179	604244	0.646913	0.00108755
XP_002548792.1	170887	172839	153075	165600	240495	263597	264346	256146	0.646508	0.000837555
XP_002546980.1	143960	159414	143620	148998	218591	227367	245667	230542	0.646295	0.00102264
XP_002547715.1	215659	202874	172020	196851	298700	308315	307061	304692	0.646066	0.00125759
XP_002546160.1	13931.3	19644.8	17112.7	16896.3	27542.6	25024	26213.1	26259.9	0.643425	0.0065833
XP_002549363.1	1163360	1233030	1155760	1184050	1794450	1866750	1860880	1.84069e+06	0.643263	4.13598e-05
XP_002550427.1	94742	87345.9	87928.8	90005.6	139300	146049	135089	140146	0.642227	0.000228098
XP_002547230.1	251287	219530	233162	234660	377596	312013	408527	366045	0.641067	0.0117487
XP_002547743.1	124404	125203	120909	123505	185178	202377	191513	193023	0.639849	0.000179968
XP_002545732.1	48496.5	59603.7	56189.9	54763.4	88897.4	101902	66567.3	85788.9	0.63835	0.045687
XP_002545874.1	38655.2	33933.5	31679.3	34756	54628.8	57917.5	51080.2	54542.2	0.637232	0.00226063
XP_002546916.1	11488.6	10351.5	8493.56	10111.2	15197.5	18949.2	13479	15875.2	0.636918	0.0348584
XP_002547083.1	45325.5	35838.9	30988.6	37384.3	61273.8	67609.4	47330	58737.7	0.636462	0.0433944
XP_002548343.1	229303	200362	211365	213677	344773	319704	348786	337754	0.632639	0.000561844
XP_002546396.1	13440.8		14056.4	13748.6	23056.5	20423.7		21740.1	0.632407	0.0274451
XP_002548395.1	159170	165984	172897	166017	276101	268487	243076	262555	0.632314	0.000848527
XP_002545820.1	2536390	2108080	2433220	2359230	3714240	3132690	4366490	3.73781e+06	0.63118	0.0220174
XP_002548721.1	9277.12	9582.76		9429.94		14721.4	15172.8	14947.1	0.630888	0.00243186
XP_002551154.1	31406.1	33571.4	26918.5	30632	45023	52101.8	48731.7	48618.8	0.630044	0.00314653
XP_002548857.1	379018	408328	370200	385849	606612	581292	649666	612523	0.629933	0.000599224
XP_002549078.1	78670.3	75641	68966.5	74425.9	110613	121593	122350	118185	0.629739	0.000773785
XP_002551286.1	37955.6	32542.3	30877.5	33791.8	59177.9	50426.1	51488.7	53697.6	0.629299	0.00466233
XP_002547761.1	317496	268745	300374	295538	492171	412158	506311	470213	0.62852	0.00585769
XP_002547079.1	1562360	1489290	1495380	1.51568e+06	2455400	2268010	2537140	2.42018e+06	0.626265	0.000403108
XP_002548107.1	30767.2	37904.6	43504.3	37392	62548.3	60203	56378	59709.8	0.62623	0.00553591
XP_002547262.1	399537	306218	358938	354898	632510	491308	576414	566744	0.626205	0.0125347
XP_002550894.1	729805	624582	577768	644052	1049830	914421	1132370	1032207	0.623956	0.00755777
XP_002548480.1	731432	562363	646524	646773	986758	954398	1171690	1.03762e+06	0.623326	0.0094214
XP_002549915.1	12297.5	9946.88	11394.4	11212.9	18018.1	17641.6	18311.1	17990.3	0.623277	0.000678198
XP_002551158.1	113167	96398.4	85455.4	98340.3	144647	150146	179442	158078	0.622098	0.0113915
XP_002548314.1	587909	534999	507102	543337	829809	911487	880240	873845	0.621777	0.000597705
XP_002548246.1	33061.9	33849.3	33907.6	33606.3	48750.8	51779	61722.1	54084	0.621372	0.00645315
XP_002549371.1	80955.2	70976.7	62919.1	71617	113317	134481	97994	115264	0.62133	0.0208217
XP_002549634.1	63572.1	57766.5	53964.4	58434.3	100647	90595.4	91421.5	94221.3	0.620182	0.00110296
XP_002548498.1	690637	601813	599537	630662	1047520	920745	1083500	1017255	0.619965	0.00259179
XP_002545417.1	137686	140881	142278	140282	249189	223174	207579	226647	0.618942	0.00210972
XP_002549331.1	402184	406289	386981	398485	660616	620259	654635	645170	0.617643	5.88599e-05
XP_002550548.1	14595	12443.3	10188.9	12409.1	19088.5	22897.9	18309.1	20098.5	0.617413	0.0156417
XP_002551236.1	15244.5	14983.4	15727.5	15318.5	26265.9	26699.3	21501.7	24822.3	0.617125	0.00480392
XP_002550852.1	70433.9	60407	64613.4	65151.4	105530	103337	108241	105703	0.616365	0.000232904
XP_002546635.1	8964910	7459410	7818000	8.08077e+06	12722600	13638000	12996700	13119100	0.615955	0.000677937
XP_002546726.1	1744940	1650380	1655750	1683690	2763640	2430130	3021710	2.73849e+06	0.614823	0.00373554
XP_002549035.1	72538	77803.8	74813	75051.6	109418	128964	127852	122078	0.614784	0.001958
XP_002546410.1	99239.7	91484.2	94917.3	95213.7	164886	132917	166861	154888	0.614726	0.00602441
XP_002547869.1	83293.8	81710	71226.4	78743.4	123854	127408	133767	128343	0.613539	0.000482644
XP_002550420.1	361549	313920	325125	333531	541912	499910	594734	545519	0.611402	0.00238439
XP_002549622.1	26511.2	21552.6	17146.4	21736.7	39806.4	34789.9	32128.5	35574.9	0.611013	0.0170681
XP_002545829.1	381539	395341	388372	388417	621298	604278	681792	635789	0.610921	0.00048824
XP_002547975.1	42166.5	38282.2	28821.7	36423.5	64265.2	52580.2	62386.8	59744.1	0.609658	0.0122202
XP_002546911.1	137960	146359	126050	136790	202967	254608	218080	225218	0.607365	0.00575043
XP_002545298.1	39497.2	31940	34653.2	35363.5	53000	59634.4	62574.2	58402.9	0.605509	0.00303651
XP_002548301.1	69897.8	65835	55743.7	63825.5	106224	109961	100168	105451	0.605262	0.00121197
XP_002545430.1	4597770	3436040	4065690	4.03317e+06	6502860	6187500	7308630	6666330	0.605006	0.00511794
XP_002550229.1	575433	477394	528837	527221	846700	828002	948186	874296	0.603024	0.00177251
XP_002546360.1	979937	896841	842723	906500	1531110	1679440	1302230	1504260	0.602622	0.00688547
XP_002548119.1	16804.1	16201.1	16451.9	16485.7	23277.9	23856.4	35140.9	27425.1	0.601118	0.0473446
XP_002545945.1	1808420	1689060	1654140	1.71721e+06	2871090	2811230	2925550	2869290	0.598478	3.58594e-05
XP_002545717.1	52532.2	53074.9	43613.7	49740.3	85565.3	80734.7	83654.5	83318.2	0.596992	0.000572308
XP_002545802.1	169976	171787	169835	170533	272002	241896	343486	285795	0.596696	0.0186963
XP_002545589.1	58263.2	42075.2	46620.9	48986.4	72808.1	78972.3	95331.9	82370.8	0.594707	0.0156483
XP_002548841.1	241619	228356	231411	233795	398643	381885	399147	393225	0.594559	2.135e-05
XP_002545790.1	259901	175810	249838	228516	395802	302045	455332	384393	0.594486	0.0398067
XP_002549468.1	62341	44763.9	68359.3	58488.1	90498.3	83360.7	121474	98444.3	0.594123	0.0431427
XP_002546312.1	19170.7	16365.1		17767.9	34336.3	29599.4	25924.8	29953.5	0.593183	0.0347881
XP_002546924.1	36687.5	29633.7	41608	35976.4	64440	56669.1	60971.9	60693.7	0.592754	0.00394817
XP_002546971.1	38562.2	31732.6	34803.1	35032.6	58436.9	59736.4	59208.8	59127.4	0.592494	0.000277887
XP_002550706.1	143033	156515	147110	148886	242202	249073	262870	251382	0.592271	0.000146973
XP_002551033.1	24595.5	24452.5	32480.6	27176.2	52041.9	43684.3	42269.6	45998.6	0.590805	0.00960833
XP_002547746.1	11701.4	7343.81	13611.1	10885.4	17206.5	21189.1	16905.2	18433.6	0.590521	0.0309421
XP_002549408.1	262879	244673	242801	250118	430614	398497	443421	424177	0.589654	0.000300403
XP_002549051.1	198015	190842	156311	181723	336431	267931	321898	308753	0.588569	0.00657796
XP_002550839.1	306996	323836	314553	315128	530087	545066	531678	535610	0.588354	5.40332e-06
XP_002550182.1	131932	119858	109927	120572	203693	216545	196855	205698	0.586163	0.000582117
XP_002547580.1	65908.4	64461.8	61094.2	63821.5	118415	105504	103620	109180	0.584555	0.000735714
XP_002546441.1	48862.7	48515.9	46615.7	47998.1	85313.5	74517.9	87163	82331.5	0.582986	0.00101642
XP_002546901.1	27968.6	25687.8	32732.7	28796.4	44206.1	48209.9	56049.9	49488.6	0.581878	0.00694035
XP_002551368.1	14412200	11466200	13591800	1.31567e+07	22202200	22108700	23628400	2.26464e+07	0.580963	0.000704599
XP_002546956.1	29316.1	27934.5	20747.2	25999.3	47639.9	46437.5	40384.6	44820.7	0.580073	0.00564758
XP_002546660.1	578341	499328	517829	531833	859208	967683	927452	918114	0.579266	0.000621367
XP_002549044.1	70626.3	62864.4	43849.8	59113.5	127182	85662.8	95794.3	102880	0.574589	0.0417913
XP_002549314.1	82074.2	80948.6	62366.2	75129.7	141733	150865	101580	131393	0.571795	0.0266776
XP_002550626.1	289932	271139	262164	274412	486075	410234	543826	480045	0.571637	0.00651214
XP_002548401.1		10694.1	8597.02	9645.56		17166.3	16607	16886.7	0.571194	0.0217303
XP_002550329.1	415608	367040	385955	389534	688481	593842	776449	686257	0.567621	0.00555869
XP_002545236.1	68522.7	51589.4	46853	55655	100528	80002	116524	99018	0.56207	0.0252801
XP_002550553.1	98369.1	106884	100925	102059	181174	189258	174422	181618	0.561945	8.94324e-05
XP_002550032.1	364865	376140	356339	365781	609870	611865	731146	650960	0.56191	0.00214512
XP_002545249.1	19280.7	19265.9	22085.3	20210.6	41488.4	37385.1	29052.9	35975.5	0.561789	0.0139811
XP_002550523.1	102274	114248	99869.9	105464	197816	176947	191222	188662	0.559011	0.000394773
XP_002545398.1	254080	252971	247135	251395	433951	422440	494564	450318	0.558261	0.000899677
XP_002547062.1	164650	156955	143998	155201	273201	282509	282436	279382	0.555515	5.20344e-05
XP_002547391.1	118851	111841	102682	111125	183586	218191	198893	200223	0.555004	0.00128577
XP_002551042.1	420744	381893	433348	411995	764856	648017	830205	747693	0.551022	0.00376754
XP_002550281.1	43136	41085.6	38223.3	40815	70899.7	68122.3	83475.6	74165.9	0.55032	0.00249761
XP_002549549.1	42318.4	40327.3	34981.8	39209.2	66097.6	69036.7	78768.3	71300.9	0.549912	0.00189664
XP_002549414.1	69157.7	56768.5	60370	62098.7	137055	103944	98779.2	113259	0.548288	0.0151117
XP_002545334.1	27515.7	22613	25933	25353.9	44096.1	38343.8	56430.4	46290.1	0.547718	0.0193054
XP_002551437.1	360526	310022	367032	345860	601006	587202	714602	634270	0.545288	0.00284938
XP_002551452.1	589086	504680	710921	601562	1266280	1220710	826313	1.10443e+06	0.544679	0.0296807
XP_002548640.1	3753270	3171690	3514030	3.47966e+06	6393220	6361690	6508940	6.42128e+06	0.541895	7.27536e-05
XP_002551373.1	378564	358061	369298	368641	682930	546658	813840	681143	0.54121	0.0156104
XP_002550549.1	30406.7	26687.9	19442.7	25512.4	41330.6	51417.1	48850.9	47199.5	0.540523	0.0079962
XP_002549704.1	290458	219958	254838	255085	476953	375993	563255	472067	0.540357	0.019893
XP_002550666.1	46858.2	41606.4	35109.2	41191.3	68334.6	75480.7	84934.3	76249.9	0.540214	0.00399045
XP_002549222.1	540225	483313	467051	496863	900190	872890	1000530	924537	0.537418	0.000666639
XP_002549421.1	124633	120176	112632	119147	223788	203502	238710	222000	0.536698	0.000675681
XP_002550989.1	40457.6	38662.3	32430.2	37183.4	67314.7	67922.9	73032.2	69423.3	0.535604	0.000443901
XP_002545596.1	19123.8	15607	12785.7	15838.8	33327.8	33459.8	21991.2	29592.9	0.535223	0.0311043
XP_002546667.1	50223.5	43399.3	44441.1	46021.3	84674.7	82429.7	91537.3	86213.9	0.533804	0.000315797
XP_002549702.1	498055	421384	490535	469991	898317	653097	1115160	888858	0.528759	0.0366768
XP_002548347.1	53024.4	43407.9	51667.8	49366.7	93889	76698.1	110460	93682.4	0.526958	0.012206
XP_002547384.1	277027	267173	258578	267593	501749	453471	569950	508390	0.526353	0.00214622
XP_002548956.1	14297	9467.13	14493.1	12752.4	24855.7	18832.1	29474.8	24387.5	0.522907	0.0290573
XP_002549441.1	5757.38	9763.01	7280.61	7600.33	13739.6	16896.5	13880.5	14838.9	0.512191	0.0096582
XP_002550061.1	66784.8	64269.8	61696.4	64250.3	128469	112777	135288	125511	0.511909	0.000852294
XP_002545614.1	20379.4	24730.8	16640.3	20583.5	37050.9	48105.5	35660.4	40272.3	0.511109	0.0126465
XP_002546146.1	1060840	968461	950292	993198	2046300	1731030	2078620	1.95198e+06	0.508815	0.00117037
XP_002545891.1	13542.8	17006.3	12553.4	14367.5	23570.1	33990.8	27261.9	28274.3	0.508148	0.0140438
XP_002546570.1	17114.7	9206.88	12620.6	12980.7	23249	30415.5	23006.1	25556.9	0.507915	0.0196682
XP_002547514.1	69677.5	83331.6	73003.4	75337.5	144919	156420	143644	148328	0.507913	0.00022635
XP_002547928.1	23366.1	25192.8	19456.7	22671.9	50774.7	39771.1	43682.8	44742.9	0.506715	0.00372709
XP_002551191.1	142504	126687	127545	132245	249942	234682	302738	262454	0.50388	0.0035929
XP_002549087.1	17543.8	11364.2	24235.9	17714.6	38469.4	26284.5	40940.3	35231.4	0.502808	0.0403609
XP_002545604.1	22042.3	23733.8	20278.1	22018.1	41707.8	50627	39379.7	43904.8	0.501495	0.00358654
XP_002547434.1	16714	11874.3	15949	14845.8	29785.5	32160.7	26916.5	29620.9	0.501192	0.00228475
XP_002546987.1	308709	317489	226569	284256	580392	609864	517873	569376	0.49924	0.0019857
XP_002550828.1	84641.2	87039.9	94694.9	88792	168128	197987	168875	178330	0.497908	0.000959633
XP_002548866.1	10532200	9285450	9167480	9661710	19683800	19536300	19490300	1.95701e+07	0.493697	2.31236e-05
XP_002550851.1	12372.5	12070.5	7191.04	10544.7	20766.5	22453.6	21112.9	21444.3	0.491723	0.00342822
XP_002548891.1	489237	430981	415852	445357	917398	787014	1018900	907771	0.490605	0.00283047
XP_002548893.1	47022.3	44237.6	41713.9	44324.6	84084.9	92160.7	95696.6	90647.4	0.488978	0.00025012
XP_002551297.1	24563.2	23513.3	20717.6	22931.4	50665.1	40673.9	49454.7	46931.2	0.488616	0.00201125
XP_002545318.1	155233	147862	135235	146110	265632	303022	329469	299374	0.488051	0.00139319
XP_002549500.1	70733.2	67120.3	65902.6	67918.7	140329	171031	106412	139257	0.487721	0.0189197
XP_002546271.1	42890.3	37368.2	42108.3	40788.9	82664.1	73667.9	94841.1	83724.4	0.487181	0.00252953
XP_002549390.1	24828.7	19868.7	17904	20867.1	37558.1	35369.3	55764	42897.1	0.486446	0.0314659
XP_002548365.1	17485.5	20058.6	9954.94	15833	29875.1	33733.7	34123.6	32577.5	0.486011	0.00727071
XP_002545918.1	200802	190494	209874	200390	443350	349818	445125	412764	0.485483	0.002666
XP_002545524.1	85631.1	80264.3	75101.7	80332.4	154635	161228	182823	166229	0.483264	0.00068447
XP_002551318.1	238263	178463	258066	224931	476197	378571	546338	467035	0.481614	0.0111099
XP_002551103.1	62472	49667	56268.8	56135.9	114686	103659	132227	116857	0.48038	0.00262444
XP_002547105.1	13669.2	8904.33	14883.7	12485.7	20655.9	32838	24515.1	26003	0.480165	0.0284835
XP_002548076.1	10016.4	12827.1		11421.8	21474	25513.2	24421.4	23802.9	0.479848	0.00709057
XP_002545619.1	5996.51	5131.6	4809.83	5312.65	14627.9	10590.7	8128.44	11115.7	0.477942	0.0395161
XP_002550193.1	16384.8	11814.5	16987.4	15062.2	31377.7	31771		31574.3	0.47704	0.00436538
XP_002548714.1	16784.7	11289.4	12870.3	13648.1	29406.6	25617.3	31670.8	28898.2	0.472283	0.00316979
XP_002551109.1	426687	351277	424969	400978	881562	718980	952978	851173	0.471088	0.00361067
XP_002550829.1	237675	212078	212600	220784	442068	437490	550817	476792	0.463062	0.00252633
XP_002549134.1	31900.1	25367.3	24891.3	27386.2	52592.5	65079.6	63144.6	60272.2	0.454376	0.00185068
XP_002547631.1	285748	264766	258523	269679	584491	599177	600854	594841	0.453363	4.79634e-06
XP_002548890.1	157204	139128	122220	139517	304315	327800	297288	309801	0.450345	0.0002395
XP_002545635.1	10924.7	4690.3	8550.31	8055.1	18157.5	16842.3	19074.8	18024.9	0.446888	0.00665626
XP_002546449.1	65016.2	53442.9	49089.3	55849.5	132861	93816.3	149167	125281	0.445792	0.0153309
XP_002545735.1	36408.1	30538.3	30313.2	32419.9	77152.6	71748.9	73048.4	73983.3	0.438205	8.6225e-05
XP_002545651.1	53243	56950	42114.4	50769.1	119992	116512	114394	116966	0.43405	0.000153371
XP_002548282.1	136284	139540	123456	133093	289328	296210	340795	308778	0.431033	0.000479341
XP_002551160.1	18708.8	17232.2	15165.5	17035.5	43815.9	36999.9	38558.9	39791.6	0.428118	0.000589386
XP_002545399.1	8849.8		8662.31	8756.06	17779.5	17918.2	25906.5	20534.7	0.426402	0.0425911
XP_002546105.1	41952.6	42696.8	35662.2	40103.9	102160	103050	81177.4	95462.5	0.420101	0.00178454
XP_002546870.1	2451340	1755100	2159090	2.12184e+06	5134550	4513540	5557940	5.06868e+06	0.418619	0.00126949
XP_002550270.1	246149	205681	240921	230917	557363	479197	620596	552385	0.418036	0.00168503
XP_002550340.1	37112.2	31574.4	26542.5	31743	74986.4	70506.2	86446.3	77313	0.410578	0.00127748
XP_002551140.1	19900.6	19873.7	19298.5	19690.9	42331.6	57059.7	46701.5	48697.6	0.404351	0.00267714
XP_002548516.1	124264	105418	77086	102256	290945	205682	286058	260895	0.391943	0.00678527
XP_002547513.1	11786.7	10125.1	9822.86	10578.2	33876.3		20673.2	27274.8	0.387839	0.044041
XP_002550139.1	45233.6	62556.6	46323.9	51371.4	118541	145608	140041	134730	0.381291	0.00112064
XP_002551375.1	523112	450361	491687	488387	1196400	1062700	1587700	1.28227e+06	0.380878	0.00751461
XP_002547353.1	1290170	1204790	1195450	1.23014e+06	3471360	3192160	3260660	3308060	0.37186	2.0174e-05
XP_002549691.1	85299.3	81138.3	78915.1	81784.2	235379	229790	207440	224203	0.364778	8.29313e-05
XP_002549835.1	134602	106203	100912	113906	342741	300814	299410	314322	0.362386	0.000342927
XP_002547679.1	16842.5	21600.6	16655.6	18366.2	58750.6	42741.5		50746.1	0.361924	0.0144041
XP_002548328.1	37911.3	21772.7	36141.3	31941.8	96218.7	58721.8	121500	92146.8	0.34664	0.0335704
XP_002546264.1	7782.32	7323.34	3816.4	6307.35	14422.7	22983		18702.8	0.33724	0.0404723
XP_002551298.1	21227.5	11312.2		16269.9	70341	43498.6	54995.6	56278.4	0.289096	0.0333355
XP_002550610.1	12322.4	12353.8	15404.8	13360.3	91896.4	37154.9	96534.7	75195.3	0.177675	0.0317239
XP_002546256.1	86743.8	86707.9	67747.4	80399.7	653272	624469	468419	582053	0.138131	0.000968021
XP_002549802.1	35874.5	43566.1	28075.3	35838.6	290223	311676	287873	296591	0.120835	7.70669e-06
XP_002547066.1	23253.8	13698.8	12825.5	16592.7	201460	176684	189284	189143	0.0877258	2.59206e-05
XP_002550941.1	10881.7	6691.78	1231.18	6268.22	79674.6	68396.7	101212	83094.4	0.0754349	0.00155745
XP_002545443.1	58179.6	97349.7	123846
XP_002545486.1		2131.42	2398.09
XP_002545648.1	12314.3	13650	20000.7
XP_002545679.1		7608.07	2249.55
XP_002545768.1	1591.77	1225.76	1934.88
XP_002545837.1	37890.7	53880.6	21058.2
XP_002545960.1	33072.1		42179
XP_002546075.1	22770.5		17828.9
XP_002546353.1	12725		6605.68
XP_002546654.1	8487.39	5803.74	5759.93
XP_002546800.1	4488.88	9721.67
XP_002547325.1	7510.43	3794.44	2400.29
XP_002547329.1	10103.4	9448.11
XP_002547438.1	1767.06	1983.82	2053.48
XP_002547487.1	7023.7	2391.54	6192.88
XP_002547565.1	2462.73		1906.73
XP_002547911.1	5241.93	5194.82	5195.06
XP_002547998.1	4073.54	4023.72	2368.89
XP_002548194.1	770.561	1228.48	1822.85
XP_002548265.1	1309.71	5246.8	7031.36
XP_002548606.1	31193	28020.4	32016.6
XP_002548659.1	79907.3		84180.2
XP_002548712.1	6398.61	10819.1	7523.23
XP_002548818.1	804.983		2684.27
XP_002549055.1	2692		1646.35
XP_002549155.1	4900.76	6951.01	8869.73
XP_002549178.1	6515.91		3274.63
XP_002549287.1		4040.73	10380.1
XP_002549333.1	6905.59	6279.67	5068.33
XP_002549352.1	2345.26	1948.28	3773.44
XP_002549384.1		7141.78	3348.99
XP_002549734.1	8258.77	9739.81
XP_002549919.1	5562.61	6723.13	3650.85
XP_002550091.1		5911.15	6246.39
XP_002550124.1	10145.3		9615.08
XP_002550283.1	1005.39	3174.77	5501.35
XP_002550306.1		2207.76	2825.45
XP_002550464.1	7019.11	3268.08	4334.6
XP_002550491.1	2970.55	2824.46	3180.66
XP_002550657.1	4378.68	3060.9	6673.24
XP_002550696.1	6268	16743.9	11135.5
XP_002550892.1	4238.36	6367.88
XP_002551460.1	8141.07	13758.7	7042.64
XP_002545308.1					8629.27	7991.66	6863.66
XP_002546093.1					8262.71		4717.66
XP_002546442.1					7059.78	10171.5	6570.69
XP_002547986.1					160854		171960
XP_002547987.1					26966.1	19085.2	26316.9
XP_002551313.1					21593.5	13312.6	18778.6

## Sheet: SLT34 vs ATCC750
Protein	SLT34C1	SLT34C2	SLT34C3	average SLT34	ATCC750C1	ATCC750C2	ATCC750C3	average ATCC750	SLT34/ATCC750	p Value
XP_002547986.1	160854		171960	166407	7534.31	1952.57	7315.01	5600.63	29.7122	5.71133e-05
XP_002547803.1	576413	565395	665569	602459	25165.2	18211.7	26736.4	23371.1	25.7779	5.36336e-05
XP_002548730.1	159325	151893	154968	155395	9329.92	4480.01	4389.08	6066.34	25.616	6.43717e-07
XP_002547288.1	3262450	3137630	3176670	3192250	120805	134491	120581	125292	25.4784	1.29052e-07
XP_002545834.1	372122	395775	384887	384261	18458.2	20282.3	16858.6	18533	20.7339	7.6118e-07
XP_002546256.1	653272	624469	468419	582053	29644.8	45373.5	31049	35355.8	16.4628	0.000689593
XP_002550941.1	79674.6	68396.7	101212	83094.4		4617.15	6238.3	5427.73	15.3093	0.00829251
XP_002545833.1	331155	356697	341906	343253	23101.5	22373.7	33358.2	26277.8	13.0625	2.68775e-06
XP_002546223.1	713203	679627	798163	730331	62092.4	53725	54051.5	56623	12.8981	4.48066e-05
XP_002545537.1	130146	136124	141098	135789	12231.7	12027.1	10156.5	11471.8	11.8368	2.73581e-06
XP_002550383.1	413336	434426	451781	433181	39598.7	35732.6	41102.5	38811.3	11.1612	3.92389e-06
XP_002550384.1	749367	764771	810072	774737	76765	73341.2	77854.2	75986.8	10.1957	2.79112e-06
XP_002545418.1	152616	147730	155247	151864	16517.9	21601.3	15584.4	17901.2	8.48347	1.29346e-06
XP_002551103.1	114686	103659	132227	116857	16665.9	14948.8	14965.1	15526.6	7.52627	0.000263015
XP_002548264.1	130305	135587	126118	130670	13991	20663.5	17838.8	17497.8	7.46781	4.59755e-06
XP_002545861.1	401912	396019	479974	425968	59185.9	59366.7	56070.7	58207.8	7.31807	0.000170134
XP_002547913.1	162208	152516	182341	165688	26998.1	22364.1	24874.7	24745.6	6.69566	9.2312e-05
XP_002550032.1	609870	611865	731146	650960	97181.8	89676.2	118765	101874	6.38984	0.00018037
XP_002547701.1	1257140	1319120	1375180	1.31715e+06	208687	218334	212974	213332	6.17417	5.49635e-06
XP_002546171.1	153860	155860	170831	160184	30086.2	26251.2	28195.2	28177.5	5.6848	1.74654e-05
XP_002549578.1	860395	853187	1053180	922254	160635	176570	162867	166691	5.53273	0.000326113
XP_002550828.1	168128	197987	168875	178330	33536.6	33145.4	32435.9	33039.3	5.39751	0.000122277
XP_002545341.1	1655680	1597770	1812310	1.68859e+06	318543	317557	312889	316330	5.33806	2.81623e-05
XP_002547467.1	120263	135781	126608	127551	23530.2	25239.8	24919	24563	5.1928	2.22672e-05
XP_002548973.1	33226.2	44919	40828.7	39658	7848.67	6923.48	9129.32	7967.16	4.97768	0.000810951
XP_002550878.1	227381	226257	239113	230917	44687.9	45576.3	49370	46544.7	4.96118	1.85969e-06
XP_002549614.1	424740	421918	494345	447001	90601.3	88067.9	92832.5	90500.6	4.93921	0.000114312
XP_002548017.1	118824	132058	118299	123060	27487	23846.5	23853.5	25062.3	4.91017	3.02669e-05
XP_002545829.1	621298	604278	681792	635789	129000	127996	138787	131928	4.81923	2.9286e-05
XP_002546163.1	2521450	2321950	2699960	2.51445e+06	494873	585178	516738	532263	4.72408	6.09741e-05
XP_002550329.1	688481	593842	776449	686257	149186	146236	148555	147992	4.63711	0.000519064
XP_002548474.1	47088.8	43090.9	28195.1	39458.3	7771.96	6530.54	11953.7	8752.07	4.50845	0.00680802
XP_002545322.1	506172	541489	524877	524179	111571	120288	117205	116355	4.50501	2.6403e-06
XP_002548891.1	917398	787014	1018900	907771	206087	218571	196246	206968	4.38604	0.000483793
XP_002551014.1	302082	265638	334893	300871	67118.2	70717.7	72099.7	69978.5	4.29948	0.000325078
XP_002547384.1	501749	453471	569950	508390	127697	119679	118210	121862	4.17185	0.000338145
XP_002547424.1	171259	137734	221488	176827	45314.5	37350.9	47267	43310.8	4.08275	0.00552863
XP_002545734.1	206544	223893	204811	211749	48298.3	52071.4	56649.8	52339.8	4.04566	1.69472e-05
XP_002549035.1	109418	128964	127852	122078	30237.3	31619.4	29468.1	30441.6	4.01024	0.00013564
XP_002549887.1	731302	713285	799162	747916	191788	199087	169388	186754	4.00481	3.47005e-05
XP_002546726.1	2763640	2430130	3021710	2.73849e+06	694290	670794	694591	686558	3.98873	0.000279114
XP_002547119.1	1415610	1422390	1682980	1.50699e+06	392151	377330	364168	377883	3.98799	0.000216368
XP_002548961.1	215431	227211	268726	237123	60315.7	66010.4	53538.8	59955	3.95501	0.00043254
XP_002547383.1	21874.4	26612	19436.1	22640.8	4454.79	6530.81	6299.14	5761.58	3.92962	0.00156947
XP_002546566.1	908665	989890	1074240	990932	248537	258701	253646	253628	3.90703	0.000103857
XP_002549364.1	785766	721847	770754	759456	209971	186738	190904	195871	3.87733	1.05739e-05
XP_002549640.1	64126.9	81025.5	82307.4	75819.9	22255.3	20939.2	15590.1	19594.9	3.86938	0.000820908
XP_002550402.1	38954.2	48757.3	47127.4	44946.3	16201.6	7770.54	11013.7	11661.9	3.8541	0.00103657
XP_002545879.1	467685	455915	509118	477573	122409	125112	124368	123963	3.85254	2.57763e-05
XP_002547679.1	58750.6	42741.5		50746.1	15308.7	16891.2	7413.46	13204.5	3.8431	0.0130175
XP_002547443.1	367700	362868	394619	375062	90076.8	90672	114321	98356.6	3.81329	2.62608e-05
XP_002546804.1	435042	490338	434155	453178	115114	118888	123209	119070	3.80597	5.80154e-05
XP_002549134.1	52592.5	65079.6	63144.6	60272.2	9335.21	26078.9	14021.1	16478.4	3.65765	0.0022755
XP_002550985.1	1851870	2117650	1780660	1.91673e+06	532937	519982	533981	528967	3.62353	0.000173189
XP_002547805.1	29175.9	32100.8	26822.8	29366.5	5712.09	8772.8	9884.11	8123	3.61523	0.000420577
XP_002546774.1	424890	388031	439664	417528	116762	116485	116240	116496	3.58407	3.99072e-05
XP_002546911.1	202967	254608	218080	225218	58483.3	70606.4	62741.4	63943.7	3.52213	0.0005108
XP_002547320.1	414997	454766	359631	409798	138381	89124.4	123430	116978	3.50319	0.000718299
XP_002547269.1	1164370	1110690	1377450	1.2175e+06	337519	344147	372322	351329	3.46542	0.000457815
XP_002549135.1	178776	180681	175403	178287	47752.1	52940.7	55517.8	52070.2	3.42397	1.3599e-06
XP_002548362.1	359968	385091	406084	383714	121258	107397	110457	113037	3.39458	4.19172e-05
XP_002551412.1	1000960	876743	1040960	972888	298706	286996	276839	287514	3.3838	0.000162052
XP_002549261.1	29560.5	31616.6	27695.9	29624.3	7755.79	13095.4	5766.61	8872.6	3.33886	0.00108775
XP_002550328.1	5610750	5959980	5397950	5.65623e+06	1681520	1756270	1686890	1.70823e+06	3.31117	1.83522e-05
XP_002549320.1	289169	320234	298876	302760	94189.5	88557.5	95634.7	92793.9	3.26271	2.40475e-05
XP_002547612.1	3187580	2872840	3449640	3170020	944700	975697	1004700	975032	3.25119	0.000196425
XP_002549044.1	127182	85662.8	95794.3	102880	31149.9	28885	35291	31775.3	3.23773	0.00490848
XP_002550031.1	35972.5	37676.9	47113.6	40254.3	12364	10029.3	15022.4	12471.9	3.2276	0.00177628
XP_002549374.1	107381	121883	121196	116820	39345.4	32711	37533.5	36530	3.19792	9.67165e-05
XP_002547019.1	13996.8	6144.4	12019.5	10720.2	3837.58	1588.73	4665.46	3363.92	3.18682	0.0438258
XP_002546756.1	488127	470227	566377	508244	166650	157725	159273	161216	3.15256	0.000304774
XP_002549150.1	895198	849052	957346	900532	287029	308159	269350	288179	3.1249	5.15781e-05
XP_002549500.1	140329	171031	106412	139257	48744.8	41477.7	43778.6	44667	3.11768	0.00730474
XP_002551329.1	786704	748471	906240	813805	266975	263646	256996	262539	3.09975	0.000317774
XP_002546485.1	93890.7	90781.3	109699	98123.7	30163	35257.1	29774.7	31731.6	3.0923	0.00040904
XP_002548114.1	1223910	1198610	1342820	1.25511e+06	415238	398223	417428	410296	3.05904	4.6859e-05
XP_002547988.1	10820.4	11153.3		10986.9		3892.86	3381.59	3637.22	3.02067	0.00171826
XP_002547580.1	118415	105504	103620	109180	32858.6	34753.3	41559.1	36390.3	3.00024	0.000168674
XP_002547577.1	324126	288969	412527	341874	121230	107448	114738	114472	2.98653	0.00354398
XP_002550750.1	72014.8	60167	84118.3	72100	24232.9	24652.4	23615.2	24166.8	2.98343	0.00228123
XP_002548353.1	1031100	954068	1057840	1014336	345068	341341	336267	340892	2.97553	2.72899e-05
XP_002550289.1	56866.5	44815.8	59274.9	53652.4	18040.5	20223.5	16471	18245	2.94066	0.00153662
XP_002547079.1	2455400	2268010	2537140	2.42018e+06	864830	801174	806361	824122	2.93668	4.15451e-05
XP_002548023.1	73646.4	83188.3	70443.4	75759.4	29342.3	27371.8	21453.3	26055.8	2.90758	0.000382809
XP_002548246.1	48750.8	51779	61722.1	54084	17877.4	17881.7	20396.2	18718.4	2.88934	0.000909232
XP_002547215.1	1377000	1312360	1525110	1.40482e+06	476702	500481	491274	489486	2.87	0.000133381
XP_002550193.1	31377.7	31771		31574.3	10635.8	11064.2	11543.2	11081.1	2.8494	1.28306e-05
XP_002547762.1	98309.6	98517.7	77592.7	91473.3	39612	33963.7	23100.4	32225.4	2.83855	0.00219255
XP_002545683.1	210457	183573	194973	196334	72284	69022	70320	70542	2.78323	8.8591e-05
XP_002549203.1	806850	921955	903666	877490	306193	307470	336400	316688	2.77084	0.000111048
XP_002549503.1	85006.9	98436.8	91622.4	91688.7	33923.4	30059	36184.5	33389	2.74608	0.000166596
XP_002547714.1	103878	134542	123718	120713	41350.7	45526.8	45069.1	43982.2	2.74458	0.00107224
XP_002547631.1	584491	599177	600854	594841	214370	210321	226399	217030	2.74082	7.4402e-07
XP_002547184.1	344155	342829	359001	348662	123201	129779	129206	127395	2.73685	2.44151e-06
XP_002551262.1	31119.6	43058.9	25394.4	33191	14939.2	11437.7	10279	12218.6	2.71642	0.0176617
XP_002545400.1	702063	606659	763781	690834	252175	259211	254913	255433	2.70456	0.000680485
XP_002545249.1	41488.4	37385.1	29052.9	35975.5	13341	11956.2	14810.9	13369.4	2.69089	0.00381633
XP_002548974.1	246513	329994	155543	244017	95748.9	77956.9	100209	91304.9	2.67255	0.0397743
XP_002546394.1	19488.8	29286.4	17589.9	22121.7	7411.85	7920.32	9951.01	8427.73	2.62487	0.0209276
XP_002547513.1	33876.3		20673.2	27274.8	11594.2	8611.58	11030.9	10412.2	2.61949	0.0446416
XP_002550311.1	14595.5	27302.1	26232.6	22710.1	7822.69	6433.88	12029.4	8761.99	2.59188	0.0339279
XP_002550466.1	730404	761610	732103	741372	271797	290461	297295	286518	2.58753	3.6011e-06
XP_002548857.1	606612	581292	649666	612523	240018	236254	234224	236832	2.58632	4.75734e-05
XP_002546660.1	859208	967683	927452	918114	347111	371262	352717	357030	2.57153	6.59797e-05
XP_002545604.1	41707.8	50627	39379.7	43904.8	21962	14968.7	14533.2	17154.6	2.55936	0.00308434
XP_002550232.1	49288.4	60305.7	49088.3	52894.1	17079.2	24504	20801.8	20795	2.5436	0.00169309
XP_002545799.1	22696.1	24004.1	26618.8	24439.7	6310.58	9425.57	13146.6	9627.58	2.5385	0.00293283
XP_002545680.1	80925.8	80139.4	87696.6	82920.6	35543.9	28618.9	33951.6	32704.8	2.53543	9.44557e-05
XP_002546224.1	12676.1	16615.5	10910.5	13400.7	4706.95		5883.08	5295.02	2.53081	0.0354891
XP_002547067.1	120395	177413	140872	146227	65188.8	60824.9	48212.8	58075.5	2.51787	0.0072014
XP_002550799.1	169370	164342	194389	176034	62822.2	78165	69507.3	70164.8	2.50886	0.000504986
XP_002550229.1	846700	828002	948186	874296	323001	376683	351537	350407	2.49509	0.000204613
XP_002550105.1	313734	313453	389088	338758	143982	131422	132626	136010	2.49069	0.00135142
XP_002550655.1	152474	155486	163131	157030	65231.6	61902.7	62752.2	63295.5	2.48091	9.42432e-06
XP_002549566.1	204337	258043	193958	218779	92799.2	87028.9	86259.6	88695.9	2.46662	0.00286503
XP_002546264.1	14422.7	22983		18702.8	6534.26	9249.55	6980.64	7588.15	2.46474	0.04579
XP_002550385.1	325555	388360	330271	348062	134860	140760	149732	141784	2.45488	0.000564622
XP_002546462.1	49023.5	54895.7	54440.5	52786.6	25660	19250.6	19682.7	21531.1	2.45164	0.000366141
XP_002546669.1	1120430	1274820	1151010	1.18209e+06	487468	505578	479231	490759	2.40869	0.000133267
XP_002550960.1	300015	309585	363292	324297	133903	124693	145454	134683	2.40785	0.00077216
XP_002550938.1	4907.64	3620.88	5327.77	4618.76		1919.22	1928.01	1923.62	2.40109	0.0268366
XP_002550122.1	149324	155106	187821	164084	66222.6	64126.1	74797.3	68382	2.39952	0.00152746
XP_002546119.1	86417.1	92562.8	87659.8	88879.9	38901.4	34618	38658.9	37392.8	2.37693	2.50103e-05
XP_002547554.1	136116	115409	128193	126573	53214.2	54057.4	52845.1	53372.2	2.37151	0.000266442
XP_002548101.1	42025.8	33995.3	51019.4	42346.8	18664.3	18638.5	16304.7	17869.2	2.36983	0.00795052
XP_002546922.1	49072.9	64386.9	77166.7	63542.2	24879.4	22800.1	32975.2	26884.9	2.36349	0.013516
XP_002550446.1	194184	187636	191962	191261	81192.4	83212.3	80418.8	81607.8	2.34366	7.9769e-07
XP_002545251.1	100521	109779	115058	108453	42870	47844.2	48416.8	46377	2.3385	0.000174361
XP_002550392.1	946456	907840	1035720	963339	401675	431339	403164	412059	2.33786	0.000146559
XP_002548312.1	279255	335684	285143	300027	133814	121162	131509	128828	2.32889	0.000731187
XP_002546149.1	256990	261926	260481	259799	109848	111031	115682	112187	2.31577	3.56691e-07
XP_002550320.1	73069.1	71273.4	71646.8	71996.4	33856.8	27018.6	32811.1	31228.8	2.30545	4.95422e-05
XP_002551090.1	134889	144868	174044	151267	59214.9	66629.5	72143.7	65996	2.29206	0.00229376
XP_002551338.1	48784.1	53721.2	49491.8	50665.7	21010.6	20729.1	24946.2	22228.6	2.2793	0.000158499
XP_002550390.1	13172.6	12405.3	8658.71	11412.2	3736.38	4237.42	7071.42	5015.07	2.27558	0.0212118
XP_002546411.1	174194	174461	180199	176285	91405.8	71900.4	70367.4	77891.2	2.26322	0.000152815
XP_002550528.1	106257	108842	125745	113615	46905.2	62583.7	43346.3	50945.1	2.23014	0.00180417
XP_002548934.1	65106.8	52783.2	57070	58320	25773.5	27665.4	25321.8	26253.6	2.22141	0.000957932
XP_002550984.1	484601	533198	514049	510616	238478	223405	229263	230382	2.21639	4.58055e-05
XP_002550036.1	265535	309452	337033	304007	123102	144942	145817	137954	2.20369	0.00168059
XP_002550634.1	8678.14	11969.6	10728.6	10458.8	4237.9	6078.48	3982.32	4766.23	2.19435	0.00812073
XP_002546980.1	218591	227367	245667	230542	87010.1	119419	111474	105968	2.17558	0.000587028
XP_002548714.1	29406.6	25617.3	31670.8	28898.2	14375.9		12204.5	13290.2	2.1744	0.00755189
XP_002549314.1	141733	150865	101580	131393	49334.6	66290.3	65973.4	60532.8	2.1706	0.0117801
XP_002545740.1	39394.4	42834.2	37690.3	39973	19250.8	17210.1	18839.1	18433.3	2.16852	0.000192277
XP_002545632.1	46323.4	44449.2	44521.2	45097.9	21007	23690.7	18062.9	20920.2	2.15571	0.00015448
XP_002548309.1	142344	167508	142160	150671	77277.7	64431.9	68611	70106.9	2.14916	0.000949
XP_002545685.1	244729	205563	243373	231222	111487	118217	93812	107839	2.14414	0.00111831
XP_002545361.1	156053	138721	179795	158190	85079.1	73543.8	63310.2	73977.7	2.13834	0.00333191
XP_002548960.1	206158	231814	194548	210840	82709	97256.4	116525	98830.1	2.13336	0.00160702
XP_002548304.1	37964.3	34941.3	39459.4	37455	16724.5	16566.6	19437	17576	2.13103	0.000255091
XP_002546312.1	34336.3	29599.4	25924.8	29953.5	13387.4	14308.4	14510.1	14068.6	2.1291	0.00295729
XP_002547353.1	3471360	3192160	3260660	3308060	1527520	1550650	1593990	1.55739e+06	2.12411	3.47669e-05
XP_002548913.1	19452.4	28028.5	19563.4	22348.1	12802.2	8719.83	10256.2	10592.7	2.10976	0.018827
XP_002547178.1	2174860	2013030	2391110	2193000	1051340	1087050	980363	1.03958e+06	2.1095	0.000535615
XP_002545948.1	144718	145902	136175	142265	62742.3	70074.9	69672	67496.4	2.10774	4.27316e-05
XP_002550051.1	157628	167626	164709	163321	82284.8	75499.9	75869.7	77884.8	2.09696	2.07624e-05
XP_002549041.1	28825.7	24061.1	32349	28411.9	15382.6	13219	12106.1	13569.2	2.09385	0.00457124
XP_002549086.1	39245.8	58725.7	55129.2	51033.6	22861.7	28721.8	21574.8	24386.1	2.09273	0.0139257
XP_002549222.1	900190	872890	1000530	924537	452421	455561	419674	442552	2.0891	0.000284615
XP_002548064.1	70626.6	86171	79757.9	78851.8	34763.2	34251.6	44428.9	37814.6	2.08522	0.00183885
XP_002549549.1	66097.6	69036.7	78768.3	71300.9	34222.2	34449.4	33955.8	34209.1	2.08426	0.000637183
XP_002549116.1	183465	191619	165947	180344	89174.6	81464.2	89334.8	86657.9	2.0811	0.000305034
XP_002548666.1	212752	145107	206833	188231	97784.8	92235.3	81421.4	90480.5	2.08035	0.0115846
XP_002549107.1	68351	66867.3	89990.1	75069.5	32386.8	37273.9	38668.5	36109.7	2.07893	0.00722006
XP_002550397.1	35543.7	44080.3	35425.9	38350	18350	16319.4	20752.6	18474	2.07589	0.00318362
XP_002546158.1	244089	224250	258888	242409	118050	120744	112465	117086	2.07034	0.000264486
XP_002551444.1	24326.8	31439.7	19095.7	24954.1	10206.9	11380	14702.8	12096.6	2.0629	0.0282021
XP_002546501.1	29805.1	31657.4	39050.7	33504.4	13638.5	16006.7	19128.3	16257.8	2.06082	0.00599946
XP_002549000.1	18795.6	20224.8	19958.4	19659.6	11810.6	7918.35	9029.54	9586.16	2.05083	0.00124083
XP_002548687.1	205500	255564	203221	221428	114667	102433	107264	108121	2.04796	0.00289938
XP_002545614.1	37050.9	48105.5	35660.4	40272.3	20884	16969.6	21384.5	19746	2.03951	0.00796431
XP_002547195.1	21413.8	25708.2	23011.4	23377.8	13352.1	12965.8	8098.09	11472	2.03781	0.00481071
XP_002547510.1	42271.4	35700	36293.7	38088.4	16293.6	18406.3	21662.1	18787.3	2.02734	0.00179799
XP_002549507.1	20142.5	21564.9	20175.9	20627.8	13928.1	11447.9	5261.72	10212.6	2.01984	0.0164486
XP_002551373.1	682930	546658	813840	681143	349286	331982	339205	340158	2.00243	0.0115884
XP_002546263.1	579195	626791	649653	618546	310371	302681	315574	309542	1.99826	0.000126207
XP_002547505.1	699132	654414	759888	704478	338753	372382	347510	352882	1.99636	0.0003986
XP_002547206.1	26193.5	24433.3	26013.7	25546.8	12652.5	11402.5	14413.1	12822.7	1.99231	0.000253313
XP_002548851.1	65564.4	89705.1	53956.4	69742	36936.4	34465.2	33839.4	35080.3	1.98806	0.0305348
XP_002546062.1	25772.6	29419.2	27341.2	27511	14213.8	12339.9	14983.7	13845.8	1.98696	0.000485555
XP_002547062.1	273201	282509	282436	279382	137639	143966	140524	140710	1.98552	2.68642e-06
XP_002546360.1	1531110	1679440	1302230	1504260	751211	721434	806799	759815	1.97977	0.00270702
XP_002547835.1	57166	48951.7	53080.9	53066.2	28945.8	24682	26806.8	26811.5	1.97923	0.000601271
XP_002548276.1	228256	223164	236395	229272	120197	103669	125246	116371	1.97018	0.000117712
XP_002546699.1	1474650	1500080	1623850	1532860	757714	796658	781837	778736	1.96839	9.16895e-05
XP_002548881.1	484629	456664	503796	481696	240584	259698	236401	245561	1.96162	0.000106877
XP_002547916.1	32905.3	31734.2	30852.2	31830.6	15655.5	15318.5	17771.7	16248.6	1.95898	8.82174e-05
XP_002547031.1	169426	174612	198627	180888	94055	86917	96063.7	92345.2	1.95883	0.000711955
XP_002546311.1	252150	241677	238541	244123	140191	119869	114717	124926	1.95414	0.00017177
XP_002548410.1	31016.7	40169.9	33685.4	34957.3	23260.2	12869.1	17679.3	17936.2	1.94898	0.0136629
XP_002550148.1	321993	282394	319036	307808	156456	152973	167010	158813	1.93818	0.000374024
XP_002548890.1	304315	327800	297288	309801	164265	155783	159754	159934	1.93706	9.61167e-05
XP_002551061.1	292107	269975	326616	296233	164977	152657	141175	152936	1.93697	0.00130821
XP_002545373.1	45921.7	31026.7	35858.2	37602.2	15857.6	22634.8	19828.4	19440.3	1.93424	0.0194749
XP_002548590.1	46517.6	54784.8	58115.6	53139.3	26353.3	23402.6	33106	27620.6	1.9239	0.00472042
XP_002549002.1	266619	233679	300537	266945	151342	121470	144056	138956	1.92108	0.00385688
XP_002549560.1	23116.7	18076	18022.8	19738.5		9591.81	10999.4	10295.6	1.91718	0.0244759
XP_002550089.1	22580.8	24192.9	23016.9	23263.5	9293.33	11120	16036.5	12149.9	1.9147	0.00581475
XP_002548601.1	444873	446489	460608	450657	243920	213034	250628	235861	1.91069	6.96415e-05
XP_002550301.1	18036.8	14731.7	17811	16859.8		8977.85	8673.08	8825.47	1.91036	0.010111
XP_002550827.1	113461	127401	122014	120959	68944.8	58203.5	63089.7	63412.7	1.90748	0.000354245
XP_002547355.1	274693	261058	293734	276495	152081	147397	135437	144972	1.90723	0.000250998
XP_002549834.1	255411	247911	233848	245723	123632	131232	132512	129125	1.90298	7.19392e-05
XP_002549175.1	27312.8	30006.4	31240	29519.7	11560.2	15870.8	19248.8	15559.9	1.89716	0.00511002
XP_002550254.1	109870	102323	137971	116721	67366.9	62950.5	54467.1	61594.8	1.89499	0.00865528
XP_002546305.1	68667.8	75706.3	77395.6	73923.2	39296.2	37029.8	40736.5	39020.8	1.89446	0.000266742
XP_002545802.1	272002	241896	343486	285795	154880	146857	152303	151347	1.88834	0.0112545
XP_002548763.1	9712.41	13248.7	9833.88	10931.7	4841.2	4583.55	7989.09	5804.61	1.88327	0.03241
XP_002548914.1	15396.6	22274.7	19656.2	19109.2	12367	8454.29	9671.31	10164.2	1.88005	0.0180561
XP_002545265.1	31936.4	34862.3	22240.6	29679.8	15708.3	16429.5	15609.7	15915.8	1.8648	0.0227525
XP_002547936.1	48016.3	49320.1	42954.7	46763.7	28855.7	22370.6	24271.4	25165.9	1.85822	0.00138849
XP_002547356.1	714626	576597	892069	727764	467538	331558	377285	392127	1.85594	0.0281028
XP_002547423.1	77160.3	93593.8	90956.9	87237	45533.7	50430.8	45916.7	47293.7	1.84458	0.00169911
XP_002545651.1	119992	116512	114394	116966	59961.8	64218.2	66170.4	63450.1	1.84343	2.61661e-05
XP_002545415.1	600464	566621	648694	605260	340521	318204	328386	329037	1.83949	0.000362373
XP_002547883.1	98828.1	77986.1	107135	94649.7	48949.7	47686.6	58617.2	51751.2	1.82894	0.0100545
XP_002547211.1	476763	471567	397775	448702	244216	261895	230625	245579	1.82712	0.0016869
XP_002549909.1	48760	52051.9	48670.4	49827.4	26265.3	26427.4	29301.7	27331.5	1.82308	0.000111205
XP_002546484.1	80224.2	84433.4	82302	82319.9	47386.8	34642.1	53477.5	45168.8	1.82249	0.0028252
XP_002547508.1	36087.9		43788.9	39938.4	22378.6	23377.9	20310.1	22022.2	1.81355	0.0102815
XP_002549672.1		12142.7	12876.9	12509.8		6223.41	7599.19	6911.3	1.81005	0.01885
XP_002545381.1	118041	98355.9	114771	110389	59891.8	61828.3	62415.7	61378.6	1.7985	0.00133338
XP_002550594.1	520090	508360	518287	515579	297718	279645	283332	286898	1.79708	4.16631e-06
XP_002548498.1	1047520	920745	1083500	1017255	526327	608189	566984	567167	1.79357	0.00119147
XP_002546120.1	55871	48394.3	62751.1	55672.1	31791.3	32045.1	29618.9	31151.8	1.78713	0.00435269
XP_002550549.1	41330.6	51417.1	48850.9	47199.5	26513.2	23042.1	29804.6	26453.3	1.78426	0.00450615
XP_002548024.1	21707.3	19859.8	16386.2	19317.8	9115.32	12543.1		10829.2	1.78386	0.0378315
XP_002548121.1	289308	279661	275811	281593	77050.9	193356	203219	157875	1.78364	0.0384417
XP_002546772.1	25694	18681.8	20142.7	21506.2	14516.1	9213.58	12577.1	12102.3	1.77704	0.0234998
XP_002545684.1	72506.8	72219	71080.2	71935.3	41306.3	39640.4	40537.4	40494.7	1.77641	1.08749e-06
XP_002547244.1	71109.6	62830.9	51604.7	61848.4	28799.5	33858	41959.3	34872.3	1.77357	0.0168138
XP_002547871.1	54693.7	46389.1	56970.7	52684.5	32659.1	30810.9	25720.1	29730	1.7721	0.00388657
XP_002546017.1	90851.6	64712.4	93873.1	83145.7	39562.2	47430	53799	46930.4	1.77168	0.0232861
XP_002548956.1	24855.7	18832.1	29474.8	24387.5	11880.5	14055.6	15374.6	13770.2	1.77103	0.0307408
XP_002548652.1	3431110	3375800	3892870	3.56659e+06	2059130	1941400	2041860	2014130	1.77079	0.000761918
XP_002548804.1	82205.7	110114	102350	98223.2	56013.9	51520.3	58941.3	55491.8	1.77005	0.0076328
XP_002549297.1	124282	144383	115200	127955	73978.3	66552	76617.8	72382.7	1.76776	0.00368863
XP_002545548.1		27015.4	24476.1	25745.8	13778.2	13668.5	16319.2	14588.6	1.76478	0.00469545
XP_002548280.1	245638	240578	280030	255415	144864	146982	142902	144916	1.76251	0.000890111
XP_002546936.1	12265.4	13370.8	12501.6	12712.6	8391.73	6006.35	7260.1	7219.39	1.7609	0.00200702
XP_002548103.1	238915	214646	260431	237997	139403	131784	134777	135321	1.75876	0.0015634
XP_002550483.1	31536.1	49342.6	41229.5	40702.7	19896.6	22114.7	27430.7	23147.3	1.75842	0.0352371
XP_002545946.1	55046	54658.3	58136.1	55946.8	30956.4	34120.7	30499.4	31858.8	1.75608	0.000108873
XP_002551113.1	29684.5	34651.1	22581.7	28972.4	18947.2	17672	12989.5	16536.2	1.75206	0.0343786
XP_002547556.1	311271	262719	350910	308300	163129	190687	176661	176826	1.74353	0.00792059
XP_002549980.1	31620.8	32552.1	29104.5	31092.5	11950.4	17106.9	24479.5	17845.6	1.7423	0.0247678
XP_002548282.1	289328	296210	340795	308778	184190	176624	171180	177331	1.74125	0.001366
XP_002546310.1	159182	145820	173404	159469	103535	87922.9	83622	91693.3	1.73915	0.00247471
XP_002546498.1	70125.4	60946.9	48762.4	59944.9	34804.4	35629.9	33393.1	34609.1	1.73205	0.0151955
XP_002550523.1	197816	176947	191222	188662	122301	90370.2	114606	109092	1.72937	0.0022332
XP_002546511.1	27365.5	33522.5	38861.2	33249.7	19322.5	17483.1	21022.9	19276.2	1.72491	0.0158497
XP_002548036.1	195735	196601	197343	196560	129051	100116	113206	114124	1.72233	0.000598404
XP_002546280.1	1515180	1413810	1710510	1546500	923357	895321	878323	899000	1.72024	0.00182162
XP_002548716.1	48729.1	49323	46864.4	48305.5	27593.6	28122.4	28526.9	28081	1.72022	1.37175e-05
XP_002551272.1	431191	480749	386605	432848	256551	262368	241847	253589	1.70689	0.0030037
XP_002546912.1	30812.9	37109.7	28630.3	32184.3	18443.4	19211.7	18925.1	18860.1	1.70648	0.00642163
XP_002547456.1	52609	56038.4	52125.9	53591.1	29202	32469.2	32603.8	31425	1.70537	0.000181625
XP_002546215.1	60634.1	50423.9	41090.8	50716.3	26414.8	33227.3	29611.9	29751.3	1.70467	0.0247228
XP_002545918.1	443350	349818	445125	412764	239634	278274	209928	242612	1.70134	0.0102102
XP_002549474.1	31803.1	30839.2	22075.3	28239.2	19825.2	15964.3	14016.4	16602	1.70096	0.0301331
XP_002549401.1	34800.8	42967.4	36726.7	38165	22054.5	21579.8	23705.7	22446.7	1.70025	0.00350388
XP_002545398.1	433951	422440	494564	450318	265079	262665	268606	265450	1.69643	0.00118332
XP_002548686.1	211544	168564	222290	200799	122729	118551	113970	118417	1.6957	0.00770254
XP_002550609.1	25346.6	34142.2	32758.8	30749.2	20555.5	19085.4	14849.8	18163.6	1.69291	0.017452
XP_002546340.1	56719.8	45129.5	49199.6	50349.6	26048.6	32034.8	31190.2	29757.9	1.69198	0.00603616
XP_002551051.1	65763.2	83358.6	83727.7	77616.5	57397.1	43853.6	36480.8	45910.5	1.6906	0.0204783
XP_002550096.1	73366.9	72597.2	85016.2	76993.4	43392.7	44497	48782.3	45557.3	1.69003	0.0019294
XP_002551345.1	51650.7	62648.2	62766.8	59021.9	36008.5	40553	28311.6	34957.7	1.68838	0.00939126
XP_002546216.1	34556.2	32079.1	31527.8	32721	19523.5	17542.3	21083.5	19383.1	1.68812	0.000649482
XP_002550388.1	1118820	1129220	1229320	1159120	596719	763967	706300	688995	1.68233	0.00146831
XP_002546781.1	176216	167127	227479	190274	110378	115719	113894	113330	1.67893	0.0150801
XP_002551331.1	76046.1	77104.2	67407.4	73519.2	43385	42094.3	46026	43835.1	1.67718	0.000827865
XP_002549188.1	23270.7	18993.8	15942.4	19402.3	9410.98	11287.4	14026.8	11575.1	1.67622	0.0356925
XP_002549030.1	61139	73663.7	88048.5	74283.7	45884.2	46032.9	41298.3	44405.1	1.67286	0.0196264
XP_002546570.1	23249	30415.5	23006.1	25556.9	13551.9	18346.6	13944.8	15281.1	1.67245	0.0233023
XP_002545473.1	91736.5	97817.1	103218	97590.5	56696.8	58293	60166.2	58385.3	1.67149	0.000347623
XP_002548177.1	60443.9	59653.1	59756.8	59951.3	39341.3	31972.7	36307.5	35873.8	1.67117	0.000363659
XP_002546298.1	20296.6	21606.3	13886.2	18596.4	8736.38	12570	12122.8	11143.1	1.66887	0.0494841
XP_002548115.1	18964.9	16485.4	19441	18297.1	10476.6		11470.6	10973.6	1.66737	0.00968211
XP_002545798.1	193200	243389	197471	211353	136043	116948	127857	126949	1.66486	0.00766415
XP_002545775.1	2232410	2271780	2292930	2.26571e+06	1312210	1392370	1379120	1.36123e+06	1.66445	7.69401e-06
XP_002547212.1	337773	329484	290358	319205	194173	206419	175673	192088	1.66176	0.00176225
XP_002547235.1	159377	174284	159680	164447	105692	94732.3	96606.9	99010.4	1.66091	0.000393851
XP_002550851.1	20766.5	22453.6	21112.9	21444.3	16773.6	13983.9	7995.41	12917.6	1.66008	0.031986
XP_002547853.1	365282	363189	357262	361911	216398	226426	211421	218082	1.65952	8.85931e-06
XP_002545639.1	380918	364924	442002	395948	242708	237951	236455	239038	1.65642	0.00264058
XP_002547759.1	56119.3	76002.4	71743.5	67955.1	35588	39091.7	48569	41082.9	1.6541	0.0200837
XP_002550630.1	301954	356375	308502	322277	204948	194916	186071	195312	1.65007	0.00212999
XP_002548749.1	53821.7	53691.6	67903.5	58472.3	38534.9	35796.1	32252.2	35527.7	1.64582	0.0105002
XP_002546449.1	132861	93816.3	149167	125281	80146.1	75159.6	73173.5	76159.7	1.64498	0.0412382
XP_002546309.1	80640.6	94986.2	83901.6	86509.5	53252.3	53392.4	51487	52710.6	1.64122	0.00152437
XP_002546733.1	353557	373163	371238	365986	216943	212993	239339	223092	1.64052	0.000156897
XP_002549018.1	48274.2	48269.6	55355.1	50633	31598.4	27654.8	33429.7	30894.3	1.63891	0.00247129
XP_002549173.1	125436	136351	121030	127606	75565.7	76211.7	81922.4	77899.9	1.63807	0.00056691
XP_002549215.1	21011.2	28255.7	23224	24163.6	18104	16147.3	10120.3	14790.5	1.63372	0.0436248
XP_002549634.1	100647	90595.4	91421.5	94221.3	55511.6	65577.1	52168.8	57752.5	1.63147	0.00211319
XP_002547297.1	285453	283285	293596	287445	182319	183643	162692	176218	1.63119	0.000118209
XP_002548815.1	589056	563974	658320	603783	376329	373618	360611	370186	1.63103	0.00122778
XP_002546262.1	136237	128931	105085	123418	84482.3	71923.4	70605.1	75670.3	1.63099	0.0100771
XP_002549737.1	585099	556849	634787	592245	347414	372649	371673	363912	1.62744	0.000706904
XP_002550381.1	13058.2	11891	9286.64	11411.9	7961.58	6674.77	6491.94	7042.76	1.62038	0.0223537
XP_002546877.1	14459.5	17568.2	13315.2	15114.3	7143.6	11922.9	8919.25	9328.58	1.62021	0.0374215
XP_002550924.1	55780.1	62463.9	67513.2	61919.1	37958.7	39988.3	36724.6	38223.9	1.61991	0.00256053
XP_002549622.1	39806.4	34789.9	32128.5	35574.9	19760.5	22054.6	24141.8	21985.6	1.6181	0.00624253
XP_002548893.1	84084.9	92160.7	95696.6	90647.4	50289.9	58625.3	59394.2	56103.1	1.61573	0.00155659
XP_002548130.1	168447	162057	189166	173223	114532	108511	98596.9	107213	1.61569	0.00217375
XP_002548604.1	1064550	922016	1143690	1.04342e+06	611825	685578	645934	647779	1.61076	0.00440776
XP_002546346.1	426097	376081	447756	416645	257008	274623	247069	259567	1.60515	0.00228938
XP_002550258.1	287417	334506	335677	319200	182338	215399	199313	199017	1.60389	0.00291973
XP_002546387.1	9724.81	12960.2	11419.9	11368.3	5618.21	6255.4	9416.59	7096.73	1.60191	0.0465701
XP_002550368.1	279743	243982	260548	261424	149980	163426	176688	163365	1.60025	0.00160335
XP_002549618.1	45408.7	31674.5	46662.6	41248.6	28555.7	21600.6	27215	25790.4	1.59938	0.0422545
XP_002551367.1	179038	178445	206027	187837	111484	111984	128953	117474	1.59897	0.00282324
XP_002549380.1	59144.6	63634.6	76239.4	66339.5	35332.7	37749.8	51434.1	41505.5	1.59833	0.0256573
XP_002546288.1	145200	149636	156345	150394	96717.7	98526.3	87213.4	94152.5	1.59734	0.000297434
XP_002549603.1	25643.3	27301.1	21980.7	24975	18130.1	14264.2	14548.9	15647.7	1.59608	0.0096377
XP_002547869.1	123854	127408	133767	128343	77336.4	87787.8	76580.1	80568.1	1.59298	0.000499915
XP_002547393.1	244514	245136	276584	255411	165329	161047	154754	160377	1.59257	0.000995475
XP_002547874.1	142339	174270	140782	152464	96451.3	89620.1	102251	96107.5	1.58639	0.00805754
XP_002549293.1	68431.3	46510.4	63179.6	59373.8	39086.8	37973.5	35302.9	37454.4	1.58523	0.0307817
XP_002550093.1	88418.9	99163.1	103544	97042	61251.2	58960.4	63464.4	61225.3	1.585	0.00156333
XP_002547152.1	13892.7	15357	12677.3	13975.7	7327.6	10220.1	8948.83	8832.18	1.58236	0.0107412
XP_002551241.1	26499.6	20524.1	25853.1	24292.3	17375	12352.7	16385.4	15371	1.58039	0.0215944
XP_002550852.1	105530	103337	108241	105703	64942.3	71864.1	64367.6	67058	1.57629	0.000158676
XP_002550541.1	142879	141560	145554	143331	80872.9	96219.4	96207	91099.8	1.57334	0.000571878
XP_002546101.1	311872	320851	316796	316506	199105	221526	183487	201373	1.57174	0.000530006
XP_002550319.1	50680.8	48101.2	61499.4	53427.1	37215.8	28896.4	35888.3	34000.2	1.57138	0.0160345
XP_002551220.1	497041	493021	540311	510124	320735	321713	332374	324941	1.5699	0.000287661
XP_002548480.1	986758	954398	1171690	1.03762e+06	634370	687015	661617	661001	1.56976	0.00558357
XP_002547852.1	23423	22826.3	25301.7	23850.3	11949.8	20801.8	12946	15232.5	1.56575	0.0409559
XP_002550626.1	486075	410234	543826	480045	301273	316596	304703	307524	1.561	0.0114383
XP_002550053.1	27801.7	24115.6	26842.8	26253.4	18935.7	14908.1	16721.7	16855.2	1.55759	0.00424252
XP_002545280.1	543721	645808	575664	588398	376718	377917	381634	378756	1.5535	0.00225794
XP_002545445.1	2800270	2671410	2993660	2821780	1792960	1958000	1700260	1.81707e+06	1.55293	0.00112051
XP_002550721.1	181945	165234	181454	176211	104972	121883	113947	113601	1.55114	0.00104129
XP_002547061.1	16130.9	20545.1	22472.1	19716	12626.8	10096.5	15498.8	12740.7	1.54748	0.0460374
XP_002550859.1	176513	164418	184433	175121	116287	110939	112656	113294	1.54572	0.000509869
XP_002548241.1	209749	210158	201543	207150	146540	121599	133974	134038	1.54546	0.000696061
XP_002550744.1	251607	201893	184829	212776	141031	135034	137035	137700	1.54522	0.0202321
XP_002551374.1	63838.2	55201.5	76649.3	65229.7	39270.3	37925	49471.9	42222.4	1.54491	0.0333041
XP_002551459.1	959668	996583	1058550	1.00493e+06	653220	629408	679613	654080	1.53641	0.000407047
XP_002549825.1	71044.5	68973.9	78040	72686.1	48605.7	48532.8	45071.5	47403.3	1.53335	0.0010587
XP_002551191.1	249942	234682	302738	262454	165638	187232	160728	171199	1.53303	0.014652
XP_002548948.1	223066	207140	213974	214727	139322	141936	139614	140291	1.53058	9.18273e-05
XP_002550188.1	21600.2	27281.1	22077.2	23652.8	14711.2	14984.1	16750.5	15481.9	1.52777	0.0132929
XP_002550632.1	25356.5	29741	26981.6	27359.7	15400.5	20343.3	18025.3	17923	1.52651	0.0079198
XP_002550739.1	36362.5	37594	38644.9	37533.8	19626.3	25973.5	28222.7	24607.5	1.5253	0.0082495
XP_002546595.1	600562	647982	654754	634433	415380	408767	423869	416005	1.52506	0.000242285
XP_002548285.1	137444	148679	135721	140615	91561.4	90641.9	94687.1	92296.8	1.52351	0.000339221
XP_002546398.1	33783.4	32325.4	32757.6	32955.5	20519.5	23844.4	20547.7	21637.2	1.52309	0.000671798
XP_002546901.1	44206.1	48209.9	56049.9	49488.6	32992.9	34493	29990.9	32492.3	1.52309	0.0102843
XP_002549300.1	43490	40570.5	31742.4	38601	22170.2	22956.8	31085.7	25404.2	1.51947	0.0437578
XP_002547578.1	562379	475091	595586	544352	356800	368328	350814	358647	1.51779	0.00690507
XP_002547924.1	92182.7	103966	97727	97958.6	63808.2	63656.3	66288	64584.2	1.51676	0.000681998
XP_002548172.1	13703.8	14781.7	15321	14602.2	10414.3	9593.95	8894.31	9634.19	1.51566	0.00154924
XP_002546947.1	583891	667982	616276	622716	381031	438908	412775	410905	1.51548	0.00203351
XP_002549704.1	476953	375993	563255	472067	313096	341429	280955	311827	1.51388	0.0479247
XP_002546297.1	39281	42530.9	28278.4	36696.8	24576.3	22389.1	25801.2	24255.5	1.51292	0.0482841
XP_002545973.1	32374.8	48666.9	38427.1	39822.9	24328	27182	27461.3	26323.8	1.51281	0.049908
XP_002549703.1	275112	249267	292951	272443	205608	161834	172839	180094	1.51279	0.00720144
XP_002545731.1	161326	170544	154904	162258	99201.5	115842	107009	107351	1.51147	0.0011478
XP_002545786.1	35681.1	41590	35023.7	37431.6	26527.4	26856.6	20979.9	24788	1.51007	0.0110574
XP_002546956.1	47639.9	46437.5	40384.6	44820.7	26639.8	30586.9	31870.2	29699	1.50917	0.00527458
XP_002546818.1	51194.1	52765.7	51801.9	51920.6	34373.6	34481	34764.8	34539.8	1.50321	3.25249e-06
XP_002546805.1	224684	239131	241441	235085	154451	160469	154290	156403	1.50307	0.000151389
XP_002545675.1	34302	41723.3	33072.3	36365.9	24055.8	27758.9	20830.7	24215.1	1.50178	0.0224893
XP_002547462.1	342083	347030	405277	364797	226290	265165	237816	243090	1.50066	0.00644838
XP_002549712.1	20607.8	22941	18085.2	20544.7	15867.2	10563.5	14653.2	13694.6	1.5002	0.0324348
XP_002546047.1	94408.1	92853	92511.5	93257.5	143914	139351	136437	139901	0.666598	3.21476e-05
XP_002547888.1	9089.2		9368.38	9228.79	12127.9	14594.4	14882.4	13868.2	0.665463	0.026355
XP_002550950.1	228834	207608	261174	232539	364782	344131	339833	349582	0.665191	0.00252973
XP_002546642.1	208591	220826	225525	218314	322680	339519	323980	328726	0.664121	0.000117417
XP_002546241.1	91871.5	108416	103746	101344	155324	153634	149205	152721	0.663592	0.000611831
XP_002549065.1	89216.3	86855.5	85591.3	87221	102424	142676	149237	131446	0.663552	0.0393898
XP_002545305.1	188173	194367	189527	190689	292748	285125	284722	287532	0.663193	7.25505e-06
XP_002545844.1	31592.5	37077.1	39019.3	35896.3	53984.4	52119.6	56606.4	54236.8	0.661844	0.00205859
XP_002550675.1	90068.3	109375	88181.2	95874.8	144194	142538	148649	145127	0.660627	0.00216601
XP_002551092.1	29234.3	34969.4	28278.9	30827.5	46236.7	50357.4	43409.7	46667.9	0.660572	0.00549024
XP_002548772.1	18938.4	20996.5	18793.9	19576.3	27911.9	30520.6	30839.8	29757.4	0.657861	0.000956393
XP_002547003.1	224522	257850	201840	228071	367786	326506	346493	346928	0.6574	0.00414356
XP_002549355.1	12687.7	12247.1	11742.6	12225.8	19206.4	14890.6	21717.2	18604.7	0.657134	0.033849
XP_002551075.1	345889	374824	372293	364335	553856	546616	568844	556439	0.654763	7.10255e-05
XP_002550693.1	34444.2	38616.3	36592.8	36551.1	57562.6	53287.4	56683.5	55844.5	0.654516	0.000406482
XP_002549988.1	134254	138674	128930	133953	208865	203148	202104	204706	0.654367	3.59288e-05
XP_002545736.1	192755	246199	208961	215972	319516	341054	329924	330165	0.654133	0.00255709
XP_002550382.1	12139.6	17947.4	12694.7	14260.6	23936.2	19227.2	22349.2	21837.5	0.65303	0.0305084
XP_002547669.1	57509.1	74718.2	56693.8	62973.7	90835.6	98107.4	100442	96461.7	0.652837	0.00692234
XP_002547992.1	1348300	1697730	1427570	1491200	2245510	2437260	2173180	2.28532e+06	0.652514	0.003833
XP_002551275.1	106620	137635	108268	117508	177836	176530	186193	180186	0.652145	0.00398332
XP_002546123.1	18324	21140	22873.2	20779.1	26831.5	33679.2	35123	31877.9	0.651833	0.0182549
XP_002550196.1	20304.1	20412.3	20697.8	20471.4	32632.9	32664.3	28966.3	31421.2	0.651516	0.000888448
XP_002549861.1	34738.9		30481.8	32610.3	55077.2	45915.6	49330.6	50107.8	0.650804	0.019236
XP_002550101.1	13512.4	19610.4	17134.5	16752.4	21290.3	27614.7	28377.5	25760.8	0.650306	0.0345248
XP_002549276.1	8931.39	13334.7	10218.5	10828.2	14918	19395.2	15756	16689.7	0.648794	0.036555
XP_002547575.1	36192.2	38890	33908.7	36330.3	57849.4	51536.8	58670.1	56018.8	0.648538	0.00181297
XP_002547941.1	43258.8	45404.1	42989.6	43884.2	64550.3	68696.3	69779.9	67675.5	0.64845	0.000176139
XP_002547173.1	43658	49125.9	68711.3	53831.7	90457.2	78426.2	80542.4	83141.9	0.647468	0.0257229
XP_002547551.1	108538	128245	94764.2	110516	170246	168397	173622	170755	0.647218	0.00359978
XP_002550584.1	72730.9	83639.3	64946.7	73772.3	112560	109685	120122	114122	0.646432	0.00296572
XP_002547129.1	87646.6	83848.3	84445.3	85313.4	129732	138076	128646	132151	0.645574	0.00012735
XP_002549176.1	39142	28173.1	20485.9	29267	43229.2	45081.5	47801.4	45370.7	0.645064	0.0445978
XP_002549058.1	59311.5	71597.8	60721.5	63876.9	101070	94606.1	101418	99031.4	0.645017	0.00141181
XP_002545704.1	275903	290166	289963	285344	449609	444072	434763	442815	0.644387	1.6262e-05
XP_002549798.1	85916.5	72523.6	87138.6	81859.6	137450	127825	115870	127048	0.644318	0.00441725
XP_002547690.1	598538	534120	616297	582985	878659	959952	876149	904920	0.644239	0.000976718
XP_002547956.1	35080.7	50864.9	42677.8	42874.5	67231.8	62453	70263	66649.3	0.643285	0.00953196
XP_002549093.1	158025	169939	147731	158565	255807	226193	257892	246631	0.642925	0.00188266
XP_002551423.1	14450.6	13300.6	14271.5	14007.6	22484.8	18089.7	25027.4	21867.3	0.640571	0.0187821
XP_002545263.1	789083	903042	897758	863294	1344560	1298800	1399880	1.34775e+06	0.640546	0.000510405
XP_002549700.1	581406	538737	483924	534689	891416	778013	836681	835370	0.640062	0.00224365
XP_002545340.1	6450.42	9795.11	11137.5	9127.68	14647.6	15244.9	12929.2	14273.9	0.639466	0.0297804
XP_002549042.1	122579	111521	127278	120459	177969	195078	192193	188413	0.639336	0.000649808
XP_002549513.1	21176.1	19895.9	19971.8	20347.9	38528.2	27615.2	29653.8	31932.4	0.637219	0.0264904
XP_002547351.1	87834.3	114335	68934.3	90367.9	136270	138443	150879	141864	0.637004	0.0209011
XP_002547278.1	477622	367142	466844	437203	683014	744532	631670	686405	0.636945	0.00653891
XP_002549166.1	439541	442764	410151	430819	659488	675552	695214	676751	0.636598	7.36282e-05
XP_002548394.1	26957.9	28124.7	24271.4	26451.3	38815	40707.1	45230.3	41584.1	0.636092	0.00241654
XP_002548898.1	433198	464991	479151	459113	708516	725151	733115	722261	0.635662	6.87793e-05
XP_002549646.1	12779	17403.3	13567.9	14583.4	18718	25749.9	24446.2	22971.4	0.634851	0.0316881
XP_002547549.1	676744	658536	695624	676968	1112880	1075340	1013490	1.06724e+06	0.634319	0.000225995
XP_002550931.1	130263	132687	130310	131087	195752	216207	209127	207029	0.633181	0.000231861
XP_002547051.1	301725	290582	316905	303071	492601	518122	425405	478709	0.6331	0.00360361
XP_002549410.1	11191.2	14341.4	11646.6	12393.1	18167	19143.9	21428.3	19579.7	0.632954	0.00645567
XP_002545994.1	18875.2	29329.1	18519.7	22241.3	34211.6	36650.5	34635	35165.7	0.632472	0.0234595
XP_002547093.1	104175	125623	101800	110533	176407	172349	177144	175300	0.630534	0.00110527
XP_002548100.1	23824.5	20434	23977.2	22745.2	40234.1	33852	34178.9	36088.3	0.630266	0.00493797
XP_002547454.1	47952.4	43279.7	51912.2	47714.8	83872.8	64248.2	79056.5	75725.8	0.630099	0.0119705
XP_002550562.1	9199.76	10747.1	12031.4	10659.4	13058	17697.8	20191.3	16982.4	0.627676	0.0479784
XP_002546644.1	13906.6	13515.3	13429.8	13617.2	24631.4	18248.3	22225	21701.6	0.627477	0.0123466
XP_002545854.1	133284	104509	121937	119910	203816	163258	206945	191340	0.626687	0.0120305
XP_002548647.1	37604.1	36864.8	48435.3	40968.1	60207.5	71265.5	64860.3	65444.4	0.625998	0.00765529
XP_002547154.1	4318480	4828520	4140000	4429000	6974180	7669310	6600520	7.08134e+06	0.625447	0.00210851
XP_002545692.1	10417.8	11650.9	16459.1	12842.6	22816.3	20249.2	18856.8	20640.8	0.622196	0.0231401
XP_002546701.1	58412.9	64924.3	59568	60968.4	88671.2	103700	101627	97999.4	0.62213	0.00192791
XP_002550908.1	1335290	1288080	1385560	1336310	2107070	2221260	2116800	2.14838e+06	0.622009	6.11568e-05
XP_002546875.1	236562	309502	209123	251729	361285	427305	426917	405169	0.621294	0.0144643
XP_002546197.1	142475	167147	127555	145726	229508	236004	238279	234597	0.621174	0.0016855
XP_002551335.1	19354.8	19835		19594.9	36797	30289.4	27563.8	31550.1	0.621073	0.0431953
XP_002551473.1	45466.1	50110.6	44617	46731.2	75922.4	74543.5	75582.5	75349.5	0.620193	8.31487e-05
XP_002545283.1	16097.8	19953.1	27555.2	21202	35609.6	36435	30525	34189.9	0.620126	0.0277227
XP_002551077.1	290850	289370	293582	291267	426694	494278	489083	470018	0.619694	0.00119461
XP_002546737.1	12184.1	13468.1	12336.7	12663	23586.1	20257.2	17626.7	20490	0.618007	0.0115189
XP_002550431.1	1109640	1057160	1237690	1134830	1816580	1889670	1804270	1836840	0.617816	0.000302669
XP_002549527.1	39241.7	57274.1	36399.3	44305	73926.8	66117.6	75631.7	71892	0.616272	0.0182774
XP_002545865.1	22752.4	19886.7	15491.5	19376.9	31436.4	26545.4	36468.8	31483.5	0.61546	0.0272298
XP_002546463.1	261735	298505	250244	270161	447749	427938	441226	438971	0.615442	0.000421921
XP_002547149.1	214352	191135	192394	199294	330883	337859	306722	325155	0.61292	0.000478639
XP_002546206.1	8792.05	7687.62	7484.09	7987.92	13569.6	12157.3	13476.8	13067.9	0.611263	0.001142
XP_002551336.1	8344.52	14527.8	11604	11492.1	18347.9	17981.3	20198.7	18842.6	0.609899	0.0184263
XP_002548819.1	33746.4	47075	31852.9	37558.1	61525.7	59596.4	63647.7	61589.9	0.609809	0.00819565
XP_002545633.1	1288860	1364420	1306850	1.32004e+06	2121890	2236100	2137540	2.16518e+06	0.60967	3.73601e-05
XP_002546930.1	365344	323895	398902	362714	547052	605754	634476	595761	0.608824	0.00228208
XP_002545620.1	217337	222975	184736	208349	333669	366478	326976	342374	0.608543	0.00141828
XP_002547489.1	32226.7	40875.8	31084.1	34728.9	56992.5	56612.2	58002.4	57202.4	0.607123	0.00196621
XP_002548729.1	47493.3	45210.2	46177.8	46293.8	78527	83249.5	67026.2	76267.6	0.606992	0.00351664
XP_002548516.1	290945	205682	286058	260895	432796	451868	407490	430718	0.605721	0.00508752
XP_002548148.1	40896.9	74193.5	77897.8	64329.4	104628	105053	108987	106223	0.605609	0.0240926
XP_002546379.1	22354.5	14551.5	26532.6	21146.2	33335.3	37762.6	33659.7	34919.2	0.605575	0.0220638
XP_002545300.1	41606.1	51963.7	47793	47120.9	84209.1	73747.1	75796.9	77917.7	0.604753	0.00217995
XP_002550213.1	219688	209815	228381	219295	350487	369892	369984	363454	0.603362	6.80875e-05
XP_002550710.1	2441600	2498940	2496980	2.47917e+06	3856680	4300810	4199270	4118920	0.601899	0.00026875
XP_002547477.1	35495.3	38483.4	24018.4	32665.7	57267.6	49797.8	55950.9	54338.8	0.601149	0.0120854
XP_002551114.1	21277.8	28916	16422.4	22205.4	38120.8	33323.5	39455.1	36966.5	0.60069	0.0224903
XP_002548861.1	54341.5	50414.2	41830.2	48862	80246.1	74098.1	90360.6	81568.3	0.599032	0.00553653
XP_002550177.1	30879.1	29009.4	27157.8	29015.4	41471.1	44619.8	59420.1	48503.7	0.598211	0.0258794
XP_002547495.1	11129.9	14862.6	15934.8	13975.8	22455	22709.5	25005.4	23390	0.597511	0.00484027
XP_002546401.1	622134	634927	617622	624894	1072560	1021430	1045100	1.04636e+06	0.597206	1.132e-05
XP_002545347.1	55395	57164.4	54015.5	55525	91977.3	96719.4	90247.3	92981.3	0.597163	6.23897e-05
XP_002546192.1	92092.6	117666	99850.4	103203	167931	139338	211514	172928	0.596799	0.0353389
XP_002550770.1	788136	404184	856936	683085	1049750	1299900	1094870	1.14817e+06	0.594932	0.0442318
XP_002546856.1	150933	231265	161293	181164	308947	275356	329297	304533	0.594889	0.0142627
XP_002549568.1	140131	142273	153579	145328	248173	238081	247157	244470	0.594459	4.6753e-05
XP_002545301.1	39541	25341.4	42914.2	35932.2	62014	65611	53782.8	60469.3	0.594223	0.0187678
XP_002551317.1	32341.9	25502.3	30876.5	29573.6	45032.3	48439.5	56290.2	49920.7	0.592411	0.00660909
XP_002545715.1	137150	171111	133777	147346	237961	245448	263238	248882	0.592031	0.00196209
XP_002550106.1	49675.5	56596.5	44194.8	50155.6	89300.6	83851.3	81301.9	84817.9	0.591332	0.00127952
XP_002549779.1	330923	361790	296148	329620	542421	554483	577455	558120	0.590591	0.000449072
XP_002549028.1	15475.8		13567.4	14521.6	22247.3	22557.4	28971.4	24592	0.5905	0.0408765
XP_002550076.1	124614	119914	151585	132038	238960	216543	216226	223910	0.589692	0.00177586
XP_002545836.1	99723.8	99586.1	107567	102292	168614	182630	169200	173481	0.589644	0.000175489
XP_002551404.1	26041	28203.4	20556.1	24933.5	42461.3	38407.5	46105.8	42324.9	0.589098	0.00544857
XP_002547563.1	110058	99076.9	81065.4	96733.4	173385	161379	157886	164217	0.58906	0.00221487
XP_002546268.1	14822.8	8011.53	7605.35	10146.6	17418.7	16888.1	17490.1	17265.6	0.587674	0.0387422
XP_002546784.1	47187.3	39643.4	56897.4	47909.4	72984.8	88401	83617.8	81667.9	0.586637	0.00752207
XP_002549690.1	117057	127655	120294	121669	204901	208142	209227	207423	0.586572	1.45737e-05
XP_002551120.1	41360.6	35629	30135.7	35708.4	64510.5	53991.3	64588.1	61030	0.585097	0.00611669
XP_002549114.1	284911	307797	312983	301897	501848	547667	505343	518286	0.582491	0.000222742
XP_002547994.1	108794	115941	124677	116471	208144	204986	187023	200051	0.582205	0.0004794
XP_002548314.1	829809	911487	880240	873845	1639450	1415920	1454740	1503370	0.581258	0.000991308
XP_002549094.1	66112.4	70916.7	73259	70096	118777	126846	116994	120872	0.579918	0.000161485
XP_002546165.1	15644	25194.5	18190.6	19676.4	34432.8	28993.8	38370.6	33932.4	0.57987	0.0224351
XP_002546674.1	9505.85	9590.59	9118.31	9404.92	14959.7	14544.9	19332.3	16279	0.577734	0.0110851
XP_002549820.1	16969.7	9939.8	10323.5	12411	21741.8	17473.1	25236.7	21483.9	0.577689	0.0471398
XP_002551255.1	20780.5	16983.2	29741.9	22501.9	39899.8	33928.7	43071.8	38966.8	0.577463	0.0237617
XP_002546659.1	138017	131328	133952	134432	240220	237342	221460	233007	0.576945	8.85428e-05
XP_002548703.1	9228.85	8243.46	6825.73	8099.35	16011.7	13009.7	13204.3	14075.2	0.575432	0.00747767
XP_002549890.1	11706.9	8961.47	7689.42	9452.6	14967.8	18198.1	16135.6	16433.8	0.575191	0.00998434
XP_002549612.1	20740.2	28845.9	19065.1	22883.7	41932.4	39031.7	38922.2	39962.1	0.572636	0.00578436
XP_002550420.1	541912	499910	594734	545519	925142	984491	950658	953430	0.572164	0.000228343
XP_002550793.1	9568.5	7112.67	8340.57	8340.58	13549.6	14933.8	15268.9	14584.1	0.571895	0.00210997
XP_002550018.1	91424.1	95047.2	93567.4	93346.2	163084	155002	171596	163227	0.571879	0.000140962
XP_002546552.1	334574	338764	359916	344418	560938	638056	607783	602259	0.571877	0.000409481
XP_002549809.1	89290.9	97077.3	82496.9	89621.7	154727	171429	144572	156909	0.571169	0.00163379
XP_002551398.1	39362.4	47098.4	51319.1	45926.6	80250.3	82088.1	79603.7	80647.4	0.569475	0.000632086
XP_002545756.1	212259	219495	205283	212346	381048	374234	367106	374129	0.567573	9.47777e-06
XP_002545286.1	7788.91	9655.96	15679.6	11041.5	18993.6	18605.5	20766.8	19455.3	0.567531	0.0271879
XP_002545289.1	27374.4	39593.7	40455.4	35807.8	67077.7	55970.6	66273.4	63107.2	0.567413	0.0078577
XP_002549918.1	31494.8	25752.6	38615.2	31954.2	49647.7	56257.5	63410.2	56438.5	0.566178	0.0108403
XP_002548098.1	51015.4	39725	44459.9	45066.8	80707.6	76177.3	82171.3	79685.4	0.565559	0.000755597
XP_002546066.1	10552.4	7429.98		8991.19	15216.9	16441.5	16619.7	16092.7	0.558712	0.0119378
XP_002546951.1	4563.1	6046.79	6524.3	5711.4	10168.2		10306.2	10237.2	0.557906	0.00961262
XP_002548204.1	462104	475727	464567	467466	821462	856011	841004	839492	0.556844	4.30793e-06
XP_002546044.1	20544.8	11258.4	16181.6	15994.9	29997.2	26974.2	29824.1	28931.8	0.552849	0.0105773
XP_002550181.1	18757.8	31352.4	26312.9	25474.4	45115.9	46933.2	46402.7	46150.6	0.551983	0.00502755
XP_002547829.1	50848.4	37317	41985.7	43383.7	67431.7	89109.4	79840.2	78793.8	0.550598	0.00886044
XP_002547194.1	83503.3	102960	83200.4	89887.9	159237	156402	174127	163255	0.550597	0.00100899
XP_002547476.1	384216	327745	402867	371609	686374	696622	648080	677025	0.548885	0.000347404
XP_002548537.1	34955.2	45102	34131.7	38063	63339.7	76707.6	68701.2	69582.8	0.547017	0.00386509
XP_002546109.1	58584.4	57006.4	63507	59699.3	112288	113687	102345	109440	0.545498	0.000257821
XP_002551453.1	25601.7	19443.7	23816.1	22953.8	39242.2	42209.8	45107.7	42186.6	0.544103	0.0015187
XP_002546142.1	63666.2	83014.5	70259.1	72313.3	134514	125973	140950	133812	0.540408	0.00100194
XP_002548110.1	324625	347103	338210	336646	626388	605611	641426	624475	0.539086	1.95697e-05
XP_002548483.1	61001.3	81708.9	53829.3	65513.2	109179	114162	143373	122238	0.535948	0.0138475
XP_002549442.1	4961.83	5548.55	7362.53	5957.64	8679.02	11041.7	13675.9	11132.2	0.535171	0.0327098
XP_002548049.1	205690	211927	234006	217208	395844	419344	405386	406858	0.533866	6.57059e-05
XP_002549027.1	13176.9	15072.7	8587.2	12278.9	24418.5	20971	23820	23069.8	0.532251	0.00800916
XP_002550755.1	19324	23079.7	22616.1	21673.3	40826	37957	43423	40735.3	0.532051	0.000641038
XP_002546586.1	21264.4	37085.8	28304.9	28885	50825.2	50929.3	61622.9	54459.1	0.530398	0.0116864
XP_002548779.1	80733	116844	97346.2	98307.7	187202	195016	175779	185999	0.528539	0.00177093
XP_002546440.1	8600.62	10536.1	8302.7	9146.47	19383.2	14018.6	18597.1	17333	0.527692	0.0107008
XP_002547672.1	153901	120311	131722	135311	269814	236546	265519	257293	0.525904	0.00105494
XP_002545635.1	18157.5	16842.3	19074.8	18024.9	38333.3	36017.9	28605.3	34318.8	0.525218	0.0056058
XP_002545433.1	366921	388816	424030	393256	695153	765332	790132	750206	0.524197	0.000411944
XP_002551285.1	250347	270028	266732	262369	535981	489634	477975	501197	0.523485	0.000218001
XP_002550542.1	22536.6	15229.9	33208.4	23658.3	48244.7	50677	38248.3	45723.3	0.517423	0.026868
XP_002547953.1	55914.5	60824.5	51230.4	55989.8	112201	107750	106212	108721	0.514986	8.9786e-05
XP_002548928.1	8636.31	10296.8	12893.8	10609	26175.9	15888.8	19780.5	20615.1	0.514622	0.0367924
XP_002549665.1	43156.8	54311.1	45093.3	47520.4	92539.5	87862.6	96785.1	92395.7	0.514314	0.000475802
XP_002546458.1	426853	440633	457062	441516	928693	844265	803492	858817	0.514098	0.000386222
XP_002549430.1	31762.1	46333.2	21077.8	33057.7	66436.3	67859.8	58662.2	64319.4	0.513961	0.0164215
XP_002551472.1	5546.53	6480.62	4028.79	5351.98	12295.5	10913.8	8071.22	10426.8	0.513289	0.0240433
XP_002548263.1	166244	187561	187627	180477	347829	376445	341069	355114	0.508223	0.000175987
XP_002551158.1	144647	150146	179442	158078	327616	354772	262528	314972	0.501881	0.0059553
XP_002547015.1	120476	112911	140102	124496	231145	243611	270965	248574	0.500843	0.00096605
XP_002547562.1	35930.1		24508.2	30219.2	70162	53397	57925.7	60494.9	0.499532	0.0296901
XP_002547582.1	71806.7	68832.4	22900.2	54513.1	115433	113627	99777.3	109612	0.497326	0.0293127
XP_002546640.1	7354.08	11780.4	12897	10677.2	16847.4	26175.3	21464.6	21495.8	0.49671	0.027239
XP_002546572.1	4996.49	7760.54	6460.79	6405.94	14378.9	12497.8	11853.4	12910	0.496199	0.00410501
XP_002551454.1	28738.2	22326.3	22793.8	24619.4	48996.7	42166.4	57691.1	49618.1	0.496179	0.00719752
XP_002551287.1	3672.13		4857.82	4264.98	7618.31	9032.16	9488.93	8713.13	0.489488	0.0136088
XP_002546855.1	24213.5	36861.3	30448.8	30507.9	65641.7	63403.3	58687.6	62577.5	0.487521	0.00156178
XP_002550943.1	702860	803699	728558	745039	1546170	1544450	1505130	1.53192e+06	0.486344	1.85428e-05
XP_002546442.1	7059.78	10171.5	6570.69	7933.99	15324.9	13203.5	20622.2	16383.5	0.484266	0.0270157
XP_002547752.1	15353.7	25966.8	21199.7	20840.1	45553.6	40409.3	43513.4	43158.8	0.48287	0.00282918
XP_002551112.1	336843	320917	369965	342575	699696	735195	708610	714500	0.479461	3.2088e-05
XP_002546567.1	3092.81		4353.78	3723.3		7908.27	7795.57	7851.92	0.474189	0.0227092
XP_002551410.1	42394.7	34129.6	29389.9	35304.7	71864.9	85739.3	67611.1	75071.8	0.47028	0.00395859
XP_002547816.1	18259	32028.3	18060	22782.4	50281.8	43972.1	51679.7	48644.5	0.468345	0.00761044
XP_002546323.1	7431.41		5713.13	6572.27	15510.3	14832.2	12601.2	14314.6	0.459132	0.00952449
XP_002547847.1	8139.32	6400.03	8247.92	7595.76	16751.2	17219.2	16199.8	16723.4	0.454199	0.000165402
XP_002550107.1	46287.6	43721.5	50946.4	46985.2	101648	100812	109175	103878	0.45231	7.45298e-05
XP_002547539.1	2492.81		5088.2	3790.51	8001.72	9138.81	8006.08	8382.2	0.452209	0.0240565
XP_002549792.1	189299	212797	179431	193842	445456	426990	422773	431740	0.44898	3.94932e-05
XP_002547063.1		2195.3	3450.92	2823.11	5338.35	7019.92	6680.81	6346.36	0.444839	0.0225432
XP_002550061.1	128469	112777	135288	125511	280409	285621	285820	283950	0.442019	2.12623e-05
XP_002546467.1		12261.2	10583.5	11422.4	24349.3	25574.9	29333.9	26419.4	0.432348	0.00516107
XP_002546225.1	170513	194844	156493	173950	415994	388321	407127	403814	0.430768	7.74069e-05
XP_002551185.1	246420	342641	251799	280287	666258	625651	673875	655261	0.427748	0.000412195
XP_002546880.1	188316	224742	231509	214856	503534	514939	495536	504670	0.425735	3.74495e-05
XP_002549675.1	40464.3	49962.8	37558.4	42661.8	109715	89009.2	103428	100717	0.42358	0.00127323
XP_002550180.1	46328	46668.1	43259.8	45418.6	111936	98220.2	113833	107996	0.420557	0.000241281
XP_002546137.1	12107.9		5449.42	8778.66	20693	22259.7	20227.4	21060	0.41684	0.0180741
XP_002546731.1	4555.11	5455.65	3786.91	4599.22	11393.5	12065.9	9734.1	11064.5	0.415674	0.00156246
XP_002547514.1	144919	156420	143644	148328	408208	338969	352509	366562	0.404646	0.000537407
XP_002548549.1		7806.89	2524.94	5165.91	13781.4	11831.4	12778.7	12797.2	0.403676	0.035823
XP_002546562.1	101586	101767	104990	102781	257440	262396	253393	257743	0.398773	6.64473e-07
XP_002546435.1	117740	137652	123242	126211	323826	308383	331040	321083	0.39308	2.61956e-05
XP_002548633.1	6138.07	7473.33	6688.81	6766.74	14116.2	15825.4	22509	17483.5	0.387035	0.0144001
XP_002546605.1		10672	3577.13	7124.56	20455.5	18528.1	17027.4	18670.3	0.381598	0.0293341
XP_002547600.1	44994.1	37889.7	35241	39374.9	93699	104502	112955	103719	0.379632	0.000513873
XP_002550268.1	32559.3	36641.7	27606.9	32269.3	87253.8	91615.4	77536.5	85468.6	0.377558	0.0004127
XP_002546355.1	23223.7	27424.5	34690.9	28446.4	80475.7	64007.8	83207.5	75897	0.374802	0.00230318
XP_002546252.1	3824.04	2074.73	4384.37	3427.71	8957.37	6625.46	12642.3	9408.38	0.364326	0.0337436
XP_002549120.1	5078.12	6701.89	5332.27	5704.09	17531.5	17439.8	14639.4	16536.9	0.344931	0.000545078
XP_002549162.1	7606.58	9826.45	8362.01	8598.35	23960.6	26109.6	24828.3	24966.2	0.3444	5.43151e-05
XP_002549278.1	20949.7	44462.7	29103.3	31505.2	83895.2	102260	92230.1	92795.1	0.339514	0.0021408
XP_002546439.1	83950.9	93790.2	93121.5	90287.5	259662	270835	271361	267286	0.337794	3.68914e-06
XP_002547455.1	369303	409712	398537	392517	1164470	1165160	1202070	1.17723e+06	0.333424	1.41372e-06
XP_002545487.1	15421.1		4626.19	10023.6	33720.5	29523.5	28445.2	30563.1	0.327966	0.0200513
XP_002551306.1	2619.48		8798.58	5709.03	15001.4	20739.3	18534.8	18091.8	0.315558	0.0294441
XP_002545990.1	21039.9	21443.7	16243.1	19575.6	66229.7	64242.8	58005.3	62825.9	0.311584	0.000132452
XP_002547919.1	16377.8	18868.8	17878.1	17708.2	65102.9	60935.2	62084.6	62707.6	0.282394	6.22032e-06
XP_002546397.1		5417.67	1613.58	3515.62	13528.5	15429.1	9353.35	12770.3	0.275297	0.0422274
XP_002546473.1	45515.6	46269.4	40945.6	44243.5	163665	175850	160162	166559	0.265633	1.70594e-05
XP_002550666.1	68334.6	75480.7	84934.3	76249.9	298519	282487	287011	289339	0.263531	6.08569e-06
XP_002548564.1	5354.84	1347.43	1463.21	2721.83	11981.6	10759.9	11003.7	11248.4	0.241975	0.00338276
XP_002550812.1	83394	110004	112701	102033	501849	516657	468723	495743	0.205818	2.0494e-05
XP_002547488.1	40620.8	38372.9	31152.1	36715.3	230609	217617	205498	217908	0.16849	2.02771e-05
XP_002548228.1	17563.4	17954.2	20055.9	18524.5	806429	883766	843190	844462	0.0219365	3.20022e-06
XP_002545533.1	26533.7	6362.68	16988.1
XP_002545975.1	12244.4	10369.6	6547.47
XP_002546271.1	82664.1	73667.9	94841.1
XP_002547236.1	18942.2	18238.1	17700.7
XP_002547528.1	4500.83	14853.8	11307
XP_002547748.1	11938.4	18693.5	13015.7
XP_002547823.1	12260.7	12079.5	12001.2
XP_002548229.1	47391.5	60345.2	51614.3
XP_002548912.1	246545	323861	248633
XP_002548994.1	7053.59	6194.3	4137.24
XP_002549486.1	29468.1	33228.2	39975.7
XP_002549772.1	44421.4	50782.9	49329.9
XP_002549935.1	11253.5		21983.7
XP_002550037.1	10517.8	7806.81	9028.55
XP_002550174.1	43444.5	43422.5	55370.4
XP_002550640.1	8121.63	12165	11961.4
XP_002545443.1					143837	132641	73176.5
XP_002545486.1					5528.28	3397.05	5645.79
XP_002545648.1					9200.55	5935.34	12887.5
XP_002545679.1					16254.8	6211.59	10561
XP_002545696.1					25036.9	14871.9	16786.1
XP_002545768.1					2065.81	723.427
XP_002545837.1					34158.5	26619.7	29815.9
XP_002545960.1					38252.3	30407.3	31565
XP_002546075.1					36569.3	28032.6	19591.3
XP_002546353.1					24045.4	19990.9	20598.3
XP_002546654.1					6219.24	5048.88	13647.9
XP_002546800.1					11221.6	10672.6
XP_002547098.1					12847	12829.4	4001.87
XP_002547329.1					15517.5	6301.17	5359.68
XP_002547438.1					3007.66		5797.57
XP_002547487.1					4227.26	5999.72	1593.33
XP_002547626.1					9958.29	8152.09	12957.3
XP_002547911.1						14082.3	10016.1
XP_002547946.1					6307.91		11919.7
XP_002547998.1					5669.34	3509	2458.33
XP_002548091.1					7484.96	7096.25	5877.6
XP_002548265.1					846.676	5964.03	4402.01
XP_002548421.1					19131.9	18038	15378.7
XP_002548659.1					100770	87404.7	109633
XP_002548712.1					12742.7	17022.2	13158.8
XP_002548834.1					8899.57	6860.66	7108.58
XP_002548970.1					12361.8	9442.61	11926.1
XP_002549055.1					10490.4	8649.18	3717.14
XP_002549287.1						9268.14	8080.99
XP_002549317.1					39829.9	40402.4	43898.7
XP_002549333.1					5544.51	6312.31	7451.5
XP_002549352.1					2914.69	3501.9
XP_002549384.1					4668.05	5373.2	6181.77
XP_002549456.1					16823.6	17397.1	16386.1
XP_002549562.1					10753	9993.2	17750
XP_002549734.1					14210.2	16647.4	11816.2
XP_002549814.1					25579.6	17124.2	7451.55
XP_002549919.1					6349.73		6969.31
XP_002550073.1					1113.63	4174.31
XP_002550283.1					7535.35		1509.69
XP_002550305.1					61078.4	64070.9	81217.7
XP_002550464.1					8373.89	7694.48	8127.61
XP_002550491.1					3572.99	3983.04	4045.48
XP_002550657.1					6561.08	5127.1	7891.94
XP_002550686.1					48705	42232.7	49091.5
XP_002550696.1					7367.69		5654.24
XP_002550845.1					4699.05	10558	14822.1
XP_002550867.1					16317.5	10628.7	9672.61
XP_002550892.1					2966.48	2448.09	6634.12
XP_002551048.1					6113.4	10532.3	10550.5
XP_002551436.1					4714.97		4291.77

## Sheet: ATCC750-TvsATCC750 GO-up
GO_id	Term	Category	Test	Ref	TestAll	RefAll	Test_per	Ref_per	TestSeqs	RefSeqs	p.value	FDR	richFactor
GO:0140053	mitochondrial gene expression	P	31	49	625	4380	0.0496	0.0111872	XP_002547543.1,XP_002550066.1,XP_002547112.1,XP_002548936.1,XP_002545979.1,XP_002545981.1,XP_002546008.1,XP_002548511.1,XP_002548756.1,XP_002549889.1,XP_002550072.1,XP_002550159.1,XP_002550509.1,XP_002550695.1,XP_002547318.1,XP_002549285.1,XP_002550071.1,XP_002546378.1,XP_002547373.1,XP_002548504.1,XP_002550135.1,XP_002550827.1,XP_002550460.1,XP_002550816.1,XP_002548704.1,XP_002550029.1,XP_002546…	XP_002547810.1,XP_002549794.1,XP_002547282.1,XP_002547543.1,XP_002550066.1,XP_002547112.1,XP_002548936.1,XP_002545578.1,XP_002545979.1,XP_002545981.1,XP_002546008.1,XP_002546530.1,XP_002546596.1,XP_002546861.1,XP_002547571.1,XP_002547809.1,XP_002548407.1,XP_002548511.1,XP_002548756.1,XP_002549889.1,XP_002550072.1,XP_002550159.1,XP_002550509.1,XP_002550695.1,XP_002547318.1,XP_002549416.1,XP_002549…	2.86349e-15	1.55344e-12	0.632653
GO:0032543	mitochondrial translation	P	24	37	625	4380	0.0384	0.00844749	XP_002547318.1,XP_002549285.1,XP_002550071.1,XP_002546378.1,XP_002547373.1,XP_002548504.1,XP_002550135.1,XP_002550827.1,XP_002550460.1,XP_002550816.1,XP_002548704.1,XP_002550029.1,XP_002546503.1,XP_002548674.1,XP_002545979.1,XP_002545981.1,XP_002546008.1,XP_002548511.1,XP_002548756.1,XP_002549889.1,XP_002550072.1,XP_002550159.1,XP_002550509.1,XP_002550695.1	XP_002547318.1,XP_002549416.1,XP_002549285.1,XP_002550071.1,XP_002545543.1,XP_002546378.1,XP_002547373.1,XP_002547961.1,XP_002548504.1,XP_002550135.1,XP_002549282.1,XP_002548433.1,XP_002550827.1,XP_002550460.1,XP_002550816.1,XP_002546845.1,XP_002548704.1,XP_002550029.1,XP_002546503.1,XP_002548674.1,XP_002545578.1,XP_002545979.1,XP_002545981.1,XP_002546008.1,XP_002546530.1,XP_002546596.1,XP_002546…	1.94392e-12	5.27289e-10	0.648649
GO:0042254	ribosome biogenesis	P	72	256	625	4380	0.1152	0.0584475	XP_002545272.1,XP_002545273.1,XP_002548000.1,XP_002548225.1,XP_002548379.1,XP_002548589.1,XP_002549058.1,XP_002549233.1,XP_002550554.1,XP_002547038.1,XP_002545814.1,XP_002547226.1,XP_002548012.1,XP_002548900.1,XP_002549345.1,XP_002549750.1,XP_002550459.1,XP_002547112.1,XP_002545714.1,XP_002545811.1,XP_002546400.1,XP_002546798.1,XP_002547096.1,XP_002547411.1,XP_002548087.1,XP_002548117.1,XP_002549…	XP_002545263.1,XP_002545272.1,XP_002545273.1,XP_002545274.1,XP_002545577.1,XP_002545729.1,XP_002545961.1,XP_002546662.1,XP_002547560.1,XP_002547591.1,XP_002547907.1,XP_002548000.1,XP_002548095.1,XP_002548225.1,XP_002548356.1,XP_002548379.1,XP_002548589.1,XP_002548622.1,XP_002549058.1,XP_002549218.1,XP_002549233.1,XP_002549579.1,XP_002549598.1,XP_002549911.1,XP_002550389.1,XP_002550554.1,XP_002550…	1.98362e-09	4.03543e-07	0.28125
GO:0006364	rRNA processing	P	55	175	625	4380	0.088	0.0399543	XP_002547112.1,XP_002545714.1,XP_002545811.1,XP_002546400.1,XP_002546798.1,XP_002547096.1,XP_002547411.1,XP_002548087.1,XP_002548117.1,XP_002549257.1,XP_002549387.1,XP_002549777.1,XP_002550459.1,XP_002551032.1,XP_002551276.1,XP_002551106.1,XP_002546600.1,XP_002546607.1,XP_002546812.1,XP_002547899.1,XP_002547900.1,XP_002548037.1,XP_002548389.1,XP_002550044.1,XP_002550881.1,XP_002545600.1,XP_002545…	XP_002547112.1,XP_002545714.1,XP_002545811.1,XP_002545983.1,XP_002546123.1,XP_002546218.1,XP_002546335.1,XP_002546400.1,XP_002546798.1,XP_002547096.1,XP_002547377.1,XP_002547411.1,XP_002547950.1,XP_002548087.1,XP_002548089.1,XP_002548117.1,XP_002548711.1,XP_002548886.1,XP_002549090.1,XP_002549257.1,XP_002549387.1,XP_002549777.1,XP_002549809.1,XP_002550096.1,XP_002550459.1,XP_002550684.1,XP_002551…	2.49742e-09	4.78182e-07	0.314286
GO:0016072	rRNA metabolic process	P	58	197	625	4380	0.0928	0.0449772	XP_002547112.1,XP_002545714.1,XP_002545811.1,XP_002546400.1,XP_002546798.1,XP_002547096.1,XP_002547411.1,XP_002548087.1,XP_002548117.1,XP_002549257.1,XP_002549387.1,XP_002549777.1,XP_002550459.1,XP_002551032.1,XP_002551276.1,XP_002551106.1,XP_002546600.1,XP_002546607.1,XP_002546812.1,XP_002547899.1,XP_002547900.1,XP_002548037.1,XP_002548389.1,XP_002550044.1,XP_002550881.1,XP_002545600.1,XP_002545…	XP_002547112.1,XP_002545714.1,XP_002545811.1,XP_002545983.1,XP_002546123.1,XP_002546218.1,XP_002546335.1,XP_002546400.1,XP_002546798.1,XP_002547096.1,XP_002547377.1,XP_002547411.1,XP_002547950.1,XP_002548087.1,XP_002548089.1,XP_002548117.1,XP_002548711.1,XP_002548886.1,XP_002549090.1,XP_002549257.1,XP_002549387.1,XP_002549777.1,XP_002549809.1,XP_002550096.1,XP_002550459.1,XP_002550684.1,XP_002551…	1.37731e-08	2.24158e-06	0.294416
GO:0000959	mitochondrial RNA metabolic process	P	14	21	625	4380	0.0224	0.00479452	XP_002547543.1,XP_002550066.1,XP_002547112.1,XP_002548936.1,XP_002550827.1,XP_002550460.1,XP_002550816.1,XP_002548704.1,XP_002550029.1,XP_002546503.1,XP_002548674.1,XP_002549681.1,XP_002549412.1,XP_002545286.1	XP_002547282.1,XP_002547543.1,XP_002549794.1,XP_002547810.1,XP_002550066.1,XP_002547112.1,XP_002548936.1,XP_002548433.1,XP_002550827.1,XP_002550460.1,XP_002550816.1,XP_002546845.1,XP_002548704.1,XP_002550029.1,XP_002546503.1,XP_002548674.1,XP_002546842.1,XP_002549681.1,XP_002549412.1,XP_002550625.1,XP_002545286.1	5.59326e-08	8.27549e-06	0.666667
GO:0007005	mitochondrion organization	P	46	150	625	4380	0.0736	0.0342466	XP_002545502.1,XP_002547832.1,XP_002548773.1,XP_002548871.1,XP_002550066.1,XP_002550369.1,XP_002551234.1,XP_002546921.1,XP_002550275.1,XP_002550500.1,XP_002550992.1,XP_002546506.1,XP_002547567.1,XP_002545493.1,XP_002547675.1,XP_002550338.1,XP_002550959.1,XP_002545876.1,XP_002546639.1,XP_002546420.1,XP_002548280.1,XP_002547336.1,XP_002550835.1,XP_002545984.1,XP_002547456.1,XP_002548807.1,XP_002550…	XP_002545502.1,XP_002546334.1,XP_002546477.1,XP_002547832.1,XP_002548830.1,XP_002549198.1,XP_002549357.1,XP_002549739.1,XP_002549923.1,XP_002550009.1,XP_002550095.1,XP_002550552.1,XP_002545304.1,XP_002546882.1,XP_002546943.1,XP_002547293.1,XP_002547308.1,XP_002547319.1,XP_002547673.1,XP_002547810.1,XP_002548501.1,XP_002548593.1,XP_002548652.1,XP_002548754.1,XP_002548773.1,XP_002548871.1,XP_002550…	1.24307e-07	1.75922e-05	0.306667
GO:0034660	ncRNA metabolic process	P	85	351	625	4380	0.136	0.080137	XP_002547112.1,XP_002545714.1,XP_002545811.1,XP_002546400.1,XP_002546798.1,XP_002547096.1,XP_002547411.1,XP_002548087.1,XP_002548117.1,XP_002549257.1,XP_002549387.1,XP_002549777.1,XP_002550459.1,XP_002551032.1,XP_002551276.1,XP_002551106.1,XP_002546600.1,XP_002546607.1,XP_002546812.1,XP_002547899.1,XP_002547900.1,XP_002548037.1,XP_002548389.1,XP_002550044.1,XP_002550881.1,XP_002545600.1,XP_002545…	XP_002547112.1,XP_002545471.1,XP_002547984.1,XP_002550470.1,XP_002545714.1,XP_002545811.1,XP_002545983.1,XP_002546123.1,XP_002546218.1,XP_002546335.1,XP_002546400.1,XP_002546798.1,XP_002547096.1,XP_002547377.1,XP_002547411.1,XP_002547950.1,XP_002548087.1,XP_002548089.1,XP_002548117.1,XP_002548711.1,XP_002548886.1,XP_002549090.1,XP_002549257.1,XP_002549387.1,XP_002549777.1,XP_002549809.1,XP_002550…	1.50785e-07	2.04502e-05	0.242165
GO:0022613	ribonucleoprotein complex biogenesis	P	75	299	625	4380	0.12	0.0682648	XP_002545272.1,XP_002545273.1,XP_002548000.1,XP_002548225.1,XP_002548379.1,XP_002548589.1,XP_002549058.1,XP_002549233.1,XP_002550554.1,XP_002547038.1,XP_002545814.1,XP_002547226.1,XP_002548012.1,XP_002548900.1,XP_002549345.1,XP_002549750.1,XP_002550459.1,XP_002547112.1,XP_002547044.1,XP_002545714.1,XP_002545811.1,XP_002546400.1,XP_002546798.1,XP_002547096.1,XP_002547411.1,XP_002548087.1,XP_002548…	XP_002545263.1,XP_002545272.1,XP_002545273.1,XP_002545274.1,XP_002545577.1,XP_002545729.1,XP_002545961.1,XP_002546662.1,XP_002547560.1,XP_002547591.1,XP_002547907.1,XP_002548000.1,XP_002548095.1,XP_002548225.1,XP_002548356.1,XP_002548379.1,XP_002548589.1,XP_002548622.1,XP_002549058.1,XP_002549218.1,XP_002549233.1,XP_002549579.1,XP_002549598.1,XP_002549911.1,XP_002550389.1,XP_002550554.1,XP_002550…	1.96748e-07	2.46314e-05	0.250836
GO:0000479	endonucleolytic cleavage of tricistronic rRNA transcript (SSU-rRNA, 5.8S rRNA, LSU-rRNA)	P	18	36	625	4380	0.0288	0.00821918	XP_002545714.1,XP_002545811.1,XP_002546400.1,XP_002546798.1,XP_002547096.1,XP_002547411.1,XP_002548087.1,XP_002548117.1,XP_002549257.1,XP_002549387.1,XP_002549777.1,XP_002550459.1,XP_002551032.1,XP_002551276.1,XP_002549058.1,XP_002547899.1,XP_002547900.1,XP_002548037.1	XP_002545714.1,XP_002545811.1,XP_002545983.1,XP_002546123.1,XP_002546218.1,XP_002546335.1,XP_002546400.1,XP_002546798.1,XP_002547096.1,XP_002547377.1,XP_002547411.1,XP_002547950.1,XP_002548087.1,XP_002548089.1,XP_002548117.1,XP_002548711.1,XP_002548886.1,XP_002549090.1,XP_002549257.1,XP_002549387.1,XP_002549777.1,XP_002549809.1,XP_002550096.1,XP_002550459.1,XP_002550684.1,XP_002551032.1,XP_002551…	3.486e-07	4.05248e-05	0.5
GO:0042274	ribosomal small subunit biogenesis	P	31	88	625	4380	0.0496	0.0200913	XP_002547038.1,XP_002545714.1,XP_002545811.1,XP_002546400.1,XP_002546798.1,XP_002547096.1,XP_002547411.1,XP_002548087.1,XP_002548117.1,XP_002549257.1,XP_002549387.1,XP_002549777.1,XP_002550459.1,XP_002551032.1,XP_002551276.1,XP_002546600.1,XP_002546607.1,XP_002546812.1,XP_002547899.1,XP_002547900.1,XP_002548037.1,XP_002548389.1,XP_002550044.1,XP_002550881.1,XP_002546230.1,XP_002547022.1,XP_002551…	XP_002546413.1,XP_002547038.1,XP_002548370.1,XP_002549445.1,XP_002549946.1,XP_002551328.1,XP_002545714.1,XP_002545811.1,XP_002545983.1,XP_002546123.1,XP_002546218.1,XP_002546335.1,XP_002546400.1,XP_002546798.1,XP_002547096.1,XP_002547377.1,XP_002547411.1,XP_002547950.1,XP_002548087.1,XP_002548089.1,XP_002548117.1,XP_002548711.1,XP_002548886.1,XP_002549090.1,XP_002549257.1,XP_002549387.1,XP_002549…	5.39631e-07	5.66613e-05	0.352273
GO:0000478	endonucleolytic cleavage involved in rRNA processing	P	18	37	625	4380	0.0288	0.00844749	XP_002545714.1,XP_002545811.1,XP_002546400.1,XP_002546798.1,XP_002547096.1,XP_002547411.1,XP_002548087.1,XP_002548117.1,XP_002549257.1,XP_002549387.1,XP_002549777.1,XP_002550459.1,XP_002551032.1,XP_002551276.1,XP_002549058.1,XP_002547899.1,XP_002547900.1,XP_002548037.1	XP_002545714.1,XP_002545811.1,XP_002545983.1,XP_002546123.1,XP_002546218.1,XP_002546335.1,XP_002546400.1,XP_002546798.1,XP_002547096.1,XP_002547377.1,XP_002547411.1,XP_002547950.1,XP_002548087.1,XP_002548089.1,XP_002548117.1,XP_002548711.1,XP_002548886.1,XP_002549090.1,XP_002549257.1,XP_002549387.1,XP_002549777.1,XP_002549809.1,XP_002550096.1,XP_002550459.1,XP_002550684.1,XP_002551032.1,XP_002551…	5.89784e-07	5.99921e-05	0.486486
GO:0034470	ncRNA processing	P	66	260	625	4380	0.1056	0.0593607	XP_002547112.1,XP_002545714.1,XP_002545811.1,XP_002546400.1,XP_002546798.1,XP_002547096.1,XP_002547411.1,XP_002548087.1,XP_002548117.1,XP_002549257.1,XP_002549387.1,XP_002549777.1,XP_002550459.1,XP_002551032.1,XP_002551276.1,XP_002551106.1,XP_002546600.1,XP_002546607.1,XP_002546812.1,XP_002547899.1,XP_002547900.1,XP_002548037.1,XP_002548389.1,XP_002550044.1,XP_002550881.1,XP_002545600.1,XP_002545…	XP_002547112.1,XP_002545471.1,XP_002547984.1,XP_002550470.1,XP_002545714.1,XP_002545811.1,XP_002545983.1,XP_002546123.1,XP_002546218.1,XP_002546335.1,XP_002546400.1,XP_002546798.1,XP_002547096.1,XP_002547377.1,XP_002547411.1,XP_002547950.1,XP_002548087.1,XP_002548089.1,XP_002548117.1,XP_002548711.1,XP_002548886.1,XP_002549090.1,XP_002549257.1,XP_002549387.1,XP_002549777.1,XP_002549809.1,XP_002550…	7.20448e-07	7.10623e-05	0.253846
GO:0045333	cellular respiration	P	27	73	625	4380	0.0432	0.0166667	XP_002545966.1,XP_002546127.1,XP_002548924.1,XP_002549092.1,XP_002549730.1,XP_002550404.1,XP_002551450.1,XP_002547301.1,XP_002547330.1,XP_002548007.1,XP_002550500.1,XP_002546947.1,XP_002548121.1,XP_002545876.1,XP_002546888.1,XP_002546944.1,XP_002547297.1,XP_002548947.1,XP_002549086.1,XP_002549157.1,XP_002549209.1,XP_002550145.1,XP_002546070.1,XP_002546346.1,XP_002547567.1,XP_002545462.1,XP_002551…	XP_002545445.1,XP_002545754.1,XP_002545861.1,XP_002545966.1,XP_002546127.1,XP_002546239.1,XP_002546656.1,XP_002546957.1,XP_002547011.1,XP_002547215.1,XP_002547717.1,XP_002548754.1,XP_002548775.1,XP_002548924.1,XP_002549092.1,XP_002549098.1,XP_002549498.1,XP_002549730.1,XP_002550217.1,XP_002550404.1,XP_002550474.1,XP_002551291.1,XP_002551450.1,XP_002549635.1,XP_002547301.1,XP_002547330.1,XP_002547…	9.79467e-07	9.10905e-05	0.369863
GO:0000967	rRNA 5'-end processing	P	14	25	625	4380	0.0224	0.00570776	XP_002545844.1,XP_002545714.1,XP_002545811.1,XP_002546400.1,XP_002546798.1,XP_002547096.1,XP_002547411.1,XP_002548087.1,XP_002549257.1,XP_002549387.1,XP_002549777.1,XP_002550459.1,XP_002551032.1,XP_002551276.1	XP_002545844.1,XP_002545714.1,XP_002545811.1,XP_002545983.1,XP_002546123.1,XP_002546218.1,XP_002546335.1,XP_002546400.1,XP_002546798.1,XP_002547096.1,XP_002547377.1,XP_002547411.1,XP_002548087.1,XP_002548089.1,XP_002548711.1,XP_002548886.1,XP_002549090.1,XP_002549257.1,XP_002549387.1,XP_002549777.1,XP_002549809.1,XP_002550459.1,XP_002550684.1,XP_002551032.1,XP_002551276.1	1.22803e-06	0.000111035	0.56
GO:0071840	cellular component organization or biogenesis	P	225	1233	625	4380	0.36	0.281507	XP_002545502.1,XP_002547832.1,XP_002548773.1,XP_002548871.1,XP_002550066.1,XP_002550369.1,XP_002551234.1,XP_002548488.1,XP_002545272.1,XP_002545273.1,XP_002548000.1,XP_002548225.1,XP_002548379.1,XP_002548589.1,XP_002549058.1,XP_002549233.1,XP_002550554.1,XP_002547038.1,XP_002547834.1,XP_002549525.1,XP_002545814.1,XP_002547226.1,XP_002548012.1,XP_002548900.1,XP_002549345.1,XP_002549750.1,XP_002550…	XP_002545502.1,XP_002546334.1,XP_002546477.1,XP_002547832.1,XP_002548830.1,XP_002549198.1,XP_002549357.1,XP_002549739.1,XP_002549923.1,XP_002550009.1,XP_002550095.1,XP_002550552.1,XP_002545304.1,XP_002546882.1,XP_002546943.1,XP_002547293.1,XP_002547308.1,XP_002547319.1,XP_002547673.1,XP_002547810.1,XP_002548501.1,XP_002548593.1,XP_002548652.1,XP_002548754.1,XP_002548773.1,XP_002548871.1,XP_002550…	2.36881e-06	0.000192762	0.182482
GO:0009060	aerobic respiration	P	24	64	625	4380	0.0384	0.0146119	XP_002545966.1,XP_002546127.1,XP_002548924.1,XP_002549092.1,XP_002549730.1,XP_002550404.1,XP_002551450.1,XP_002547301.1,XP_002547330.1,XP_002548007.1,XP_002550500.1,XP_002546947.1,XP_002548121.1,XP_002546346.1,XP_002547567.1,XP_002545876.1,XP_002546888.1,XP_002546944.1,XP_002547297.1,XP_002548947.1,XP_002549086.1,XP_002549157.1,XP_002549209.1,XP_002550145.1	XP_002545445.1,XP_002545754.1,XP_002545861.1,XP_002545966.1,XP_002546127.1,XP_002546239.1,XP_002546656.1,XP_002546957.1,XP_002547011.1,XP_002547215.1,XP_002547717.1,XP_002548754.1,XP_002548775.1,XP_002548924.1,XP_002549092.1,XP_002549098.1,XP_002549498.1,XP_002549730.1,XP_002550217.1,XP_002550404.1,XP_002550474.1,XP_002551291.1,XP_002551450.1,XP_002549635.1,XP_002547301.1,XP_002547330.1,XP_002547…	2.97339e-06	0.000236058	0.375
GO:0030490	maturation of SSU-rRNA	P	26	73	625	4380	0.0416	0.0166667	XP_002545714.1,XP_002545811.1,XP_002546400.1,XP_002546798.1,XP_002547096.1,XP_002547411.1,XP_002548087.1,XP_002548117.1,XP_002549257.1,XP_002549387.1,XP_002549777.1,XP_002550459.1,XP_002551032.1,XP_002551276.1,XP_002546600.1,XP_002546607.1,XP_002546812.1,XP_002547899.1,XP_002547900.1,XP_002548037.1,XP_002548389.1,XP_002550044.1,XP_002550881.1,XP_002546230.1,XP_002547022.1,XP_002551301.1	XP_002545714.1,XP_002545811.1,XP_002545983.1,XP_002546123.1,XP_002546218.1,XP_002546335.1,XP_002546400.1,XP_002546798.1,XP_002547096.1,XP_002547377.1,XP_002547411.1,XP_002547950.1,XP_002548087.1,XP_002548089.1,XP_002548117.1,XP_002548711.1,XP_002548886.1,XP_002549090.1,XP_002549257.1,XP_002549387.1,XP_002549777.1,XP_002549809.1,XP_002550096.1,XP_002550459.1,XP_002550684.1,XP_002551032.1,XP_002551…	3.55865e-06	0.000275795	0.356164
GO:0034471	ncRNA 5'-end processing	P	14	27	625	4380	0.0224	0.00616438	XP_002545844.1,XP_002545714.1,XP_002545811.1,XP_002546400.1,XP_002546798.1,XP_002547096.1,XP_002547411.1,XP_002548087.1,XP_002549257.1,XP_002549387.1,XP_002549777.1,XP_002550459.1,XP_002551032.1,XP_002551276.1	XP_002545844.1,XP_002545714.1,XP_002545811.1,XP_002545983.1,XP_002546123.1,XP_002546218.1,XP_002546335.1,XP_002546400.1,XP_002546798.1,XP_002547096.1,XP_002547377.1,XP_002547411.1,XP_002548087.1,XP_002548089.1,XP_002548711.1,XP_002548886.1,XP_002549090.1,XP_002549257.1,XP_002549387.1,XP_002549777.1,XP_002549809.1,XP_002550459.1,XP_002550684.1,XP_002551032.1,XP_002551276.1,XP_002546000.1,XP_002550…	4.18439e-06	0.000302671	0.518519
GO:0000472	endonucleolytic cleavage to generate mature 5'-end of SSU-rRNA from (SSU-rRNA, 5.8S rRNA, LSU-rRNA)	P	13	24	625	4380	0.0208	0.00547945	XP_002545714.1,XP_002545811.1,XP_002546400.1,XP_002546798.1,XP_002547096.1,XP_002547411.1,XP_002548087.1,XP_002549257.1,XP_002549387.1,XP_002549777.1,XP_002550459.1,XP_002551032.1,XP_002551276.1	XP_002545714.1,XP_002545811.1,XP_002545983.1,XP_002546123.1,XP_002546218.1,XP_002546335.1,XP_002546400.1,XP_002546798.1,XP_002547096.1,XP_002547377.1,XP_002547411.1,XP_002548087.1,XP_002548089.1,XP_002548711.1,XP_002548886.1,XP_002549090.1,XP_002549257.1,XP_002549387.1,XP_002549777.1,XP_002549809.1,XP_002550459.1,XP_002550684.1,XP_002551032.1,XP_002551276.1	4.94144e-06	0.000335091	0.541667
GO:0000480	endonucleolytic cleavage in 5'-ETS of tricistronic rRNA transcript (SSU-rRNA, 5.8S rRNA, LSU-rRNA)	P	13	24	625	4380	0.0208	0.00547945	XP_002545714.1,XP_002545811.1,XP_002546400.1,XP_002546798.1,XP_002547096.1,XP_002547411.1,XP_002548087.1,XP_002549257.1,XP_002549387.1,XP_002549777.1,XP_002550459.1,XP_002551032.1,XP_002551276.1	XP_002545714.1,XP_002545811.1,XP_002545983.1,XP_002546123.1,XP_002546218.1,XP_002546400.1,XP_002546798.1,XP_002547096.1,XP_002547377.1,XP_002547411.1,XP_002547950.1,XP_002548087.1,XP_002548089.1,XP_002548711.1,XP_002548886.1,XP_002549090.1,XP_002549257.1,XP_002549387.1,XP_002549777.1,XP_002549809.1,XP_002550459.1,XP_002550684.1,XP_002551032.1,XP_002551276.1	4.94144e-06	0.000335091	0.541667
GO:0000966	RNA 5'-end processing	P	14	28	625	4380	0.0224	0.00639269	XP_002545844.1,XP_002545714.1,XP_002545811.1,XP_002546400.1,XP_002546798.1,XP_002547096.1,XP_002547411.1,XP_002548087.1,XP_002549257.1,XP_002549387.1,XP_002549777.1,XP_002550459.1,XP_002551032.1,XP_002551276.1	XP_002545844.1,XP_002545714.1,XP_002545811.1,XP_002545983.1,XP_002546123.1,XP_002546218.1,XP_002546335.1,XP_002546400.1,XP_002546798.1,XP_002547096.1,XP_002547377.1,XP_002547411.1,XP_002548087.1,XP_002548089.1,XP_002548711.1,XP_002548886.1,XP_002549090.1,XP_002549257.1,XP_002549387.1,XP_002549777.1,XP_002549809.1,XP_002550459.1,XP_002550684.1,XP_002551032.1,XP_002551276.1,XP_002549794.1,XP_002546…	7.28328e-06	0.000464845	0.5
GO:0000447	endonucleolytic cleavage in ITS1 to separate SSU-rRNA from 5.8S rRNA and LSU-rRNA from tricistronic rRNA transcript (SSU-rRNA, 5.8S rRNA, LSU-rRNA)	P	14	28	625	4380	0.0224	0.00639269	XP_002545714.1,XP_002545811.1,XP_002546400.1,XP_002546798.1,XP_002547096.1,XP_002547411.1,XP_002548087.1,XP_002548117.1,XP_002549257.1,XP_002549387.1,XP_002549777.1,XP_002550459.1,XP_002551032.1,XP_002551276.1	XP_002545714.1,XP_002545811.1,XP_002545983.1,XP_002546123.1,XP_002546218.1,XP_002546335.1,XP_002546400.1,XP_002546798.1,XP_002547096.1,XP_002547377.1,XP_002547411.1,XP_002547950.1,XP_002548087.1,XP_002548089.1,XP_002548117.1,XP_002548711.1,XP_002548886.1,XP_002549090.1,XP_002549257.1,XP_002549387.1,XP_002549777.1,XP_002549809.1,XP_002550096.1,XP_002550459.1,XP_002550684.1,XP_002551032.1,XP_002551…	7.28328e-06	0.000464845	0.5
GO:0044085	cellular component biogenesis	P	139	707	625	4380	0.2224	0.161416	XP_002545272.1,XP_002545273.1,XP_002548000.1,XP_002548225.1,XP_002548379.1,XP_002548589.1,XP_002549058.1,XP_002549233.1,XP_002550554.1,XP_002547038.1,XP_002547834.1,XP_002549525.1,XP_002545814.1,XP_002547226.1,XP_002548012.1,XP_002548900.1,XP_002549345.1,XP_002549750.1,XP_002550459.1,XP_002547112.1,XP_002548660.1,XP_002549776.1,XP_002547044.1,XP_002545714.1,XP_002545811.1,XP_002546400.1,XP_002546…	XP_002545263.1,XP_002545272.1,XP_002545273.1,XP_002545274.1,XP_002545577.1,XP_002545729.1,XP_002545961.1,XP_002546662.1,XP_002547560.1,XP_002547591.1,XP_002547907.1,XP_002548000.1,XP_002548095.1,XP_002548225.1,XP_002548356.1,XP_002548379.1,XP_002548589.1,XP_002548622.1,XP_002549058.1,XP_002549218.1,XP_002549233.1,XP_002549579.1,XP_002549598.1,XP_002549911.1,XP_002550389.1,XP_002550554.1,XP_002550…	9.84317e-06	0.000593324	0.196605
GO:0000462	maturation of SSU-rRNA from tricistronic rRNA transcript (SSU-rRNA, 5.8S rRNA, LSU-rRNA)	P	23	64	625	4380	0.0368	0.0146119	XP_002545714.1,XP_002545811.1,XP_002546400.1,XP_002546798.1,XP_002547096.1,XP_002547411.1,XP_002548087.1,XP_002548117.1,XP_002549257.1,XP_002549387.1,XP_002549777.1,XP_002550459.1,XP_002551032.1,XP_002551276.1,XP_002546600.1,XP_002546607.1,XP_002546812.1,XP_002547899.1,XP_002547900.1,XP_002548037.1,XP_002548389.1,XP_002550044.1,XP_002550881.1	XP_002545714.1,XP_002545811.1,XP_002545983.1,XP_002546123.1,XP_002546218.1,XP_002546335.1,XP_002546400.1,XP_002546798.1,XP_002547096.1,XP_002547377.1,XP_002547411.1,XP_002547950.1,XP_002548087.1,XP_002548089.1,XP_002548117.1,XP_002548711.1,XP_002548886.1,XP_002549090.1,XP_002549257.1,XP_002549387.1,XP_002549777.1,XP_002549809.1,XP_002550096.1,XP_002550459.1,XP_002550684.1,XP_002551032.1,XP_002551…	1.09926e-05	0.000650563	0.359375
GO:0042273	ribosomal large subunit biogenesis	P	27	82	625	4380	0.0432	0.0187215	XP_002545272.1,XP_002545273.1,XP_002548000.1,XP_002548225.1,XP_002548379.1,XP_002548589.1,XP_002549058.1,XP_002549233.1,XP_002550554.1,XP_002545600.1,XP_002545844.1,XP_002546600.1,XP_002547226.1,XP_002547259.1,XP_002547956.1,XP_002550421.1,XP_002551106.1,XP_002547096.1,XP_002548510.1,XP_002545300.1,XP_002545794.1,XP_002545814.1,XP_002548685.1,XP_002548789.1,XP_002548900.1,XP_002550648.1,XP_002550…	XP_002545263.1,XP_002545272.1,XP_002545273.1,XP_002545274.1,XP_002545577.1,XP_002545729.1,XP_002545961.1,XP_002546662.1,XP_002547560.1,XP_002547591.1,XP_002547907.1,XP_002548000.1,XP_002548095.1,XP_002548225.1,XP_002548356.1,XP_002548379.1,XP_002548589.1,XP_002548622.1,XP_002549058.1,XP_002549218.1,XP_002549233.1,XP_002549579.1,XP_002549598.1,XP_002549911.1,XP_002550389.1,XP_002550554.1,XP_002550…	1.25999e-05	0.000719519	0.329268
GO:0022904	respiratory electron transport chain	P	11	20	625	4380	0.0176	0.00456621	XP_002551450.1,XP_002548924.1,XP_002547301.1,XP_002547330.1,XP_002548007.1,XP_002550500.1,XP_002546947.1,XP_002548121.1,XP_002546346.1,XP_002547567.1,XP_002546070.1	XP_002551450.1,XP_002546656.1,XP_002548924.1,XP_002549635.1,XP_002550474.1,XP_002547301.1,XP_002547330.1,XP_002547778.1,XP_002547814.1,XP_002548007.1,XP_002548396.1,XP_002549971.1,XP_002550500.1,XP_002546890.1,XP_002546947.1,XP_002547211.1,XP_002548121.1,XP_002546346.1,XP_002547567.1,XP_002546070.1	2.25772e-05	0.00118531	0.55
GO:0000469	cleavage involved in rRNA processing	P	21	58	625	4380	0.0336	0.013242	XP_002545714.1,XP_002545811.1,XP_002546400.1,XP_002546798.1,XP_002547096.1,XP_002547411.1,XP_002548087.1,XP_002548117.1,XP_002549257.1,XP_002549387.1,XP_002549777.1,XP_002550459.1,XP_002551032.1,XP_002551276.1,XP_002549058.1,XP_002545844.1,XP_002549671.1,XP_002549850.1,XP_002547899.1,XP_002547900.1,XP_002548037.1	XP_002545714.1,XP_002545811.1,XP_002545983.1,XP_002546123.1,XP_002546218.1,XP_002546335.1,XP_002546400.1,XP_002546798.1,XP_002547096.1,XP_002547377.1,XP_002547411.1,XP_002547950.1,XP_002548087.1,XP_002548089.1,XP_002548117.1,XP_002548711.1,XP_002548886.1,XP_002549090.1,XP_002549257.1,XP_002549387.1,XP_002549777.1,XP_002549809.1,XP_002550096.1,XP_002550459.1,XP_002550684.1,XP_002551032.1,XP_002551…	2.32824e-05	0.00120293	0.362069
GO:0070127	tRNA aminoacylation for mitochondrial protein translation	P	7	9	625	4380	0.0112	0.00205479	XP_002550827.1,XP_002550460.1,XP_002550816.1,XP_002548704.1,XP_002550029.1,XP_002546503.1,XP_002548674.1	XP_002548433.1,XP_002550827.1,XP_002550460.1,XP_002550816.1,XP_002546845.1,XP_002548704.1,XP_002550029.1,XP_002546503.1,XP_002548674.1	3.23637e-05	0.00157229	0.777778
GO:0015980	energy derivation by oxidation of organic compounds	P	27	87	625	4380	0.0432	0.019863	XP_002545966.1,XP_002546127.1,XP_002548924.1,XP_002549092.1,XP_002549730.1,XP_002550404.1,XP_002551450.1,XP_002547301.1,XP_002547330.1,XP_002548007.1,XP_002550500.1,XP_002546947.1,XP_002548121.1,XP_002545876.1,XP_002546888.1,XP_002546944.1,XP_002547297.1,XP_002548947.1,XP_002549086.1,XP_002549157.1,XP_002549209.1,XP_002550145.1,XP_002546070.1,XP_002546346.1,XP_002547567.1,XP_002545462.1,XP_002551…	XP_002546147.1,XP_002547911.1,XP_002548368.1,XP_002545736.1,XP_002546038.1,XP_002546219.1,XP_002547801.1,XP_002549654.1,XP_002550594.1,XP_002545445.1,XP_002545754.1,XP_002545861.1,XP_002545966.1,XP_002546127.1,XP_002546239.1,XP_002546656.1,XP_002546957.1,XP_002547011.1,XP_002547215.1,XP_002547717.1,XP_002548754.1,XP_002548775.1,XP_002548924.1,XP_002549092.1,XP_002549098.1,XP_002549498.1,XP_002549…	4.19853e-05	0.00200974	0.310345
GO:0000470	maturation of LSU-rRNA	P	14	32	625	4380	0.0224	0.00730594	XP_002545600.1,XP_002545844.1,XP_002546600.1,XP_002547226.1,XP_002547259.1,XP_002547956.1,XP_002548225.1,XP_002548589.1,XP_002550421.1,XP_002550554.1,XP_002551106.1,XP_002547096.1,XP_002549058.1,XP_002548379.1	XP_002545828.1,XP_002547203.1,XP_002547302.1,XP_002545600.1,XP_002545729.1,XP_002545844.1,XP_002546600.1,XP_002547226.1,XP_002547259.1,XP_002547483.1,XP_002547564.1,XP_002547570.1,XP_002547859.1,XP_002547956.1,XP_002548225.1,XP_002548356.1,XP_002548458.1,XP_002548512.1,XP_002548589.1,XP_002548816.1,XP_002549112.1,XP_002549579.1,XP_002549879.1,XP_002549907.1,XP_002550421.1,XP_002550450.1,XP_002550…	4.91481e-05	0.00228538	0.4375
GO:0006119	oxidative phosphorylation	P	10	19	625	4380	0.016	0.0043379	XP_002551450.1,XP_002548924.1,XP_002547301.1,XP_002547330.1,XP_002548007.1,XP_002550500.1,XP_002546947.1,XP_002548121.1,XP_002546346.1,XP_002547567.1	XP_002551450.1,XP_002546656.1,XP_002548924.1,XP_002549635.1,XP_002550474.1,XP_002547301.1,XP_002547330.1,XP_002547778.1,XP_002547814.1,XP_002548007.1,XP_002548396.1,XP_002549971.1,XP_002550500.1,XP_002546890.1,XP_002546947.1,XP_002547211.1,XP_002548121.1,XP_002546346.1,XP_002547567.1	8.91376e-05	0.00402976	0.526316
GO:0042773	ATP synthesis coupled electron transport	P	10	19	625	4380	0.016	0.0043379	XP_002551450.1,XP_002548924.1,XP_002547301.1,XP_002547330.1,XP_002548007.1,XP_002550500.1,XP_002546947.1,XP_002548121.1,XP_002547567.1,XP_002546346.1	XP_002551450.1,XP_002546656.1,XP_002548924.1,XP_002549635.1,XP_002550474.1,XP_002547301.1,XP_002547330.1,XP_002547778.1,XP_002547814.1,XP_002548007.1,XP_002548396.1,XP_002549971.1,XP_002550500.1,XP_002546890.1,XP_002546947.1,XP_002547211.1,XP_002548121.1,XP_002547567.1,XP_002546346.1	8.91376e-05	0.00402976	0.526316
GO:0000463	maturation of LSU-rRNA from tricistronic rRNA transcript (SSU-rRNA, 5.8S rRNA, LSU-rRNA)	P	13	30	625	4380	0.0208	0.00684932	XP_002547096.1,XP_002549058.1,XP_002545600.1,XP_002545844.1,XP_002546600.1,XP_002547226.1,XP_002547259.1,XP_002547956.1,XP_002548225.1,XP_002548589.1,XP_002550421.1,XP_002550554.1,XP_002551106.1	XP_002545828.1,XP_002547203.1,XP_002547302.1,XP_002547096.1,XP_002549058.1,XP_002545600.1,XP_002545729.1,XP_002545844.1,XP_002546600.1,XP_002547226.1,XP_002547259.1,XP_002547483.1,XP_002547564.1,XP_002547570.1,XP_002547859.1,XP_002547956.1,XP_002548225.1,XP_002548356.1,XP_002548458.1,XP_002548512.1,XP_002548589.1,XP_002548816.1,XP_002549112.1,XP_002549579.1,XP_002549879.1,XP_002549907.1,XP_002550…	0.000103526	0.00450223	0.433333
GO:0000460	maturation of 5.8S rRNA	P	21	64	625	4380	0.0336	0.0146119	XP_002545714.1,XP_002545811.1,XP_002546400.1,XP_002546798.1,XP_002547096.1,XP_002547411.1,XP_002548087.1,XP_002548117.1,XP_002549257.1,XP_002549387.1,XP_002549777.1,XP_002550459.1,XP_002551032.1,XP_002551276.1,XP_002549058.1,XP_002545844.1,XP_002547956.1,XP_002548225.1,XP_002551106.1,XP_002549671.1,XP_002549850.1	XP_002545714.1,XP_002545811.1,XP_002545983.1,XP_002546123.1,XP_002546218.1,XP_002546335.1,XP_002546400.1,XP_002546798.1,XP_002547096.1,XP_002547377.1,XP_002547411.1,XP_002547950.1,XP_002548087.1,XP_002548089.1,XP_002548117.1,XP_002548711.1,XP_002548886.1,XP_002549090.1,XP_002549257.1,XP_002549387.1,XP_002549777.1,XP_002549809.1,XP_002550096.1,XP_002550459.1,XP_002550684.1,XP_002551032.1,XP_002551…	0.000123111	0.00513752	0.328125
GO:0000466	maturation of 5.8S rRNA from tricistronic rRNA transcript (SSU-rRNA, 5.8S rRNA, LSU-rRNA)	P	21	64	625	4380	0.0336	0.0146119	XP_002545714.1,XP_002545811.1,XP_002546400.1,XP_002546798.1,XP_002547096.1,XP_002547411.1,XP_002548087.1,XP_002548117.1,XP_002549257.1,XP_002549387.1,XP_002549777.1,XP_002550459.1,XP_002551032.1,XP_002551276.1,XP_002549058.1,XP_002545844.1,XP_002549671.1,XP_002549850.1,XP_002547956.1,XP_002548225.1,XP_002551106.1	XP_002545714.1,XP_002545811.1,XP_002545983.1,XP_002546123.1,XP_002546218.1,XP_002546335.1,XP_002546400.1,XP_002546798.1,XP_002547096.1,XP_002547377.1,XP_002547411.1,XP_002547950.1,XP_002548087.1,XP_002548089.1,XP_002548117.1,XP_002548711.1,XP_002548886.1,XP_002549090.1,XP_002549257.1,XP_002549387.1,XP_002549777.1,XP_002549809.1,XP_002550096.1,XP_002550459.1,XP_002550684.1,XP_002551032.1,XP_002551…	0.000123111	0.00513752	0.328125
GO:0022900	electron transport chain	P	11	24	625	4380	0.0176	0.00547945	XP_002551450.1,XP_002548924.1,XP_002547301.1,XP_002547330.1,XP_002548007.1,XP_002550500.1,XP_002546947.1,XP_002548121.1,XP_002546070.1,XP_002546346.1,XP_002547567.1	XP_002551450.1,XP_002546656.1,XP_002548924.1,XP_002549635.1,XP_002550474.1,XP_002547301.1,XP_002547330.1,XP_002547778.1,XP_002547814.1,XP_002548007.1,XP_002548396.1,XP_002549971.1,XP_002550500.1,XP_002546890.1,XP_002546947.1,XP_002547211.1,XP_002548121.1,XP_002546070.1,XP_002546346.1,XP_002547567.1,XP_002548637.1,XP_002549498.1,XP_002550105.1,XP_002550217.1	0.000194389	0.00775639	0.458333
GO:0006396	RNA processing	P	77	369	625	4380	0.1232	0.0842466	XP_002547112.1,XP_002547044.1,XP_002548936.1,XP_002545244.1,XP_002547073.1,XP_002547445.1,XP_002545714.1,XP_002545811.1,XP_002546400.1,XP_002546798.1,XP_002547096.1,XP_002547411.1,XP_002548087.1,XP_002548117.1,XP_002549257.1,XP_002549387.1,XP_002549777.1,XP_002550459.1,XP_002551032.1,XP_002551276.1,XP_002551106.1,XP_002546600.1,XP_002546607.1,XP_002546812.1,XP_002547899.1,XP_002547900.1,XP_002548…	XP_002547112.1,XP_002547305.1,XP_002547491.1,XP_002548745.1,XP_002545645.1,XP_002546344.1,XP_002547044.1,XP_002547589.1,XP_002547921.1,XP_002548525.1,XP_002548921.1,XP_002549423.1,XP_002549263.1,XP_002550026.1,XP_002551314.1,XP_002549126.1,XP_002545673.1,XP_002547282.1,XP_002547809.1,XP_002548936.1,XP_002545471.1,XP_002547984.1,XP_002550470.1,XP_002547484.1,XP_002549818.1,XP_002547859.1,XP_002546…	0.000195399	0.00775639	0.208672
GO:0006091	generation of precursor metabolites and energy	P	31	117	625	4380	0.0496	0.0267123	XP_002549435.1,XP_002547788.1,XP_002551090.1,XP_002545966.1,XP_002546127.1,XP_002548924.1,XP_002549092.1,XP_002549730.1,XP_002550404.1,XP_002551450.1,XP_002547301.1,XP_002547330.1,XP_002548007.1,XP_002550500.1,XP_002546947.1,XP_002548121.1,XP_002545876.1,XP_002546888.1,XP_002546944.1,XP_002547297.1,XP_002548947.1,XP_002549086.1,XP_002549157.1,XP_002549209.1,XP_002550145.1,XP_002546070.1,XP_002546…	XP_002546147.1,XP_002547911.1,XP_002548368.1,XP_002545736.1,XP_002546038.1,XP_002546219.1,XP_002547801.1,XP_002549654.1,XP_002550594.1,XP_002546358.1,XP_002545430.1,XP_002545633.1,XP_002545820.1,XP_002546870.1,XP_002548640.1,XP_002548835.1,XP_002548866.1,XP_002549435.1,XP_002549887.1,XP_002550427.1,XP_002551310.1,XP_002551368.1,XP_002545884.1,XP_002545945.1,XP_002547788.1,XP_002550647.1,XP_002551…	0.000315082	0.0122094	0.264957
GO:0042775	mitochondrial ATP synthesis coupled electron transport	P	9	18	625	4380	0.0144	0.00410959	XP_002551450.1,XP_002548924.1,XP_002547301.1,XP_002547330.1,XP_002548007.1,XP_002550500.1,XP_002546947.1,XP_002548121.1,XP_002547567.1	XP_002551450.1,XP_002546656.1,XP_002548924.1,XP_002549635.1,XP_002550474.1,XP_002547301.1,XP_002547330.1,XP_002547778.1,XP_002547814.1,XP_002548007.1,XP_002548396.1,XP_002549971.1,XP_002550500.1,XP_002546890.1,XP_002546947.1,XP_002547211.1,XP_002548121.1,XP_002547567.1	0.000337146	0.0129107	0.5
GO:0090502	RNA phosphodiester bond hydrolysis, endonucleolytic	P	20	67	625	4380	0.032	0.0152968	XP_002545714.1,XP_002545811.1,XP_002546400.1,XP_002546798.1,XP_002547096.1,XP_002547411.1,XP_002548087.1,XP_002548117.1,XP_002549257.1,XP_002549387.1,XP_002549777.1,XP_002550459.1,XP_002551032.1,XP_002551276.1,XP_002549058.1,XP_002547899.1,XP_002547900.1,XP_002548037.1,XP_002547917.1,XP_002549692.1	XP_002545714.1,XP_002545811.1,XP_002545983.1,XP_002546123.1,XP_002546218.1,XP_002546335.1,XP_002546400.1,XP_002546798.1,XP_002547096.1,XP_002547377.1,XP_002547411.1,XP_002547950.1,XP_002548087.1,XP_002548089.1,XP_002548117.1,XP_002548711.1,XP_002548886.1,XP_002549090.1,XP_002549257.1,XP_002549387.1,XP_002549777.1,XP_002549809.1,XP_002550096.1,XP_002550459.1,XP_002550684.1,XP_002551032.1,XP_002551…	0.000722715	0.0247625	0.298507
GO:0043170	macromolecule metabolic process	P	289	1771	625	4380	0.4624	0.404338	XP_002548660.1,XP_002549527.1,XP_002547834.1,XP_002549525.1,XP_002547273.1,XP_002548405.1,XP_002546775.1,XP_002547699.1,XP_002547112.1,XP_002549776.1,XP_002546141.1,XP_002550972.1,XP_002547044.1,XP_002548936.1,XP_002545244.1,XP_002547073.1,XP_002547445.1,XP_002545737.1,XP_002545714.1,XP_002545811.1,XP_002546400.1,XP_002546798.1,XP_002547096.1,XP_002547411.1,XP_002548087.1,XP_002548117.1,XP_002549…	XP_002546926.1,XP_002548660.1,XP_002549527.1,XP_002545228.1,XP_002545786.1,XP_002547298.1,XP_002547547.1,XP_002547690.1,XP_002547834.1,XP_002547957.1,XP_002547964.1,XP_002549525.1,XP_002550340.1,XP_002550365.1,XP_002550462.1,XP_002551316.1,XP_002546513.1,XP_002546927.1,XP_002547273.1,XP_002548156.1,XP_002548255.1,XP_002548405.1,XP_002549060.1,XP_002549903.1,XP_002550454.1,XP_002550892.1,XP_002550…	0.000857718	0.0287822	0.163185
GO:0062125	regulation of mitochondrial gene expression	P	5	7	625	4380	0.008	0.00159817	XP_002546378.1,XP_002547373.1,XP_002548504.1,XP_002550135.1,XP_002547112.1	XP_002546378.1,XP_002547373.1,XP_002547961.1,XP_002548504.1,XP_002550135.1,XP_002549282.1,XP_002547112.1	0.00095352	0.0313506	0.714286
GO:0019646	aerobic electron transport chain	P	8	17	625	4380	0.0128	0.00388128	XP_002551450.1,XP_002548924.1,XP_002547301.1,XP_002547330.1,XP_002548007.1,XP_002550500.1,XP_002546947.1,XP_002548121.1	XP_002551450.1,XP_002546656.1,XP_002548924.1,XP_002549635.1,XP_002550474.1,XP_002547301.1,XP_002547330.1,XP_002547778.1,XP_002547814.1,XP_002548007.1,XP_002548396.1,XP_002549971.1,XP_002550500.1,XP_002546890.1,XP_002546947.1,XP_002547211.1,XP_002548121.1	0.00121382	0.0381777	0.470588
GO:0007006	mitochondrial membrane organization	P	13	38	625	4380	0.0208	0.0086758	XP_002547567.1,XP_002545876.1,XP_002546639.1,XP_002545964.1,XP_002549173.1,XP_002549248.1,XP_002545429.1,XP_002547515.1,XP_002547109.1,XP_002550983.1,XP_002550135.1,XP_002545502.1,XP_002546506.1	XP_002547014.1,XP_002547567.1,XP_002547895.1,XP_002547961.1,XP_002545876.1,XP_002546588.1,XP_002546639.1,XP_002550662.1,XP_002545226.1,XP_002545964.1,XP_002548771.1,XP_002549173.1,XP_002549248.1,XP_002550252.1,XP_002551429.1,XP_002545239.1,XP_002545363.1,XP_002545429.1,XP_002546656.1,XP_002547515.1,XP_002550826.1,XP_002550915.1,XP_002551268.1,XP_002545304.1,XP_002547109.1,XP_002547319.1,XP_002548…	0.00156163	0.0475057	0.342105
GO:0006525	arginine metabolic process	P	7	14	625	4380	0.0112	0.00319635	XP_002547699.1,XP_002548967.1,XP_002545418.1,XP_002546171.1,XP_002549135.1,XP_002546552.1,XP_002551103.1	XP_002547699.1,XP_002548967.1,XP_002545418.1,XP_002546171.1,XP_002546223.1,XP_002549135.1,XP_002550232.1,XP_002550750.1,XP_002551440.1,XP_002545232.1,XP_002546552.1,XP_002550878.1,XP_002551103.1,XP_002547913.1	0.00160433	0.0483529	0.5
GO:0052646	alditol phosphate metabolic process	P	4	5	625	4380	0.0064	0.00114155	XP_002545783.1,XP_002549479.1,XP_002549480.1,XP_002548601.1	XP_002545783.1,XP_002549479.1,XP_002549480.1,XP_002547704.1,XP_002548601.1	0.00182254	0.0534447	0.8
GO:0034982	mitochondrial protein processing	P	4	5	625	4380	0.0064	0.00114155	XP_002550275.1,XP_002550500.1,XP_002550992.1,XP_002547456.1	XP_002550275.1,XP_002550500.1,XP_002550992.1,XP_002551050.1,XP_002547456.1	0.00182254	0.0534447	0.8
GO:0006072	glycerol-3-phosphate metabolic process	P	4	5	625	4380	0.0064	0.00114155	XP_002548601.1,XP_002545783.1,XP_002549479.1,XP_002549480.1	XP_002547704.1,XP_002548601.1,XP_002545783.1,XP_002549479.1,XP_002549480.1	0.00182254	0.0534447	0.8
GO:0033108	mitochondrial respiratory chain complex assembly	P	10	26	625	4380	0.016	0.00593607	XP_002546420.1,XP_002548280.1,XP_002549086.1,XP_002545876.1,XP_002547373.1,XP_002548504.1,XP_002550357.1,XP_002548924.1,XP_002547336.1,XP_002550835.1	XP_002546420.1,XP_002548280.1,XP_002545528.1,XP_002546588.1,XP_002546987.1,XP_002547840.1,XP_002548054.1,XP_002548465.1,XP_002548897.1,XP_002549065.1,XP_002549086.1,XP_002549904.1,XP_002550570.1,XP_002545876.1,XP_002547373.1,XP_002547814.1,XP_002548504.1,XP_002548863.1,XP_002550357.1,XP_002545459.1,XP_002547064.1,XP_002548734.1,XP_002548924.1,XP_002547336.1,XP_002548407.1,XP_002550835.1	0.00199455	0.0579665	0.384615
GO:0034645	cellular macromolecule biosynthetic process	P	77	398	625	4380	0.1232	0.0908676	XP_002547834.1,XP_002549525.1,XP_002545716.1,XP_002545810.1,XP_002547838.1,XP_002547836.1,XP_002546214.1,XP_002550362.1,XP_002548275.1,XP_002549773.1,XP_002546166.1,XP_002546242.1,XP_002546243.1,XP_002546653.1,XP_002547142.1,XP_002547310.1,XP_002547400.1,XP_002547908.1,XP_002548434.1,XP_002548596.1,XP_002548685.1,XP_002548773.1,XP_002548957.1,XP_002549209.1,XP_002549973.1,XP_002550157.1,XP_002550…	XP_002545228.1,XP_002545786.1,XP_002547298.1,XP_002547547.1,XP_002547690.1,XP_002547834.1,XP_002547957.1,XP_002547964.1,XP_002549525.1,XP_002550340.1,XP_002550365.1,XP_002550462.1,XP_002551316.1,XP_002547306.1,XP_002547698.1,XP_002548964.1,XP_002549567.1,XP_002549583.1,XP_002551425.1,XP_002545977.1,XP_002546647.1,XP_002546992.1,XP_002548431.1,XP_002548463.1,XP_002548855.1,XP_002548877.1,XP_002550…	0.00208911	0.0601774	0.193467
GO:0006996	organelle organization	P	125	704	625	4380	0.2	0.160731	XP_002545502.1,XP_002547832.1,XP_002548773.1,XP_002548871.1,XP_002550066.1,XP_002550369.1,XP_002551234.1,XP_002548488.1,XP_002545272.1,XP_002545273.1,XP_002548000.1,XP_002548225.1,XP_002548379.1,XP_002548589.1,XP_002549058.1,XP_002549233.1,XP_002550554.1,XP_002547038.1,XP_002546775.1,XP_002548660.1,XP_002549776.1,XP_002546921.1,XP_002549333.1,XP_002550619.1,XP_002547632.1,XP_002550769.1,XP_002549…	XP_002545502.1,XP_002546334.1,XP_002546477.1,XP_002547832.1,XP_002548830.1,XP_002549198.1,XP_002549357.1,XP_002549739.1,XP_002549923.1,XP_002550009.1,XP_002550095.1,XP_002550552.1,XP_002545304.1,XP_002546882.1,XP_002546943.1,XP_002547293.1,XP_002547308.1,XP_002547319.1,XP_002547673.1,XP_002547810.1,XP_002548501.1,XP_002548593.1,XP_002548652.1,XP_002548754.1,XP_002548773.1,XP_002548871.1,XP_002550…	0.00281412	0.0769272	0.177557
GO:0051238	sequestering of metal ion	P	3	3	625	4380	0.0048	0.000684932	XP_002546824.1,XP_002549456.1,XP_002551272.1	XP_002546824.1,XP_002549456.1,XP_002551272.1	0.00289353	0.0769272	1
GO:0006047	UDP-N-acetylglucosamine metabolic process	P	3	3	625	4380	0.0048	0.000684932	XP_002546535.1,XP_002547130.1,XP_002548110.1	XP_002546535.1,XP_002547130.1,XP_002548110.1	0.00289353	0.0769272	1
GO:0006048	UDP-N-acetylglucosamine biosynthetic process	P	3	3	625	4380	0.0048	0.000684932	XP_002546535.1,XP_002547130.1,XP_002548110.1	XP_002546535.1,XP_002547130.1,XP_002548110.1	0.00289353	0.0769272	1
GO:0006390	mitochondrial transcription	P	3	3	625	4380	0.0048	0.000684932	XP_002547112.1,XP_002548936.1,XP_002550066.1	XP_002547112.1,XP_002548936.1,XP_002550066.1	0.00289353	0.0769272	1
GO:0090305	nucleic acid phosphodiester bond hydrolysis	P	30	127	625	4380	0.048	0.0289954	XP_002545714.1,XP_002545811.1,XP_002546400.1,XP_002546798.1,XP_002547096.1,XP_002547411.1,XP_002548087.1,XP_002548117.1,XP_002549257.1,XP_002549387.1,XP_002549777.1,XP_002550459.1,XP_002551032.1,XP_002551276.1,XP_002549058.1,XP_002545844.1,XP_002549671.1,XP_002549850.1,XP_002547899.1,XP_002547900.1,XP_002548037.1,XP_002545674.1,XP_002550579.1,XP_002547917.1,XP_002549692.1,XP_002547543.1,XP_002547…	XP_002545714.1,XP_002545811.1,XP_002545983.1,XP_002546123.1,XP_002546218.1,XP_002546335.1,XP_002546400.1,XP_002546798.1,XP_002547096.1,XP_002547377.1,XP_002547411.1,XP_002547950.1,XP_002548087.1,XP_002548089.1,XP_002548117.1,XP_002548711.1,XP_002548886.1,XP_002549090.1,XP_002549257.1,XP_002549387.1,XP_002549777.1,XP_002549809.1,XP_002550096.1,XP_002550459.1,XP_002550684.1,XP_002551032.1,XP_002551…	0.00289516	0.0769272	0.23622
GO:0046349	amino sugar biosynthetic process	P	6	12	625	4380	0.0096	0.00273973	XP_002546471.1,XP_002548160.1,XP_002549288.1,XP_002548110.1,XP_002546535.1,XP_002547130.1	XP_002547261.1,XP_002546471.1,XP_002548153.1,XP_002548160.1,XP_002549288.1,XP_002550802.1,XP_002551423.1,XP_002548110.1,XP_002549354.1,XP_002546535.1,XP_002547130.1,XP_002549957.1	0.00353738	0.0909043	0.5
GO:0090501	RNA phosphodiester bond hydrolysis	P	26	108	625	4380	0.0416	0.0246575	XP_002545714.1,XP_002545811.1,XP_002546400.1,XP_002546798.1,XP_002547096.1,XP_002547411.1,XP_002548087.1,XP_002548117.1,XP_002549257.1,XP_002549387.1,XP_002549777.1,XP_002550459.1,XP_002551032.1,XP_002551276.1,XP_002549058.1,XP_002545844.1,XP_002549671.1,XP_002549850.1,XP_002547899.1,XP_002547900.1,XP_002548037.1,XP_002545674.1,XP_002550579.1,XP_002547917.1,XP_002549692.1,XP_002547543.1	XP_002545714.1,XP_002545811.1,XP_002545983.1,XP_002546123.1,XP_002546218.1,XP_002546335.1,XP_002546400.1,XP_002546798.1,XP_002547096.1,XP_002547377.1,XP_002547411.1,XP_002547950.1,XP_002548087.1,XP_002548089.1,XP_002548117.1,XP_002548711.1,XP_002548886.1,XP_002549090.1,XP_002549257.1,XP_002549387.1,XP_002549777.1,XP_002549809.1,XP_002550096.1,XP_002550459.1,XP_002550684.1,XP_002551032.1,XP_002551…	0.0041034	0.104348	0.240741
GO:0046034	ATP metabolic process	P	16	57	625	4380	0.0256	0.0130137	XP_002549435.1,XP_002551450.1,XP_002548924.1,XP_002547301.1,XP_002547330.1,XP_002548007.1,XP_002550500.1,XP_002546947.1,XP_002548121.1,XP_002546273.1,XP_002546319.1,XP_002549248.1,XP_002550400.1,XP_002546346.1,XP_002547567.1,XP_002549293.1	XP_002545430.1,XP_002545633.1,XP_002545820.1,XP_002546870.1,XP_002548640.1,XP_002548835.1,XP_002548866.1,XP_002549435.1,XP_002549887.1,XP_002550427.1,XP_002551310.1,XP_002551368.1,XP_002548858.1,XP_002551450.1,XP_002546656.1,XP_002548924.1,XP_002549635.1,XP_002550474.1,XP_002547301.1,XP_002547330.1,XP_002547778.1,XP_002547814.1,XP_002548007.1,XP_002548396.1,XP_002549971.1,XP_002550500.1,XP_002546…	0.00476116	0.116941	0.280702
GO:0070129	regulation of mitochondrial translation	P	4	6	625	4380	0.0064	0.00136986	XP_002546378.1,XP_002547373.1,XP_002548504.1,XP_002550135.1	XP_002546378.1,XP_002547373.1,XP_002547961.1,XP_002548504.1,XP_002550135.1,XP_002549282.1	0.00485008	0.116941	0.666667
GO:0070131	positive regulation of mitochondrial translation	P	4	6	625	4380	0.0064	0.00136986	XP_002546378.1,XP_002547373.1,XP_002548504.1,XP_002550135.1	XP_002549282.1,XP_002546378.1,XP_002547373.1,XP_002547961.1,XP_002548504.1,XP_002550135.1	0.00485008	0.116941	0.666667
GO:0034551	mitochondrial respiratory chain complex III assembly	P	4	6	625	4380	0.0064	0.00136986	XP_002545876.1,XP_002547373.1,XP_002548504.1,XP_002550357.1	XP_002545876.1,XP_002547373.1,XP_002547814.1,XP_002548504.1,XP_002548863.1,XP_002550357.1	0.00485008	0.116941	0.666667
GO:0017062	respiratory chain complex III assembly	P	4	6	625	4380	0.0064	0.00136986	XP_002545876.1,XP_002547373.1,XP_002548504.1,XP_002550357.1	XP_002545876.1,XP_002547373.1,XP_002547814.1,XP_002548504.1,XP_002548863.1,XP_002550357.1	0.00485008	0.116941	0.666667
GO:2000241	regulation of reproductive process	P	10	29	625	4380	0.016	0.006621	XP_002549776.1,XP_002545869.1,XP_002548861.1,XP_002545989.1,XP_002550466.1,XP_002547705.1,XP_002551205.1,XP_002550696.1,XP_002547379.1,XP_002547546.1	XP_002546876.1,XP_002549776.1,XP_002545869.1,XP_002548922.1,XP_002550055.1,XP_002547623.1,XP_002548861.1,XP_002549255.1,XP_002545229.1,XP_002547114.1,XP_002547303.1,XP_002545989.1,XP_002550773.1,XP_002550466.1,XP_002547705.1,XP_002548524.1,XP_002549060.1,XP_002549208.1,XP_002551205.1,XP_002550720.1,XP_002546994.1,XP_002551222.1,XP_002551439.1,XP_002547934.1,XP_002550696.1,XP_002547379.1,XP_002547…	0.00503486	0.120503	0.344828
GO:0010467	gene expression	P	187	1123	625	4380	0.2992	0.256393	XP_002546775.1,XP_002547699.1,XP_002547112.1,XP_002548660.1,XP_002549776.1,XP_002546141.1,XP_002547044.1,XP_002548936.1,XP_002545244.1,XP_002547073.1,XP_002547445.1,XP_002545714.1,XP_002545811.1,XP_002546400.1,XP_002546798.1,XP_002547096.1,XP_002547411.1,XP_002548087.1,XP_002548117.1,XP_002549257.1,XP_002549387.1,XP_002549777.1,XP_002550459.1,XP_002551032.1,XP_002551276.1,XP_002551106.1,XP_002546…	XP_002545383.1,XP_002547553.1,XP_002548345.1,XP_002549368.1,XP_002550406.1,XP_002550418.1,XP_002550605.1,XP_002550099.1,XP_002545291.1,XP_002545472.1,XP_002545883.1,XP_002546102.1,XP_002546301.1,XP_002546321.1,XP_002546403.1,XP_002546425.1,XP_002546498.1,XP_002546529.1,XP_002546590.1,XP_002546775.1,XP_002546933.1,XP_002547049.1,XP_002547097.1,XP_002547179.1,XP_002547180.1,XP_002547295.1,XP_002547…	0.00512123	0.121676	0.166518
GO:0006040	amino sugar metabolic process	P	7	17	625	4380	0.0112	0.00388128	XP_002547121.1,XP_002546471.1,XP_002548160.1,XP_002549288.1,XP_002548110.1,XP_002546535.1,XP_002547130.1	XP_002547261.1,XP_002547121.1,XP_002545482.1,XP_002547843.1,XP_002546471.1,XP_002548153.1,XP_002548160.1,XP_002549288.1,XP_002550802.1,XP_002551423.1,XP_002548110.1,XP_002549430.1,XP_002550429.1,XP_002549354.1,XP_002546535.1,XP_002547130.1,XP_002549957.1	0.00616518	0.14334	0.411765
GO:0000027	ribosomal large subunit assembly	P	10	30	625	4380	0.016	0.00684932	XP_002548510.1,XP_002545272.1,XP_002545273.1,XP_002548000.1,XP_002548225.1,XP_002548379.1,XP_002548589.1,XP_002549058.1,XP_002549233.1,XP_002550554.1	XP_002548510.1,XP_002545263.1,XP_002545272.1,XP_002545273.1,XP_002545274.1,XP_002545577.1,XP_002545729.1,XP_002545961.1,XP_002546662.1,XP_002547560.1,XP_002547591.1,XP_002547907.1,XP_002548000.1,XP_002548095.1,XP_002548225.1,XP_002548356.1,XP_002548379.1,XP_002548589.1,XP_002548622.1,XP_002549058.1,XP_002549218.1,XP_002549233.1,XP_002549579.1,XP_002549598.1,XP_002549911.1,XP_002550389.1,XP_002550…	0.00660961	0.151509	0.333333
GO:0006412	translation	P	57	293	625	4380	0.0912	0.066895	XP_002545716.1,XP_002545810.1,XP_002547838.1,XP_002545805.1,XP_002550695.1,XP_002549889.1,XP_002550072.1,XP_002547625.1,XP_002548669.1,XP_002546008.1,XP_002545979.1,XP_002546591.1,XP_002546157.1,XP_002547139.1,XP_002545598.1,XP_002545981.1,XP_002548511.1,XP_002548756.1,XP_002550159.1,XP_002550509.1,XP_002547183.1,XP_002547063.1,XP_002547318.1,XP_002549285.1,XP_002550071.1,XP_002546378.1,XP_002547…	XP_002547306.1,XP_002547698.1,XP_002548964.1,XP_002549567.1,XP_002549583.1,XP_002551425.1,XP_002545977.1,XP_002546647.1,XP_002546992.1,XP_002548431.1,XP_002548463.1,XP_002548855.1,XP_002548877.1,XP_002550003.1,XP_002550021.1,XP_002546479.1,XP_002548808.1,XP_002549590.1,XP_002549673.1,XP_002550246.1,XP_002550553.1,XP_002545413.1,XP_002546339.1,XP_002547740.1,XP_002548555.1,XP_002548904.1,XP_002549…	0.00700477	0.159444	0.194539
GO:0042255	ribosome assembly	P	13	45	625	4380	0.0208	0.010274	XP_002545272.1,XP_002545273.1,XP_002548000.1,XP_002548225.1,XP_002548379.1,XP_002548589.1,XP_002549058.1,XP_002549233.1,XP_002550554.1,XP_002547038.1,XP_002548087.1,XP_002551032.1,XP_002548510.1	XP_002545263.1,XP_002545272.1,XP_002545273.1,XP_002545274.1,XP_002545577.1,XP_002545729.1,XP_002545961.1,XP_002546662.1,XP_002547560.1,XP_002547591.1,XP_002547907.1,XP_002548000.1,XP_002548095.1,XP_002548225.1,XP_002548356.1,XP_002548379.1,XP_002548589.1,XP_002548622.1,XP_002549058.1,XP_002549218.1,XP_002549233.1,XP_002549579.1,XP_002549598.1,XP_002549911.1,XP_002550389.1,XP_002550554.1,XP_002550…	0.00811975	0.180101	0.288889
GO:0006839	mitochondrial transport	P	14	50	625	4380	0.0224	0.0114155	XP_002550275.1,XP_002550500.1,XP_002550992.1,XP_002547675.1,XP_002550338.1,XP_002550959.1,XP_002545876.1,XP_002546639.1,XP_002545429.1,XP_002547515.1,XP_002547109.1,XP_002550983.1,XP_002545964.1,XP_002550135.1	XP_002545603.1,XP_002545972.1,XP_002549723.1,XP_002550275.1,XP_002550500.1,XP_002550992.1,XP_002551050.1,XP_002545301.1,XP_002546164.1,XP_002546692.1,XP_002547308.1,XP_002547415.1,XP_002547675.1,XP_002548083.1,XP_002548136.1,XP_002549351.1,XP_002549394.1,XP_002549823.1,XP_002550017.1,XP_002550338.1,XP_002550367.1,XP_002550560.1,XP_002550814.1,XP_002550959.1,XP_002545876.1,XP_002546588.1,XP_002546…	0.00824424	0.180101	0.28
GO:0072655	establishment of protein localization to mitochondrion	P	14	50	625	4380	0.0224	0.0114155	XP_002550275.1,XP_002550500.1,XP_002550992.1,XP_002547675.1,XP_002550338.1,XP_002550959.1,XP_002545876.1,XP_002546639.1,XP_002545429.1,XP_002547515.1,XP_002547109.1,XP_002550983.1,XP_002545964.1,XP_002550135.1	XP_002545603.1,XP_002545972.1,XP_002549723.1,XP_002550275.1,XP_002550500.1,XP_002550992.1,XP_002551050.1,XP_002545301.1,XP_002546164.1,XP_002546692.1,XP_002547308.1,XP_002547415.1,XP_002547675.1,XP_002548083.1,XP_002548136.1,XP_002549351.1,XP_002549394.1,XP_002549823.1,XP_002550017.1,XP_002550338.1,XP_002550367.1,XP_002550560.1,XP_002550814.1,XP_002550959.1,XP_002545876.1,XP_002546588.1,XP_002546…	0.00824424	0.180101	0.28
GO:0070585	protein localization to mitochondrion	P	14	50	625	4380	0.0224	0.0114155	XP_002550275.1,XP_002550500.1,XP_002550992.1,XP_002547675.1,XP_002550338.1,XP_002550959.1,XP_002545876.1,XP_002546639.1,XP_002545429.1,XP_002547515.1,XP_002547109.1,XP_002550983.1,XP_002545964.1,XP_002550135.1	XP_002545603.1,XP_002545972.1,XP_002549723.1,XP_002550275.1,XP_002550500.1,XP_002550992.1,XP_002551050.1,XP_002545301.1,XP_002546164.1,XP_002546692.1,XP_002547308.1,XP_002547415.1,XP_002547675.1,XP_002548083.1,XP_002548136.1,XP_002549351.1,XP_002549394.1,XP_002549823.1,XP_002550017.1,XP_002550338.1,XP_002550367.1,XP_002550560.1,XP_002550814.1,XP_002550959.1,XP_002545876.1,XP_002546588.1,XP_002546…	0.00824424	0.180101	0.28
GO:0043043	peptide biosynthetic process	P	57	297	625	4380	0.0912	0.0678082	XP_002545716.1,XP_002545810.1,XP_002547838.1,XP_002546166.1,XP_002546242.1,XP_002546243.1,XP_002546653.1,XP_002547142.1,XP_002547310.1,XP_002547400.1,XP_002547908.1,XP_002548434.1,XP_002548596.1,XP_002548685.1,XP_002548773.1,XP_002548957.1,XP_002549209.1,XP_002549973.1,XP_002550157.1,XP_002550253.1,XP_002550585.1,XP_002550868.1,XP_002550937.1,XP_002545805.1,XP_002550695.1,XP_002549889.1,XP_002550…	XP_002547306.1,XP_002547698.1,XP_002548964.1,XP_002549567.1,XP_002549583.1,XP_002551425.1,XP_002545977.1,XP_002546647.1,XP_002546992.1,XP_002548431.1,XP_002548463.1,XP_002548855.1,XP_002548877.1,XP_002550003.1,XP_002550021.1,XP_002546479.1,XP_002548808.1,XP_002549590.1,XP_002549673.1,XP_002550246.1,XP_002550553.1,XP_002545413.1,XP_002546339.1,XP_002547740.1,XP_002548555.1,XP_002548904.1,XP_002549…	0.00934064	0.201349	0.191919
GO:0033615	mitochondrial proton-transporting ATP synthase complex assembly	P	4	7	625	4380	0.0064	0.00159817	XP_002545984.1,XP_002547456.1,XP_002548807.1,XP_002550342.1	XP_002545984.1,XP_002547456.1,XP_002548807.1,XP_002549219.1,XP_002550342.1,XP_002550561.1,XP_002550662.1	0.0100455	0.207768	0.571429
GO:1902626	assembly of large subunit precursor of preribosome	P	4	7	625	4380	0.0064	0.00159817	XP_002545300.1,XP_002545600.1,XP_002548225.1,XP_002548379.1	XP_002545300.1,XP_002545600.1,XP_002547963.1,XP_002548225.1,XP_002548379.1,XP_002548512.1,XP_002548816.1	0.0100455	0.207768	0.571429
GO:0006272	leading strand elongation	P	4	7	625	4380	0.0064	0.00159817	XP_002545927.1,XP_002549520.1,XP_002550574.1,XP_002551168.1	XP_002545433.1,XP_002545927.1,XP_002546810.1,XP_002546856.1,XP_002549520.1,XP_002550574.1,XP_002551168.1	0.0100455	0.207768	0.571429
GO:0043461	proton-transporting ATP synthase complex assembly	P	4	7	625	4380	0.0064	0.00159817	XP_002545984.1,XP_002547456.1,XP_002548807.1,XP_002550342.1	XP_002545984.1,XP_002547456.1,XP_002548807.1,XP_002549219.1,XP_002550342.1,XP_002550561.1,XP_002550662.1	0.0100455	0.207768	0.571429
GO:0006627	protein processing involved in protein targeting to mitochondrion	P	3	4	625	4380	0.0048	0.000913242	XP_002550275.1,XP_002550500.1,XP_002550992.1	XP_002550275.1,XP_002550500.1,XP_002550992.1,XP_002551050.1	0.0103405	0.207768	0.75
GO:0022414	reproductive process	P	31	144	625	4380	0.0496	0.0328767	XP_002545869.1,XP_002549296.1,XP_002547632.1,XP_002550696.1,XP_002549333.1,XP_002546036.1,XP_002546817.1,XP_002547316.1,XP_002548861.1,XP_002550084.1,XP_002547379.1,XP_002549527.1,XP_002546885.1,XP_002547527.1,XP_002549776.1,XP_002546346.1,XP_002547297.1,XP_002547336.1,XP_002547705.1,XP_002548924.1,XP_002545733.1,XP_002545734.1,XP_002549380.1,XP_002545989.1,XP_002545894.1,XP_002550466.1,XP_002551…	XP_002545869.1,XP_002547623.1,XP_002548712.1,XP_002546109.1,XP_002548695.1,XP_002545288.1,XP_002545433.1,XP_002547642.1,XP_002547721.1,XP_002549296.1,XP_002548693.1,XP_002550101.1,XP_002545564.1,XP_002546993.1,XP_002547565.1,XP_002547632.1,XP_002547633.1,XP_002548377.1,XP_002551279.1,XP_002545585.1,XP_002545404.1,XP_002547910.1,XP_002549190.1,XP_002549673.1,XP_002546245.1,XP_002549402.1,XP_002546…	0.0105588	0.210851	0.215278
GO:0000018	regulation of DNA recombination	P	6	15	625	4380	0.0096	0.00342466	XP_002548660.1,XP_002549527.1,XP_002549776.1,XP_002545869.1,XP_002547705.1,XP_002550028.1	XP_002548660.1,XP_002549527.1,XP_002546876.1,XP_002549776.1,XP_002545869.1,XP_002548922.1,XP_002550055.1,XP_002547705.1,XP_002547553.1,XP_002550028.1,XP_002548419.1,XP_002550658.1,XP_002546917.1,XP_002548048.1,XP_002546926.1	0.0131099	0.251017	0.4
GO:0043038	amino acid activation	P	12	43	625	4380	0.0192	0.00981735	XP_002546008.1,XP_002545979.1,XP_002546591.1,XP_002546157.1,XP_002550827.1,XP_002550460.1,XP_002550816.1,XP_002548704.1,XP_002550029.1,XP_002546503.1,XP_002548674.1,XP_002550509.1	XP_002546012.1,XP_002546844.1,XP_002549210.1,XP_002550151.1,XP_002550152.1,XP_002550860.1,XP_002546002.1,XP_002549284.1,XP_002546008.1,XP_002550764.1,XP_002550742.1,XP_002550214.1,XP_002546676.1,XP_002546677.1,XP_002545979.1,XP_002551459.1,XP_002546065.1,XP_002547809.1,XP_002551307.1,XP_002546591.1,XP_002546595.1,XP_002549611.1,XP_002546072.1,XP_002550372.1,XP_002546157.1,XP_002550861.1,XP_002548…	0.0143653	0.261605	0.27907
GO:0043039	tRNA aminoacylation	P	12	43	625	4380	0.0192	0.00981735	XP_002546008.1,XP_002545979.1,XP_002546591.1,XP_002546157.1,XP_002550827.1,XP_002550460.1,XP_002550816.1,XP_002548704.1,XP_002550029.1,XP_002546503.1,XP_002548674.1,XP_002550509.1	XP_002546012.1,XP_002546844.1,XP_002549210.1,XP_002550151.1,XP_002550152.1,XP_002550860.1,XP_002546002.1,XP_002549284.1,XP_002546008.1,XP_002550764.1,XP_002550742.1,XP_002550214.1,XP_002546676.1,XP_002546677.1,XP_002545979.1,XP_002551459.1,XP_002546065.1,XP_002547809.1,XP_002551307.1,XP_002546591.1,XP_002546595.1,XP_002549611.1,XP_002546072.1,XP_002550372.1,XP_002546157.1,XP_002550861.1,XP_002548…	0.0143653	0.261605	0.27907
GO:1903046	meiotic cell cycle process	P	21	92	625	4380	0.0336	0.0210046	XP_002545869.1,XP_002549296.1,XP_002550696.1,XP_002549333.1,XP_002547379.1,XP_002549527.1,XP_002549776.1,XP_002546346.1,XP_002547297.1,XP_002547336.1,XP_002547705.1,XP_002548924.1,XP_002545733.1,XP_002545734.1,XP_002549380.1,XP_002545989.1,XP_002545894.1,XP_002550466.1,XP_002551205.1,XP_002551094.1,XP_002547546.1	XP_002545869.1,XP_002547623.1,XP_002548712.1,XP_002546109.1,XP_002548695.1,XP_002545288.1,XP_002545433.1,XP_002547642.1,XP_002547721.1,XP_002549296.1,XP_002548693.1,XP_002550101.1,XP_002547169.1,XP_002548020.1,XP_002550696.1,XP_002549333.1,XP_002551445.1,XP_002545585.1,XP_002547398.1,XP_002547379.1,XP_002548100.1,XP_002548252.1,XP_002545883.1,XP_002546075.1,XP_002546462.1,XP_002546803.1,XP_002547…	0.0172157	0.261605	0.228261
GO:0044237	cellular metabolic process	P	357	2328	625	4380	0.5712	0.531507	XP_002548660.1,XP_002549527.1,XP_002547834.1,XP_002549525.1,XP_002547273.1,XP_002548405.1,XP_002549364.1,XP_002547093.1,XP_002546775.1,XP_002547699.1,XP_002547112.1,XP_002546141.1,XP_002550972.1,XP_002547044.1,XP_002548936.1,XP_002545244.1,XP_002547073.1,XP_002547445.1,XP_002545737.1,XP_002546921.1,XP_002545714.1,XP_002545811.1,XP_002546400.1,XP_002546798.1,XP_002547096.1,XP_002547411.1,XP_002548…	XP_002546926.1,XP_002548660.1,XP_002549527.1,XP_002546453.1,XP_002545228.1,XP_002545786.1,XP_002547298.1,XP_002547547.1,XP_002547690.1,XP_002547834.1,XP_002547957.1,XP_002547964.1,XP_002549525.1,XP_002550340.1,XP_002550365.1,XP_002550462.1,XP_002551316.1,XP_002548639.1,XP_002550108.1,XP_002545998.1,XP_002546147.1,XP_002549342.1,XP_002550092.1,XP_002546513.1,XP_002546927.1,XP_002547273.1,XP_002548…	0.017541	0.261605	0.153351
GO:0006122	mitochondrial electron transport, ubiquinol to cytochrome c	P	4	8	625	4380	0.0064	0.00182648	XP_002547301.1,XP_002547330.1,XP_002548007.1,XP_002550500.1	XP_002547301.1,XP_002547330.1,XP_002547778.1,XP_002547814.1,XP_002548007.1,XP_002548396.1,XP_002549971.1,XP_002550500.1	0.0178463	0.261605	0.5
GO:0070525	tRNA threonylcarbamoyladenosine metabolic process	P	4	8	625	4380	0.0064	0.00182648	XP_002545286.1,XP_002549681.1,XP_002549412.1,XP_002550619.1	XP_002545286.1,XP_002546842.1,XP_002549681.1,XP_002549412.1,XP_002550625.1,XP_002546584.1,XP_002550619.1,XP_002551431.1	0.0178463	0.261605	0.5
GO:0044238	primary metabolic process	P	339	2203	625	4380	0.5424	0.502968	XP_002548660.1,XP_002549527.1,XP_002547834.1,XP_002549525.1,XP_002547273.1,XP_002548405.1,XP_002547093.1,XP_002546775.1,XP_002547699.1,XP_002547112.1,XP_002546141.1,XP_002550972.1,XP_002547044.1,XP_002548936.1,XP_002545244.1,XP_002547073.1,XP_002547445.1,XP_002545737.1,XP_002545714.1,XP_002545811.1,XP_002546400.1,XP_002546798.1,XP_002547096.1,XP_002547411.1,XP_002548087.1,XP_002548117.1,XP_002549…	XP_002546926.1,XP_002548660.1,XP_002549527.1,XP_002546453.1,XP_002545228.1,XP_002545786.1,XP_002547298.1,XP_002547547.1,XP_002547690.1,XP_002547834.1,XP_002547957.1,XP_002547964.1,XP_002549525.1,XP_002550340.1,XP_002550365.1,XP_002550462.1,XP_002551316.1,XP_002548639.1,XP_002550108.1,XP_002546513.1,XP_002546927.1,XP_002547273.1,XP_002548156.1,XP_002548255.1,XP_002548405.1,XP_002549060.1,XP_002549…	0.0184396	0.261605	0.153881
GO:2000242	negative regulation of reproductive process	P	6	16	625	4380	0.0096	0.00365297	XP_002550466.1,XP_002547705.1,XP_002551205.1,XP_002545869.1,XP_002547379.1,XP_002547546.1	XP_002547623.1,XP_002550466.1,XP_002547705.1,XP_002550055.1,XP_002548524.1,XP_002549060.1,XP_002549208.1,XP_002551205.1,XP_002545869.1,XP_002546994.1,XP_002551222.1,XP_002551439.1,XP_002547934.1,XP_002547379.1,XP_002547546.1,XP_002548100.1	0.0185001	0.261605	0.375
GO:0070646	protein modification by small protein removal	P	9	30	625	4380	0.0144	0.00684932	XP_002545691.1,XP_002547120.1,XP_002549262.1,XP_002549951.1,XP_002550018.1,XP_002550313.1,XP_002545956.1,XP_002548171.1,XP_002549709.1	XP_002545691.1,XP_002547782.1,XP_002548518.1,XP_002551344.1,XP_002545875.1,XP_002546555.1,XP_002546858.1,XP_002547120.1,XP_002547785.1,XP_002547842.1,XP_002548150.1,XP_002548461.1,XP_002548728.1,XP_002549262.1,XP_002549378.1,XP_002549422.1,XP_002549423.1,XP_002549626.1,XP_002549940.1,XP_002549951.1,XP_002550018.1,XP_002550313.1,XP_002550352.1,XP_002551066.1,XP_002545956.1,XP_002546695.1,XP_002548…	0.02025	0.261605	0.3
GO:0006518	peptide metabolic process	P	58	315	625	4380	0.0928	0.0719178	XP_002545716.1,XP_002545810.1,XP_002547838.1,XP_002546166.1,XP_002546242.1,XP_002546243.1,XP_002546653.1,XP_002547142.1,XP_002547310.1,XP_002547400.1,XP_002547908.1,XP_002548434.1,XP_002548596.1,XP_002548685.1,XP_002548773.1,XP_002548957.1,XP_002549209.1,XP_002549973.1,XP_002550157.1,XP_002550253.1,XP_002550585.1,XP_002550868.1,XP_002550937.1,XP_002545805.1,XP_002550695.1,XP_002549889.1,XP_002550…	XP_002547306.1,XP_002547698.1,XP_002548964.1,XP_002549567.1,XP_002549583.1,XP_002551425.1,XP_002545977.1,XP_002546647.1,XP_002546992.1,XP_002548431.1,XP_002548463.1,XP_002548855.1,XP_002548877.1,XP_002550003.1,XP_002550021.1,XP_002546479.1,XP_002548808.1,XP_002549590.1,XP_002549673.1,XP_002550246.1,XP_002550553.1,XP_002545413.1,XP_002546339.1,XP_002547740.1,XP_002548555.1,XP_002548904.1,XP_002549…	0.0202821	0.261605	0.184127
GO:0002252	immune effector process	P	2	2	625	4380	0.0032	0.000456621	XP_002549456.1,XP_002551272.1	XP_002549456.1,XP_002551272.1	0.0203337	0.261605	1
GO:0002253	activation of immune response	P	2	2	625	4380	0.0032	0.000456621	XP_002549456.1,XP_002551272.1	XP_002549456.1,XP_002551272.1	0.0203337	0.261605	1
GO:0002683	negative regulation of immune system process	P	2	2	625	4380	0.0032	0.000456621	XP_002549456.1,XP_002551272.1	XP_002549456.1,XP_002551272.1	0.0203337	0.261605	1
GO:0051093	negative regulation of developmental process	P	2	2	625	4380	0.0032	0.000456621	XP_002549380.1,XP_002550466.1	XP_002549380.1,XP_002550466.1	0.0203337	0.261605	1
GO:0002697	regulation of immune effector process	P	2	2	625	4380	0.0032	0.000456621	XP_002549456.1,XP_002551272.1	XP_002549456.1,XP_002551272.1	0.0203337	0.261605	1
GO:0002698	negative regulation of immune effector process	P	2	2	625	4380	0.0032	0.000456621	XP_002549456.1,XP_002551272.1	XP_002549456.1,XP_002551272.1	0.0203337	0.261605	1
GO:0006956	complement activation	P	2	2	625	4380	0.0032	0.000456621	XP_002549456.1,XP_002551272.1	XP_002549456.1,XP_002551272.1	0.0203337	0.261605	1
GO:0050776	regulation of immune response	P	2	2	625	4380	0.0032	0.000456621	XP_002549456.1,XP_002551272.1	XP_002549456.1,XP_002551272.1	0.0203337	0.261605	1
GO:0050777	negative regulation of immune response	P	2	2	625	4380	0.0032	0.000456621	XP_002549456.1,XP_002551272.1	XP_002549456.1,XP_002551272.1	0.0203337	0.261605	1
GO:0050778	positive regulation of immune response	P	2	2	625	4380	0.0032	0.000456621	XP_002549456.1,XP_002551272.1	XP_002549456.1,XP_002551272.1	0.0203337	0.261605	1
GO:0006959	humoral immune response	P	2	2	625	4380	0.0032	0.000456621	XP_002549456.1,XP_002551272.1	XP_002549456.1,XP_002551272.1	0.0203337	0.261605	1
GO:0045596	negative regulation of cell differentiation	P	2	2	625	4380	0.0032	0.000456621	XP_002549380.1,XP_002550466.1	XP_002549380.1,XP_002550466.1	0.0203337	0.261605	1
GO:0032119	sequestering of zinc ion	P	2	2	625	4380	0.0032	0.000456621	XP_002549456.1,XP_002551272.1	XP_002549456.1,XP_002551272.1	0.0203337	0.261605	1
GO:0043939	negative regulation of sporulation	P	2	2	625	4380	0.0032	0.000456621	XP_002549380.1,XP_002550466.1	XP_002549380.1,XP_002550466.1	0.0203337	0.261605	1
GO:0044399	multi-species biofilm formation	P	2	2	625	4380	0.0032	0.000456621	XP_002547834.1,XP_002547836.1	XP_002547834.1,XP_002547836.1	0.0203337	0.261605	1
GO:0060178	regulation of exocyst localization	P	2	2	625	4380	0.0032	0.000456621	XP_002546036.1,XP_002548861.1	XP_002546036.1,XP_002548861.1	0.0203337	0.261605	1
GO:0030449	regulation of complement activation	P	2	2	625	4380	0.0032	0.000456621	XP_002549456.1,XP_002551272.1	XP_002549456.1,XP_002551272.1	0.0203337	0.261605	1
GO:0045916	negative regulation of complement activation	P	2	2	625	4380	0.0032	0.000456621	XP_002549456.1,XP_002551272.1	XP_002549456.1,XP_002551272.1	0.0203337	0.261605	1
GO:0002920	regulation of humoral immune response	P	2	2	625	4380	0.0032	0.000456621	XP_002549456.1,XP_002551272.1	XP_002549456.1,XP_002551272.1	0.0203337	0.261605	1
GO:0002921	negative regulation of humoral immune response	P	2	2	625	4380	0.0032	0.000456621	XP_002549456.1,XP_002551272.1	XP_002549456.1,XP_002551272.1	0.0203337	0.261605	1
GO:0007159	leukocyte cell-cell adhesion	P	2	2	625	4380	0.0032	0.000456621	XP_002549456.1,XP_002551272.1	XP_002549456.1,XP_002551272.1	0.0203337	0.261605	1
GO:0042174	negative regulation of sporulation resulting in formation of a cellular spore	P	2	2	625	4380	0.0032	0.000456621	XP_002550466.1,XP_002549380.1	XP_002550466.1,XP_002549380.1	0.0203337	0.261605	1
GO:0043710	cell adhesion involved in multi-species biofilm formation	P	2	2	625	4380	0.0032	0.000456621	XP_002547834.1,XP_002547836.1	XP_002547834.1,XP_002547836.1	0.0203337	0.261605	1
GO:0045740	positive regulation of DNA replication	P	2	2	625	4380	0.0032	0.000456621	XP_002545869.1,XP_002550216.1	XP_002545869.1,XP_002550216.1	0.0203337	0.261605	1
GO:0032948	regulation of alpha-glucan metabolic process	P	2	2	625	4380	0.0032	0.000456621	XP_002546036.1,XP_002547407.1	XP_002546036.1,XP_002547407.1	0.0203337	0.261605	1
GO:1901858	regulation of mitochondrial DNA metabolic process	P	2	2	625	4380	0.0032	0.000456621	XP_002545622.1,XP_002550216.1	XP_002545622.1,XP_002550216.1	0.0203337	0.261605	1
GO:0034034	purine nucleoside bisphosphate catabolic process	P	2	2	625	4380	0.0032	0.000456621	XP_002545966.1,XP_002551090.1	XP_002545966.1,XP_002551090.1	0.0203337	0.261605	1
GO:0033869	nucleoside bisphosphate catabolic process	P	2	2	625	4380	0.0032	0.000456621	XP_002545966.1,XP_002551090.1	XP_002545966.1,XP_002551090.1	0.0203337	0.261605	1
GO:0070125	mitochondrial translational elongation	P	2	2	625	4380	0.0032	0.000456621	XP_002549285.1,XP_002550071.1	XP_002549285.1,XP_002550071.1	0.0203337	0.261605	1
GO:2000105	positive regulation of DNA-templated DNA replication	P	2	2	625	4380	0.0032	0.000456621	XP_002545869.1,XP_002550216.1	XP_002545869.1,XP_002550216.1	0.0203337	0.261605	1
GO:0032949	regulation of alpha-glucan biosynthetic process	P	2	2	625	4380	0.0032	0.000456621	XP_002546036.1,XP_002547407.1	XP_002546036.1,XP_002547407.1	0.0203337	0.261605	1
GO:0090296	regulation of mitochondrial DNA replication	P	2	2	625	4380	0.0032	0.000456621	XP_002550216.1,XP_002545622.1	XP_002550216.1,XP_002545622.1	0.0203337	0.261605	1
GO:0000821	regulation of arginine metabolic process	P	2	2	625	4380	0.0032	0.000456621	XP_002547699.1,XP_002548967.1	XP_002547699.1,XP_002548967.1	0.0203337	0.261605	1
GO:0030978	alpha-glucan metabolic process	P	2	2	625	4380	0.0032	0.000456621	XP_002546036.1,XP_002547407.1	XP_002546036.1,XP_002547407.1	0.0203337	0.261605	1
GO:0010257	NADH dehydrogenase complex assembly	P	2	2	625	4380	0.0032	0.000456621	XP_002546420.1,XP_002548280.1	XP_002546420.1,XP_002548280.1	0.0203337	0.261605	1
GO:0034462	small-subunit processome assembly	P	2	2	625	4380	0.0032	0.000456621	XP_002548087.1,XP_002551032.1	XP_002548087.1,XP_002551032.1	0.0203337	0.261605	1
GO:0042783	evasion of host immune response	P	2	2	625	4380	0.0032	0.000456621	XP_002549456.1,XP_002551272.1	XP_002549456.1,XP_002551272.1	0.0203337	0.261605	1
GO:0051924	regulation of calcium ion transport	P	2	2	625	4380	0.0032	0.000456621	XP_002546289.1,XP_002548923.1	XP_002546289.1,XP_002548923.1	0.0203337	0.261605	1
GO:0034031	ribonucleoside bisphosphate catabolic process	P	2	2	625	4380	0.0032	0.000456621	XP_002545966.1,XP_002551090.1	XP_002545966.1,XP_002551090.1	0.0203337	0.261605	1
GO:0030979	alpha-glucan biosynthetic process	P	2	2	625	4380	0.0032	0.000456621	XP_002546036.1,XP_002547407.1	XP_002546036.1,XP_002547407.1	0.0203337	0.261605	1
GO:0032981	mitochondrial respiratory chain complex I assembly	P	2	2	625	4380	0.0032	0.000456621	XP_002546420.1,XP_002548280.1	XP_002546420.1,XP_002548280.1	0.0203337	0.261605	1
GO:0042784	evasion of host immune response via regulation of host complement system	P	2	2	625	4380	0.0032	0.000456621	XP_002549456.1,XP_002551272.1	XP_002549456.1,XP_002551272.1	0.0203337	0.261605	1
GO:0000464	endonucleolytic cleavage in ITS1 upstream of 5.8S rRNA from tricistronic rRNA transcript (SSU-rRNA, 5.8S rRNA, LSU-rRNA)	P	2	2	625	4380	0.0032	0.000456621	XP_002547096.1,XP_002549058.1	XP_002547096.1,XP_002549058.1	0.0203337	0.261605	1
GO:0006418	tRNA aminoacylation for protein translation	P	11	40	625	4380	0.0176	0.00913242	XP_002546008.1,XP_002545979.1,XP_002546591.1,XP_002546157.1,XP_002550827.1,XP_002550460.1,XP_002550816.1,XP_002548704.1,XP_002550029.1,XP_002546503.1,XP_002548674.1	XP_002549210.1,XP_002550151.1,XP_002550152.1,XP_002550860.1,XP_002546002.1,XP_002549284.1,XP_002546008.1,XP_002550764.1,XP_002550742.1,XP_002550214.1,XP_002546676.1,XP_002546677.1,XP_002545979.1,XP_002551459.1,XP_002546065.1,XP_002547809.1,XP_002551307.1,XP_002546591.1,XP_002546595.1,XP_002549611.1,XP_002546072.1,XP_002550372.1,XP_002546157.1,XP_002550861.1,XP_002548259.1,XP_002550936.1,XP_002549…	0.0208787	0.26651	0.275
GO:0016043	cellular component organization	P	164	1007	625	4380	0.2624	0.229909	XP_002545502.1,XP_002547832.1,XP_002548773.1,XP_002548871.1,XP_002550066.1,XP_002550369.1,XP_002551234.1,XP_002548488.1,XP_002545272.1,XP_002545273.1,XP_002548000.1,XP_002548225.1,XP_002548379.1,XP_002548589.1,XP_002549058.1,XP_002549233.1,XP_002550554.1,XP_002547038.1,XP_002546775.1,XP_002548660.1,XP_002549776.1,XP_002547044.1,XP_002546921.1,XP_002549333.1,XP_002550619.1,XP_002547632.1,XP_002550…	XP_002545502.1,XP_002546334.1,XP_002546477.1,XP_002547832.1,XP_002548830.1,XP_002549198.1,XP_002549357.1,XP_002549739.1,XP_002549923.1,XP_002550009.1,XP_002550095.1,XP_002550552.1,XP_002545304.1,XP_002546882.1,XP_002546943.1,XP_002547293.1,XP_002547308.1,XP_002547319.1,XP_002547673.1,XP_002547810.1,XP_002548501.1,XP_002548593.1,XP_002548652.1,XP_002548754.1,XP_002548773.1,XP_002548871.1,XP_002550…	0.0219825	0.279504	0.16286
GO:0043604	amide biosynthetic process	P	59	323	625	4380	0.0944	0.0737443	XP_002545716.1,XP_002545810.1,XP_002547838.1,XP_002549435.1,XP_002546166.1,XP_002546242.1,XP_002546243.1,XP_002546653.1,XP_002547142.1,XP_002547310.1,XP_002547400.1,XP_002547908.1,XP_002548434.1,XP_002548596.1,XP_002548685.1,XP_002548773.1,XP_002548957.1,XP_002549209.1,XP_002549973.1,XP_002550157.1,XP_002550253.1,XP_002550585.1,XP_002550868.1,XP_002550937.1,XP_002545805.1,XP_002550695.1,XP_002549…	XP_002547306.1,XP_002547698.1,XP_002548964.1,XP_002549567.1,XP_002549583.1,XP_002551425.1,XP_002545977.1,XP_002546647.1,XP_002546992.1,XP_002548431.1,XP_002548463.1,XP_002548855.1,XP_002548877.1,XP_002550003.1,XP_002550021.1,XP_002546479.1,XP_002548808.1,XP_002549590.1,XP_002549673.1,XP_002550246.1,XP_002550553.1,XP_002545413.1,XP_002546339.1,XP_002547740.1,XP_002548555.1,XP_002548904.1,XP_002549…	0.022536	0.280775	0.182663
GO:0043102	amino acid salvage	P	3	5	625	4380	0.0048	0.00114155	XP_002546989.1,XP_002551248.1,XP_002549797.1	XP_002546971.1,XP_002546989.1,XP_002551248.1,XP_002546733.1,XP_002549797.1	0.0231176	0.280775	0.6
GO:0071267	L-methionine salvage	P	3	5	625	4380	0.0048	0.00114155	XP_002546989.1,XP_002551248.1,XP_002549797.1	XP_002546971.1,XP_002546989.1,XP_002551248.1,XP_002546733.1,XP_002549797.1	0.0231176	0.280775	0.6
GO:0044818	mitotic G2/M transition checkpoint	P	3	5	625	4380	0.0048	0.00114155	XP_002547527.1,XP_002545927.1,XP_002550574.1	XP_002547527.1,XP_002545927.1,XP_002547169.1,XP_002548419.1,XP_002550574.1	0.0231176	0.280775	0.6
GO:0019509	L-methionine salvage from methylthioadenosine	P	3	5	625	4380	0.0048	0.00114155	XP_002546989.1,XP_002549797.1,XP_002551248.1	XP_002546733.1,XP_002546971.1,XP_002546989.1,XP_002549797.1,XP_002551248.1	0.0231176	0.280775	0.6
GO:1900864	mitochondrial RNA modification	P	3	5	625	4380	0.0048	0.00114155	XP_002549681.1,XP_002549412.1,XP_002545286.1	XP_002546842.1,XP_002549681.1,XP_002549412.1,XP_002550625.1,XP_002545286.1	0.0231176	0.280775	0.6
GO:0033314	mitotic DNA replication checkpoint signaling	P	3	5	625	4380	0.0048	0.00114155	XP_002545927.1,XP_002547527.1,XP_002550574.1	XP_002545927.1,XP_002547169.1,XP_002547527.1,XP_002548419.1,XP_002550574.1	0.0231176	0.280775	0.6
GO:0070900	mitochondrial tRNA modification	P	3	5	625	4380	0.0048	0.00114155	XP_002549681.1,XP_002549412.1,XP_002545286.1	XP_002546842.1,XP_002549681.1,XP_002549412.1,XP_002550625.1,XP_002545286.1	0.0231176	0.280775	0.6
GO:0090646	mitochondrial tRNA processing	P	3	5	625	4380	0.0048	0.00114155	XP_002549681.1,XP_002549412.1,XP_002545286.1	XP_002546842.1,XP_002549681.1,XP_002549412.1,XP_002550625.1,XP_002545286.1	0.0231176	0.280775	0.6
GO:0000002	mitochondrial genome maintenance	P	8	26	625	4380	0.0128	0.00593607	XP_002545622.1,XP_002550216.1,XP_002545502.1,XP_002548773.1,XP_002548871.1,XP_002550066.1,XP_002550369.1,XP_002551234.1	XP_002547282.1,XP_002545595.1,XP_002545622.1,XP_002550216.1,XP_002545304.1,XP_002545502.1,XP_002546882.1,XP_002546943.1,XP_002547293.1,XP_002547308.1,XP_002547319.1,XP_002547673.1,XP_002547810.1,XP_002548501.1,XP_002548593.1,XP_002548652.1,XP_002548754.1,XP_002548773.1,XP_002548871.1,XP_002550066.1,XP_002550273.1,XP_002550369.1,XP_002550552.1,XP_002550662.1,XP_002551234.1,XP_002551413.1	0.0240935	0.29046	0.307692
GO:0051445	regulation of meiotic cell cycle	P	6	17	625	4380	0.0096	0.00388128	XP_002545989.1,XP_002550466.1,XP_002547705.1,XP_002551205.1,XP_002545869.1,XP_002550696.1	XP_002548922.1,XP_002550055.1,XP_002545989.1,XP_002550773.1,XP_002550466.1,XP_002547705.1,XP_002548524.1,XP_002549060.1,XP_002549208.1,XP_002551205.1,XP_002550720.1,XP_002545869.1,XP_002546994.1,XP_002551222.1,XP_002551439.1,XP_002547934.1,XP_002550696.1	0.0252282	0.300797	0.352941
GO:0045727	positive regulation of translation	P	6	17	625	4380	0.0096	0.00388128	XP_002547063.1,XP_002546378.1,XP_002547373.1,XP_002548504.1,XP_002550135.1,XP_002547183.1	XP_002548904.1,XP_002550454.1,XP_002546767.1,XP_002547063.1,XP_002547306.1,XP_002550156.1,XP_002546378.1,XP_002547373.1,XP_002547961.1,XP_002548504.1,XP_002550135.1,XP_002549282.1,XP_002545700.1,XP_002546011.1,XP_002547183.1,XP_002550495.1,XP_002550678.1	0.0252282	0.300797	0.352941
GO:0006271	DNA strand elongation involved in DNA replication	P	6	17	625	4380	0.0096	0.00388128	XP_002545927.1,XP_002549520.1,XP_002550574.1,XP_002551168.1,XP_002548660.1,XP_002549527.1	XP_002545433.1,XP_002545927.1,XP_002546810.1,XP_002546856.1,XP_002549520.1,XP_002550574.1,XP_002551168.1,XP_002548712.1,XP_002550565.1,XP_002548334.1,XP_002545935.1,XP_002546112.1,XP_002547412.1,XP_002547663.1,XP_002548660.1,XP_002549527.1,XP_002551193.1	0.0252282	0.300797	0.352941
GO:0019538	protein metabolic process	P	156	959	625	4380	0.2496	0.21895	XP_002547834.1,XP_002549525.1,XP_002547273.1,XP_002548405.1,XP_002550972.1,XP_002545737.1,XP_002545716.1,XP_002545810.1,XP_002547838.1,XP_002547836.1,XP_002546166.1,XP_002546242.1,XP_002546243.1,XP_002546653.1,XP_002547142.1,XP_002547310.1,XP_002547400.1,XP_002547908.1,XP_002548434.1,XP_002548596.1,XP_002548685.1,XP_002548773.1,XP_002548957.1,XP_002549209.1,XP_002549973.1,XP_002550157.1,XP_002550…	XP_002545228.1,XP_002545786.1,XP_002547298.1,XP_002547547.1,XP_002547690.1,XP_002547834.1,XP_002547957.1,XP_002547964.1,XP_002549525.1,XP_002550340.1,XP_002550365.1,XP_002550462.1,XP_002551316.1,XP_002546513.1,XP_002546927.1,XP_002547273.1,XP_002548156.1,XP_002548255.1,XP_002548405.1,XP_002549060.1,XP_002549903.1,XP_002550454.1,XP_002550892.1,XP_002550988.1,XP_002545227.1,XP_002545299.1,XP_002545…	0.0267511	0.317791	0.162669
GO:0044267	cellular protein metabolic process	P	146	893	625	4380	0.2336	0.203881	XP_002547273.1,XP_002548405.1,XP_002550972.1,XP_002545737.1,XP_002545716.1,XP_002545810.1,XP_002547838.1,XP_002546166.1,XP_002546242.1,XP_002546243.1,XP_002546653.1,XP_002547142.1,XP_002547310.1,XP_002547400.1,XP_002547908.1,XP_002548434.1,XP_002548596.1,XP_002548685.1,XP_002548773.1,XP_002548957.1,XP_002549209.1,XP_002549973.1,XP_002550157.1,XP_002550253.1,XP_002550585.1,XP_002550868.1,XP_002550…	XP_002546513.1,XP_002546927.1,XP_002547273.1,XP_002548156.1,XP_002548255.1,XP_002548405.1,XP_002549060.1,XP_002549903.1,XP_002550454.1,XP_002550892.1,XP_002550988.1,XP_002545227.1,XP_002545299.1,XP_002545662.1,XP_002545977.1,XP_002546386.1,XP_002546544.1,XP_002546800.1,XP_002548161.1,XP_002550873.1,XP_002550972.1,XP_002547306.1,XP_002547698.1,XP_002548964.1,XP_002549567.1,XP_002549583.1,XP_002551…	0.0275048	0.319402	0.163494
GO:0008152	metabolic process	P	380	2506	625	4380	0.608	0.572146	XP_002548660.1,XP_002549527.1,XP_002547834.1,XP_002549525.1,XP_002547273.1,XP_002548405.1,XP_002549364.1,XP_002547093.1,XP_002546775.1,XP_002547699.1,XP_002547112.1,XP_002549776.1,XP_002546141.1,XP_002550972.1,XP_002547044.1,XP_002548936.1,XP_002545244.1,XP_002547073.1,XP_002547445.1,XP_002545737.1,XP_002546921.1,XP_002545714.1,XP_002545811.1,XP_002546400.1,XP_002546798.1,XP_002547096.1,XP_002547…	XP_002546926.1,XP_002548660.1,XP_002549527.1,XP_002546453.1,XP_002545228.1,XP_002545786.1,XP_002547298.1,XP_002547547.1,XP_002547690.1,XP_002547834.1,XP_002547957.1,XP_002547964.1,XP_002549525.1,XP_002550340.1,XP_002550365.1,XP_002550462.1,XP_002551316.1,XP_002548639.1,XP_002550108.1,XP_002545998.1,XP_002546147.1,XP_002549342.1,XP_002550092.1,XP_002546513.1,XP_002546927.1,XP_002547273.1,XP_002548…	0.0275864	0.319402	0.151636
GO:0065003	protein-containing complex assembly	P	53	289	625	4380	0.0848	0.0659817	XP_002545272.1,XP_002545273.1,XP_002548000.1,XP_002548225.1,XP_002548379.1,XP_002548589.1,XP_002549058.1,XP_002549233.1,XP_002550554.1,XP_002547038.1,XP_002547044.1,XP_002549807.1,XP_002545716.1,XP_002547735.1,XP_002550883.1,XP_002545894.1,XP_002546182.1,XP_002550972.1,XP_002545238.1,XP_002546506.1,XP_002546420.1,XP_002548280.1,XP_002547336.1,XP_002550835.1,XP_002545984.1,XP_002547456.1,XP_002548…	XP_002545263.1,XP_002545272.1,XP_002545273.1,XP_002545274.1,XP_002545577.1,XP_002545729.1,XP_002545961.1,XP_002546662.1,XP_002547560.1,XP_002547591.1,XP_002547907.1,XP_002548000.1,XP_002548095.1,XP_002548225.1,XP_002548356.1,XP_002548379.1,XP_002548589.1,XP_002548622.1,XP_002549058.1,XP_002549218.1,XP_002549233.1,XP_002549579.1,XP_002549598.1,XP_002549911.1,XP_002550389.1,XP_002550554.1,XP_002550…	0.0277473	0.319402	0.183391
GO:0006022	aminoglycan metabolic process	P	5	13	625	4380	0.008	0.00296804	XP_002547121.1,XP_002546471.1,XP_002548160.1,XP_002549288.1,XP_002548110.1	XP_002547261.1,XP_002547121.1,XP_002545482.1,XP_002547843.1,XP_002546471.1,XP_002548153.1,XP_002548160.1,XP_002549288.1,XP_002550802.1,XP_002551423.1,XP_002548110.1,XP_002549354.1,XP_002549957.1	0.027878	0.319402	0.384615
GO:0006030	chitin metabolic process	P	5	13	625	4380	0.008	0.00296804	XP_002547121.1,XP_002546471.1,XP_002548160.1,XP_002549288.1,XP_002548110.1	XP_002547261.1,XP_002547121.1,XP_002545482.1,XP_002547843.1,XP_002546471.1,XP_002548153.1,XP_002548160.1,XP_002549288.1,XP_002550802.1,XP_002551423.1,XP_002548110.1,XP_002549354.1,XP_002549957.1	0.027878	0.319402	0.384615
GO:0051274	beta-glucan biosynthetic process	P	5	13	625	4380	0.008	0.00296804	XP_002546214.1,XP_002550362.1,XP_002548275.1,XP_002549773.1,XP_002546036.1	XP_002546214.1,XP_002550362.1,XP_002550363.1,XP_002545736.1,XP_002547982.1,XP_002548275.1,XP_002549773.1,XP_002546036.1,XP_002546993.1,XP_002549688.1,XP_002546245.1,XP_002548002.1,XP_002550651.1	0.027878	0.319402	0.384615
GO:0003006	developmental process involved in reproduction	P	15	63	625	4380	0.024	0.0143836	XP_002546885.1,XP_002547527.1,XP_002546346.1,XP_002547297.1,XP_002547336.1,XP_002547705.1,XP_002548924.1,XP_002545733.1,XP_002545734.1,XP_002549380.1,XP_002548861.1,XP_002545894.1,XP_002550466.1,XP_002550798.1,XP_002546289.1	XP_002545404.1,XP_002545585.1,XP_002547910.1,XP_002549190.1,XP_002549673.1,XP_002546876.1,XP_002549660.1,XP_002545340.1,XP_002546109.1,XP_002546885.1,XP_002547527.1,XP_002551116.1,XP_002548419.1,XP_002549465.1,XP_002546301.1,XP_002547333.1,XP_002545868.1,XP_002546147.1,XP_002546238.1,XP_002546346.1,XP_002547297.1,XP_002547336.1,XP_002547705.1,XP_002548107.1,XP_002548252.1,XP_002548368.1,XP_002548…	0.0284851	0.319402	0.238095
GO:0090151	establishment of protein localization to mitochondrial membrane	P	7	22	625	4380	0.0112	0.00502283	XP_002545876.1,XP_002546639.1,XP_002545429.1,XP_002547515.1,XP_002547109.1,XP_002550983.1,XP_002550135.1	XP_002545876.1,XP_002546588.1,XP_002546639.1,XP_002547961.1,XP_002550662.1,XP_002545239.1,XP_002545363.1,XP_002545429.1,XP_002546656.1,XP_002547515.1,XP_002550826.1,XP_002550915.1,XP_002551268.1,XP_002545304.1,XP_002547109.1,XP_002547319.1,XP_002548154.1,XP_002550552.1,XP_002550704.1,XP_002550814.1,XP_002550983.1,XP_002550135.1	0.02851	0.319402	0.318182
GO:0017004	cytochrome complex assembly	P	7	22	625	4380	0.0112	0.00502283	XP_002545238.1,XP_002546506.1,XP_002549086.1,XP_002545876.1,XP_002547373.1,XP_002548504.1,XP_002550357.1	XP_002546438.1,XP_002548637.1,XP_002545238.1,XP_002546506.1,XP_002551068.1,XP_002545528.1,XP_002546588.1,XP_002546987.1,XP_002547840.1,XP_002548054.1,XP_002548465.1,XP_002548897.1,XP_002549065.1,XP_002549086.1,XP_002549904.1,XP_002550570.1,XP_002545876.1,XP_002547373.1,XP_002547814.1,XP_002548504.1,XP_002548863.1,XP_002550357.1	0.02851	0.319402	0.318182
GO:0042546	cell wall biogenesis	P	17	74	625	4380	0.0272	0.016895	XP_002547834.1,XP_002549525.1,XP_002546471.1,XP_002548160.1,XP_002549288.1,XP_002546817.1,XP_002547953.1,XP_002549773.1,XP_002550084.1,XP_002545733.1,XP_002545734.1,XP_002549380.1,XP_002548110.1,XP_002546910.1,XP_002549640.1,XP_002550823.1,XP_002546036.1	XP_002545228.1,XP_002545786.1,XP_002547298.1,XP_002547547.1,XP_002547690.1,XP_002547834.1,XP_002547957.1,XP_002547964.1,XP_002549525.1,XP_002550340.1,XP_002550365.1,XP_002550462.1,XP_002551316.1,XP_002546471.1,XP_002548153.1,XP_002548160.1,XP_002549288.1,XP_002550802.1,XP_002551423.1,XP_002545291.1,XP_002545443.1,XP_002546508.1,XP_002546817.1,XP_002546875.1,XP_002547953.1,XP_002548431.1,XP_002548…	0.0285485	0.319402	0.22973
GO:0015976	carbon utilization	P	4	9	625	4380	0.0064	0.00205479	XP_002546221.1,XP_002547883.1,XP_002549092.1,XP_002549435.1	XP_002546221.1,XP_002546280.1,XP_002546501.1,XP_002547725.1,XP_002547883.1,XP_002548734.1,XP_002549092.1,XP_002549347.1,XP_002549435.1	0.0285548	0.319402	0.444444
GO:0009225	nucleotide-sugar metabolic process	P	4	9	625	4380	0.0064	0.00205479	XP_002546535.1,XP_002547130.1,XP_002548110.1,XP_002548275.1	XP_002545736.1,XP_002546038.1,XP_002546535.1,XP_002547130.1,XP_002548110.1,XP_002547690.1,XP_002550356.1,XP_002550323.1,XP_002548275.1	0.0285548	0.319402	0.444444
GO:0006038	cell wall chitin biosynthetic process	P	4	9	625	4380	0.0064	0.00205479	XP_002548110.1,XP_002546471.1,XP_002548160.1,XP_002549288.1	XP_002548110.1,XP_002549354.1,XP_002549957.1,XP_002546471.1,XP_002548153.1,XP_002548160.1,XP_002549288.1,XP_002550802.1,XP_002551423.1	0.0285548	0.319402	0.444444
GO:0000963	mitochondrial RNA processing	P	4	9	625	4380	0.0064	0.00205479	XP_002547543.1,XP_002549681.1,XP_002549412.1,XP_002545286.1	XP_002549794.1,XP_002547282.1,XP_002547543.1,XP_002546842.1,XP_002549681.1,XP_002549412.1,XP_002550625.1,XP_002545286.1,XP_002547810.1	0.0285548	0.319402	0.444444
GO:0070071	proton-transporting two-sector ATPase complex assembly	P	4	9	625	4380	0.0064	0.00205479	XP_002545984.1,XP_002547456.1,XP_002548807.1,XP_002550342.1	XP_002545984.1,XP_002547456.1,XP_002548807.1,XP_002549219.1,XP_002550342.1,XP_002550561.1,XP_002550662.1,XP_002545976.1,XP_002549215.1	0.0285548	0.319402	0.444444
GO:0006526	arginine biosynthetic process	P	4	9	625	4380	0.0064	0.00205479	XP_002551103.1,XP_002545418.1,XP_002546171.1,XP_002549135.1	XP_002550878.1,XP_002551103.1,XP_002545418.1,XP_002546171.1,XP_002546223.1,XP_002549135.1,XP_002550232.1,XP_002550750.1,XP_002551440.1	0.0285548	0.319402	0.444444
GO:0044260	cellular macromolecule metabolic process	P	186	1163	625	4380	0.2976	0.265525	XP_002548660.1,XP_002549527.1,XP_002547834.1,XP_002549525.1,XP_002547273.1,XP_002548405.1,XP_002546141.1,XP_002550972.1,XP_002545737.1,XP_002551106.1,XP_002545869.1,XP_002549296.1,XP_002549333.1,XP_002550619.1,XP_002546009.1,XP_002550369.1,XP_002547527.1,XP_002550212.1,XP_002549978.1,XP_002545636.1,XP_002545927.1,XP_002547543.1,XP_002545716.1,XP_002545810.1,XP_002547838.1,XP_002547836.1,XP_002550…	XP_002546926.1,XP_002548660.1,XP_002549527.1,XP_002545228.1,XP_002545786.1,XP_002547298.1,XP_002547547.1,XP_002547690.1,XP_002547834.1,XP_002547957.1,XP_002547964.1,XP_002549525.1,XP_002550340.1,XP_002550365.1,XP_002550462.1,XP_002551316.1,XP_002546513.1,XP_002546927.1,XP_002547273.1,XP_002548156.1,XP_002548255.1,XP_002548405.1,XP_002549060.1,XP_002549903.1,XP_002550454.1,XP_002550892.1,XP_002550…	0.028804	0.321086	0.159931
GO:0051321	meiotic cell cycle	P	21	97	625	4380	0.0336	0.0221461	XP_002545869.1,XP_002549296.1,XP_002550696.1,XP_002549333.1,XP_002547379.1,XP_002549527.1,XP_002549776.1,XP_002546346.1,XP_002547297.1,XP_002547336.1,XP_002547705.1,XP_002548924.1,XP_002545733.1,XP_002545734.1,XP_002549380.1,XP_002545989.1,XP_002545894.1,XP_002550466.1,XP_002551205.1,XP_002551094.1,XP_002547546.1	XP_002545869.1,XP_002547623.1,XP_002548712.1,XP_002546109.1,XP_002548695.1,XP_002545288.1,XP_002545433.1,XP_002547642.1,XP_002547721.1,XP_002549296.1,XP_002548693.1,XP_002550101.1,XP_002547169.1,XP_002548020.1,XP_002550696.1,XP_002549333.1,XP_002551445.1,XP_002545585.1,XP_002547398.1,XP_002547379.1,XP_002548100.1,XP_002548252.1,XP_002545883.1,XP_002546075.1,XP_002546462.1,XP_002546803.1,XP_002547…	0.0301023	0.334412	0.216495
GO:0051726	regulation of cell cycle	P	29	144	625	4380	0.0464	0.0328767	XP_002547273.1,XP_002548405.1,XP_002550640.1,XP_002550696.1,XP_002549709.1,XP_002545814.1,XP_002546979.1,XP_002551384.1,XP_002549667.1,XP_002547527.1,XP_002548861.1,XP_002545716.1,XP_002549776.1,XP_002545869.1,XP_002545927.1,XP_002549861.1,XP_002549713.1,XP_002550574.1,XP_002545989.1,XP_002550466.1,XP_002549527.1,XP_002547705.1,XP_002551205.1,XP_002545607.1,XP_002547379.1,XP_002547546.1,XP_002546…	XP_002548368.1,XP_002548855.1,XP_002546156.1,XP_002546640.1,XP_002546736.1,XP_002547144.1,XP_002547929.1,XP_002550563.1,XP_002546513.1,XP_002546927.1,XP_002547273.1,XP_002548156.1,XP_002548255.1,XP_002548405.1,XP_002549060.1,XP_002549903.1,XP_002550454.1,XP_002550892.1,XP_002550988.1,XP_002545929.1,XP_002546544.1,XP_002546978.1,XP_002550640.1,XP_002547169.1,XP_002550696.1,XP_002545386.1,XP_002549…	0.0310375	0.343629	0.201389
GO:0007117	budding cell bud growth	P	6	18	625	4380	0.0096	0.00410959	XP_002547316.1,XP_002548861.1,XP_002550084.1,XP_002545869.1,XP_002546036.1,XP_002546817.1	XP_002547270.1,XP_002547316.1,XP_002548861.1,XP_002549034.1,XP_002549255.1,XP_002549273.1,XP_002549357.1,XP_002549656.1,XP_002549710.1,XP_002550068.1,XP_002550084.1,XP_002551146.1,XP_002545869.1,XP_002546036.1,XP_002546817.1,XP_002548796.1,XP_002550205.1,XP_002551206.1	0.0334074	0.364903	0.333333
GO:0022616	DNA strand elongation	P	6	18	625	4380	0.0096	0.00410959	XP_002548660.1,XP_002549527.1,XP_002545927.1,XP_002549520.1,XP_002550574.1,XP_002551168.1	XP_002545935.1,XP_002546112.1,XP_002547412.1,XP_002547663.1,XP_002548660.1,XP_002549527.1,XP_002551193.1,XP_002545433.1,XP_002545927.1,XP_002546810.1,XP_002546856.1,XP_002549520.1,XP_002550574.1,XP_002551168.1,XP_002547623.1,XP_002548712.1,XP_002550565.1,XP_002548334.1	0.0334074	0.364903	0.333333
GO:0006261	DNA-templated DNA replication	P	18	81	625	4380	0.0288	0.0184932	XP_002547735.1,XP_002550883.1,XP_002549527.1,XP_002550952.1,XP_002547527.1,XP_002550696.1,XP_002548660.1,XP_002545927.1,XP_002549520.1,XP_002550574.1,XP_002551168.1,XP_002545869.1,XP_002547705.1,XP_002550753.1,XP_002549713.1,XP_002545622.1,XP_002550216.1,XP_002550212.1	XP_002547282.1,XP_002545577.1,XP_002545920.1,XP_002545935.1,XP_002546112.1,XP_002547360.1,XP_002547412.1,XP_002547663.1,XP_002547735.1,XP_002548354.1,XP_002548902.1,XP_002549598.1,XP_002549911.1,XP_002550045.1,XP_002550883.1,XP_002546323.1,XP_002546803.1,XP_002547439.1,XP_002547623.1,XP_002549527.1,XP_002549553.1,XP_002550952.1,XP_002546663.1,XP_002549514.1,XP_002545673.1,XP_002546065.1,XP_002546…	0.0336933	0.366795	0.222222
GO:0090329	regulation of DNA-templated DNA replication	P	7	23	625	4380	0.0112	0.00525114	XP_002545869.1,XP_002547705.1,XP_002550753.1,XP_002549713.1,XP_002545622.1,XP_002550216.1,XP_002549527.1	XP_002545869.1,XP_002545577.1,XP_002547360.1,XP_002547513.1,XP_002547705.1,XP_002547804.1,XP_002549598.1,XP_002549911.1,XP_002550099.1,XP_002550753.1,XP_002550945.1,XP_002549580.1,XP_002546876.1,XP_002549713.1,XP_002548419.1,XP_002546640.1,XP_002546717.1,XP_002548855.1,XP_002545622.1,XP_002550216.1,XP_002549527.1,XP_002547846.1,XP_002550494.1	0.0361031	0.390417	0.304348
GO:0051273	beta-glucan metabolic process	P	5	14	625	4380	0.008	0.00319635	XP_002546214.1,XP_002550362.1,XP_002548275.1,XP_002549773.1,XP_002546036.1	XP_002546214.1,XP_002550362.1,XP_002550363.1,XP_002545736.1,XP_002547982.1,XP_002548275.1,XP_002549773.1,XP_002546036.1,XP_002549385.1,XP_002546993.1,XP_002549688.1,XP_002546245.1,XP_002548002.1,XP_002550651.1	0.0384087	0.412609	0.357143
GO:0022402	cell cycle process	P	58	327	625	4380	0.0928	0.0746575	XP_002548488.1,XP_002546775.1,XP_002545869.1,XP_002546496.1,XP_002547273.1,XP_002549713.1,XP_002550524.1,XP_002545490.1,XP_002546607.1,XP_002549296.1,XP_002547093.1,XP_002549807.1,XP_002550769.1,XP_002550696.1,XP_002547735.1,XP_002550883.1,XP_002549333.1,XP_002545837.1,XP_002546009.1,XP_002547546.1,XP_002549520.1,XP_002550574.1,XP_002550952.1,XP_002551168.1,XP_002545927.1,XP_002547379.1,XP_002548…	XP_002548488.1,XP_002548803.1,XP_002551279.1,XP_002545621.1,XP_002545841.1,XP_002546463.1,XP_002546717.1,XP_002546775.1,XP_002547081.1,XP_002547623.1,XP_002547790.1,XP_002548084.1,XP_002549079.1,XP_002550076.1,XP_002550110.1,XP_002550403.1,XP_002551236.1,XP_002551355.1,XP_002548368.1,XP_002548855.1,XP_002546156.1,XP_002546640.1,XP_002546736.1,XP_002547144.1,XP_002547929.1,XP_002550563.1,XP_002545…	0.04011	0.420964	0.17737
GO:0140694	non-membrane-bounded organelle assembly	P	17	77	625	4380	0.0272	0.0175799	XP_002545272.1,XP_002545273.1,XP_002548000.1,XP_002548225.1,XP_002548379.1,XP_002548589.1,XP_002549058.1,XP_002549233.1,XP_002550554.1,XP_002547038.1,XP_002549807.1,XP_002545869.1,XP_002548087.1,XP_002551032.1,XP_002547800.1,XP_002549861.1,XP_002548510.1	XP_002545263.1,XP_002545272.1,XP_002545273.1,XP_002545274.1,XP_002545577.1,XP_002545729.1,XP_002545961.1,XP_002546662.1,XP_002547560.1,XP_002547591.1,XP_002547907.1,XP_002548000.1,XP_002548095.1,XP_002548225.1,XP_002548356.1,XP_002548379.1,XP_002548589.1,XP_002548622.1,XP_002549058.1,XP_002549218.1,XP_002549233.1,XP_002549579.1,XP_002549598.1,XP_002549911.1,XP_002550389.1,XP_002550554.1,XP_002550…	0.0405575	0.420964	0.220779
GO:0007049	cell cycle	P	62	353	625	4380	0.0992	0.0805936	XP_002548488.1,XP_002546775.1,XP_002547273.1,XP_002548405.1,XP_002545869.1,XP_002546496.1,XP_002549713.1,XP_002550524.1,XP_002545490.1,XP_002546607.1,XP_002549296.1,XP_002550640.1,XP_002547093.1,XP_002549807.1,XP_002550769.1,XP_002550696.1,XP_002547735.1,XP_002550883.1,XP_002549333.1,XP_002545837.1,XP_002546009.1,XP_002547546.1,XP_002549520.1,XP_002550574.1,XP_002550952.1,XP_002551168.1,XP_002545…	XP_002548488.1,XP_002548803.1,XP_002551279.1,XP_002545621.1,XP_002545841.1,XP_002546463.1,XP_002546717.1,XP_002546775.1,XP_002547081.1,XP_002547623.1,XP_002547790.1,XP_002548084.1,XP_002549079.1,XP_002550076.1,XP_002550110.1,XP_002550403.1,XP_002551236.1,XP_002551355.1,XP_002548368.1,XP_002548855.1,XP_002546156.1,XP_002546640.1,XP_002546736.1,XP_002547144.1,XP_002547929.1,XP_002550563.1,XP_002546…	0.04126	0.420964	0.175637
GO:1903530	regulation of secretion by cell	P	3	6	625	4380	0.0048	0.00136986	XP_002546212.1,XP_002548861.1,XP_002548967.1	XP_002546181.1,XP_002546212.1,XP_002547337.1,XP_002548861.1,XP_002550757.1,XP_002548967.1	0.041385	0.420964	0.5
GO:0046487	glyoxylate metabolic process	P	3	6	625	4380	0.0048	0.00136986	XP_002546127.1,XP_002549092.1,XP_002550404.1	XP_002546127.1,XP_002547215.1,XP_002549092.1,XP_002550404.1,XP_002550626.1,XP_002551208.1	0.041385	0.420964	0.5
GO:0006097	glyoxylate cycle	P	3	6	625	4380	0.0048	0.00136986	XP_002546127.1,XP_002549092.1,XP_002550404.1	XP_002546127.1,XP_002547215.1,XP_002549092.1,XP_002550404.1,XP_002550626.1,XP_002551208.1	0.041385	0.420964	0.5
GO:0017157	regulation of exocytosis	P	3	6	625	4380	0.0048	0.00136986	XP_002548861.1,XP_002548967.1,XP_002546212.1	XP_002547337.1,XP_002548861.1,XP_002550757.1,XP_002548967.1,XP_002546181.1,XP_002546212.1	0.041385	0.420964	0.5
GO:0051046	regulation of secretion	P	3	6	625	4380	0.0048	0.00136986	XP_002546212.1,XP_002548861.1,XP_002548967.1	XP_002546181.1,XP_002546212.1,XP_002547337.1,XP_002548861.1,XP_002550757.1,XP_002548967.1	0.041385	0.420964	0.5
GO:0009226	nucleotide-sugar biosynthetic process	P	3	6	625	4380	0.0048	0.00136986	XP_002546535.1,XP_002547130.1,XP_002548110.1	XP_002546535.1,XP_002547130.1,XP_002548110.1,XP_002547690.1,XP_002550356.1,XP_002550323.1	0.041385	0.420964	0.5
GO:0046471	phosphatidylglycerol metabolic process	P	3	6	625	4380	0.0048	0.00136986	XP_002550612.1,XP_002547567.1,XP_002547028.1	XP_002549987.1,XP_002550612.1,XP_002548508.1,XP_002547567.1,XP_002547028.1,XP_002547807.1	0.041385	0.420964	0.5
GO:0016926	protein desumoylation	P	3	6	625	4380	0.0048	0.00136986	XP_002549709.1,XP_002545956.1,XP_002548171.1	XP_002549709.1,XP_002549742.1,XP_002550347.1,XP_002545956.1,XP_002546695.1,XP_002548171.1	0.041385	0.420964	0.5
GO:0070058	tRNA gene clustering	P	3	6	625	4380	0.0048	0.00136986	XP_002547379.1,XP_002547546.1,XP_002550952.1	XP_002547379.1,XP_002547546.1,XP_002548100.1,XP_002549441.1,XP_002549553.1,XP_002550952.1	0.041385	0.420964	0.5
GO:0006023	aminoglycan biosynthetic process	P	4	10	625	4380	0.0064	0.00228311	XP_002546471.1,XP_002548160.1,XP_002549288.1,XP_002548110.1	XP_002547261.1,XP_002546471.1,XP_002548153.1,XP_002548160.1,XP_002549288.1,XP_002550802.1,XP_002551423.1,XP_002548110.1,XP_002549354.1,XP_002549957.1	0.0423355	0.426632	0.4
GO:0006031	chitin biosynthetic process	P	4	10	625	4380	0.0064	0.00228311	XP_002546471.1,XP_002548160.1,XP_002549288.1,XP_002548110.1	XP_002546471.1,XP_002548153.1,XP_002548160.1,XP_002549288.1,XP_002550802.1,XP_002551423.1,XP_002548110.1,XP_002549354.1,XP_002549957.1,XP_002547261.1	0.0423355	0.426632	0.4
GO:1901073	glucosamine-containing compound biosynthetic process	P	4	10	625	4380	0.0064	0.00228311	XP_002546471.1,XP_002548160.1,XP_002549288.1,XP_002548110.1	XP_002547261.1,XP_002546471.1,XP_002548153.1,XP_002548160.1,XP_002549288.1,XP_002550802.1,XP_002551423.1,XP_002548110.1,XP_002549354.1,XP_002549957.1	0.0423355	0.426632	0.4
GO:0034250	positive regulation of cellular amide metabolic process	P	6	19	625	4380	0.0096	0.0043379	XP_002547183.1,XP_002547063.1,XP_002546378.1,XP_002547373.1,XP_002548504.1,XP_002550135.1	XP_002545700.1,XP_002546011.1,XP_002547183.1,XP_002550495.1,XP_002550678.1,XP_002548904.1,XP_002550454.1,XP_002546767.1,XP_002547063.1,XP_002547306.1,XP_002550156.1,XP_002546378.1,XP_002547373.1,XP_002547961.1,XP_002548504.1,XP_002550135.1,XP_002549282.1,XP_002550422.1,XP_002546201.1	0.0431253	0.429275	0.315789
GO:0000055	ribosomal large subunit export from nucleus	P	6	19	625	4380	0.0096	0.0043379	XP_002545814.1,XP_002547226.1,XP_002548012.1,XP_002548900.1,XP_002549345.1,XP_002549750.1	XP_002545263.1,XP_002545526.1,XP_002545729.1,XP_002545814.1,XP_002545882.1,XP_002546241.1,XP_002546507.1,XP_002546869.1,XP_002547226.1,XP_002547745.1,XP_002547808.1,XP_002548012.1,XP_002548900.1,XP_002549345.1,XP_002549750.1,XP_002550096.1,XP_002550353.1,XP_002550488.1,XP_002551278.1	0.0431253	0.429275	0.315789
GO:0006275	regulation of DNA replication	P	7	24	625	4380	0.0112	0.00547945	XP_002545869.1,XP_002547705.1,XP_002550753.1,XP_002549713.1,XP_002545622.1,XP_002550216.1,XP_002549527.1	XP_002545869.1,XP_002545577.1,XP_002547360.1,XP_002547513.1,XP_002547705.1,XP_002547804.1,XP_002549598.1,XP_002549911.1,XP_002550099.1,XP_002550753.1,XP_002550945.1,XP_002549580.1,XP_002546876.1,XP_002549713.1,XP_002548419.1,XP_002546640.1,XP_002546717.1,XP_002548855.1,XP_002545622.1,XP_002550216.1,XP_002549527.1,XP_002547846.1,XP_002550494.1,XP_002545433.1	0.0449189	0.443565	0.291667
GO:0007062	sister chromatid cohesion	P	8	29	625	4380	0.0128	0.006621	XP_002545927.1,XP_002545869.1,XP_002546009.1,XP_002547546.1,XP_002549520.1,XP_002550574.1,XP_002550952.1,XP_002551168.1	XP_002545927.1,XP_002545949.1,XP_002546193.1,XP_002547398.1,XP_002547565.1,XP_002548252.1,XP_002548375.1,XP_002548419.1,XP_002549402.1,XP_002549820.1,XP_002549924.1,XP_002550546.1,XP_002550623.1,XP_002545433.1,XP_002546323.1,XP_002548613.1,XP_002549441.1,XP_002550793.1,XP_002551024.1,XP_002547945.1,XP_002545869.1,XP_002547478.1,XP_002546009.1,XP_002546856.1,XP_002547546.1,XP_002549520.1,XP_002550…	0.0450149	0.443565	0.275862
GO:0043933	protein-containing complex organization	P	60	342	625	4380	0.096	0.0780822	XP_002545272.1,XP_002545273.1,XP_002548000.1,XP_002548225.1,XP_002548379.1,XP_002548589.1,XP_002549058.1,XP_002549233.1,XP_002550554.1,XP_002547038.1,XP_002547044.1,XP_002549807.1,XP_002545716.1,XP_002547735.1,XP_002550883.1,XP_002545894.1,XP_002549713.1,XP_002550524.1,XP_002546182.1,XP_002550972.1,XP_002545238.1,XP_002546506.1,XP_002549861.1,XP_002546420.1,XP_002548280.1,XP_002547336.1,XP_002550…	XP_002545263.1,XP_002545272.1,XP_002545273.1,XP_002545274.1,XP_002545577.1,XP_002545729.1,XP_002545961.1,XP_002546662.1,XP_002547560.1,XP_002547591.1,XP_002547907.1,XP_002548000.1,XP_002548095.1,XP_002548225.1,XP_002548356.1,XP_002548379.1,XP_002548589.1,XP_002548622.1,XP_002549058.1,XP_002549218.1,XP_002549233.1,XP_002549579.1,XP_002549598.1,XP_002549911.1,XP_002550389.1,XP_002550554.1,XP_002550…	0.045106	0.443565	0.175439
GO:0048285	organelle fission	P	26	131	625	4380	0.0416	0.0299087	XP_002548488.1,XP_002546775.1,XP_002550696.1,XP_002545927.1,XP_002547379.1,XP_002547546.1,XP_002548660.1,XP_002550952.1,XP_002549709.1,XP_002551384.1,XP_002549667.1,XP_002548861.1,XP_002545869.1,XP_002549333.1,XP_002549527.1,XP_002547175.1,XP_002549807.1,XP_002549776.1,XP_002550644.1,XP_002551075.1,XP_002545989.1,XP_002547705.1,XP_002551205.1,XP_002551094.1,XP_002547832.1,XP_002549861.1	XP_002548488.1,XP_002548803.1,XP_002551279.1,XP_002545621.1,XP_002545841.1,XP_002546463.1,XP_002546717.1,XP_002546775.1,XP_002547081.1,XP_002547623.1,XP_002547790.1,XP_002548084.1,XP_002549079.1,XP_002550076.1,XP_002550110.1,XP_002550403.1,XP_002551236.1,XP_002551355.1,XP_002548621.1,XP_002549422.1,XP_002549739.1,XP_002547299.1,XP_002549919.1,XP_002546109.1,XP_002548695.1,XP_002548693.1,XP_002550…	0.046512	0.456014	0.198473
GO:0006626	protein targeting to mitochondrion	P	11	45	625	4380	0.0176	0.010274	XP_002550275.1,XP_002550500.1,XP_002550992.1,XP_002547675.1,XP_002550338.1,XP_002550959.1,XP_002545429.1,XP_002547515.1,XP_002547109.1,XP_002550983.1,XP_002545964.1	XP_002550275.1,XP_002550500.1,XP_002550992.1,XP_002551050.1,XP_002545301.1,XP_002546164.1,XP_002546692.1,XP_002547308.1,XP_002547415.1,XP_002547675.1,XP_002548083.1,XP_002548136.1,XP_002549351.1,XP_002549394.1,XP_002549823.1,XP_002550017.1,XP_002550338.1,XP_002550367.1,XP_002550560.1,XP_002550814.1,XP_002550959.1,XP_002545239.1,XP_002545363.1,XP_002545429.1,XP_002546656.1,XP_002547515.1,XP_002550…	0.0473037	0.462383	0.244444
GO:0034641	cellular nitrogen compound metabolic process	P	226	1453	625	4380	0.3616	0.331735	XP_002548660.1,XP_002549527.1,XP_002546775.1,XP_002547699.1,XP_002547112.1,XP_002547093.1,XP_002546141.1,XP_002547044.1,XP_002548936.1,XP_002545244.1,XP_002547073.1,XP_002547445.1,XP_002545714.1,XP_002545811.1,XP_002546400.1,XP_002546798.1,XP_002547096.1,XP_002547411.1,XP_002548087.1,XP_002548117.1,XP_002549257.1,XP_002549387.1,XP_002549777.1,XP_002550459.1,XP_002551032.1,XP_002551276.1,XP_002551…	XP_002546926.1,XP_002548660.1,XP_002549527.1,XP_002545383.1,XP_002547553.1,XP_002548345.1,XP_002549368.1,XP_002550406.1,XP_002550418.1,XP_002550605.1,XP_002550099.1,XP_002545291.1,XP_002545472.1,XP_002545883.1,XP_002546102.1,XP_002546301.1,XP_002546321.1,XP_002546403.1,XP_002546425.1,XP_002546498.1,XP_002546529.1,XP_002546590.1,XP_002546775.1,XP_002546933.1,XP_002547049.1,XP_002547097.1,XP_002547…	0.0483922	0.471607	0.15554
GO:0043603	cellular amide metabolic process	P	63	363	625	4380	0.1008	0.0828767	XP_002545716.1,XP_002545810.1,XP_002547838.1,XP_002545462.1,XP_002549435.1,XP_002546166.1,XP_002546242.1,XP_002546243.1,XP_002546653.1,XP_002547142.1,XP_002547310.1,XP_002547400.1,XP_002547908.1,XP_002548434.1,XP_002548596.1,XP_002548685.1,XP_002548773.1,XP_002548957.1,XP_002549209.1,XP_002549973.1,XP_002550157.1,XP_002550253.1,XP_002550585.1,XP_002550868.1,XP_002550937.1,XP_002545805.1,XP_002550…	XP_002545492.1,XP_002546627.1,XP_002546826.1,XP_002547306.1,XP_002547698.1,XP_002548964.1,XP_002549567.1,XP_002549583.1,XP_002551425.1,XP_002545977.1,XP_002546647.1,XP_002546992.1,XP_002548431.1,XP_002548463.1,XP_002548855.1,XP_002548877.1,XP_002550003.1,XP_002550021.1,XP_002546479.1,XP_002548808.1,XP_002549590.1,XP_002549673.1,XP_002550246.1,XP_002550553.1,XP_002545413.1,XP_002546339.1,XP_002547…	0.049295	0.471709	0.173554
GO:0034637	cellular carbohydrate biosynthetic process	P	10	40	625	4380	0.016	0.00913242	XP_002546214.1,XP_002550362.1,XP_002548275.1,XP_002549773.1,XP_002546699.1,XP_002546036.1,XP_002547407.1,XP_002546910.1,XP_002549640.1,XP_002550823.1	XP_002545736.1,XP_002546038.1,XP_002546219.1,XP_002547801.1,XP_002549654.1,XP_002547741.1,XP_002550492.1,XP_002546350.1,XP_002546214.1,XP_002550362.1,XP_002550363.1,XP_002547982.1,XP_002548275.1,XP_002549773.1,XP_002546699.1,XP_002545581.1,XP_002545762.1,XP_002547261.1,XP_002546036.1,XP_002547407.1,XP_002550406.1,XP_002545786.1,XP_002546910.1,XP_002548979.1,XP_002549054.1,XP_002549640.1,XP_002550…	0.0498559	0.471709	0.25
GO:0000003	reproduction	P	37	199	625	4380	0.0592	0.0454338	XP_002546607.1,XP_002545869.1,XP_002549296.1,XP_002547632.1,XP_002548094.1,XP_002548861.1,XP_002550640.1,XP_002545733.1,XP_002547933.1,XP_002550696.1,XP_002549333.1,XP_002549828.1,XP_002546036.1,XP_002546817.1,XP_002547316.1,XP_002550084.1,XP_002547379.1,XP_002549527.1,XP_002546885.1,XP_002547527.1,XP_002548923.1,XP_002549776.1,XP_002546289.1,XP_002546346.1,XP_002547297.1,XP_002547336.1,XP_002547…	XP_002546607.1,XP_002549343.1,XP_002550703.1,XP_002545869.1,XP_002547623.1,XP_002548712.1,XP_002546109.1,XP_002548695.1,XP_002545288.1,XP_002545433.1,XP_002547642.1,XP_002547721.1,XP_002549296.1,XP_002548693.1,XP_002550101.1,XP_002545564.1,XP_002546993.1,XP_002547565.1,XP_002547632.1,XP_002547633.1,XP_002548377.1,XP_002551279.1,XP_002545585.1,XP_002545434.1,XP_002545977.1,XP_002546028.1,XP_002546…	0.0499042	0.471709	0.18593

## Sheet: ATCC750-TvsATCC750 GO-down
GO_id	Term	Category	Test	Ref	TestAll	RefAll	Test_per	Ref_per	TestSeqs	RefSeqs	p.value	FDR	richFactor
GO:0044281	small molecule metabolic process	P	200	547	872	4380	0.229358	0.124886	XP_002545322.1,XP_002545341.1,XP_002546660.1,XP_002550828.1,XP_002546149.1,XP_002549737.1,XP_002549576.1,XP_002551368.1,XP_002545736.1,XP_002546038.1,XP_002548835.1,XP_002548993.1,XP_002549529.1,XP_002546358.1,XP_002548508.1,XP_002548969.1,XP_002551022.1,XP_002546458.1,XP_002545430.1,XP_002545820.1,XP_002546870.1,XP_002548640.1,XP_002548866.1,XP_002551310.1,XP_002545633.1,XP_002550427.1,XP_002547…	XP_002548639.1,XP_002550108.1,XP_002547186.1,XP_002549364.1,XP_002545322.1,XP_002545341.1,XP_002546638.1,XP_002546660.1,XP_002546756.1,XP_002547093.1,XP_002547320.1,XP_002549555.1,XP_002549631.1,XP_002550828.1,XP_002546149.1,XP_002549737.1,XP_002549989.1,XP_002547699.1,XP_002548967.1,XP_002546774.1,XP_002547442.1,XP_002549576.1,XP_002548955.1,XP_002549795.1,XP_002550339.1,XP_002545354.1,XP_002548…	1.21568e-22	5.14475e-19	0.365631
GO:0044283	small molecule biosynthetic process	P	99	241	872	4380	0.113532	0.0550228	XP_002545322.1,XP_002545341.1,XP_002546660.1,XP_002550828.1,XP_002546149.1,XP_002549737.1,XP_002545430.1,XP_002545820.1,XP_002546870.1,XP_002548640.1,XP_002548866.1,XP_002551310.1,XP_002551109.1,XP_002551315.1,XP_002547612.1,XP_002546610.1,XP_002547215.1,XP_002549937.1,XP_002545752.1,XP_002550989.1,XP_002551329.1,XP_002547031.1,XP_002547355.1,XP_002549150.1,XP_002545447.1,XP_002545417.1,XP_002546…	XP_002547186.1,XP_002549364.1,XP_002545322.1,XP_002545341.1,XP_002546638.1,XP_002546660.1,XP_002546756.1,XP_002547093.1,XP_002547320.1,XP_002549555.1,XP_002549631.1,XP_002550828.1,XP_002546149.1,XP_002549737.1,XP_002549989.1,XP_002546774.1,XP_002547442.1,XP_002546350.1,XP_002545430.1,XP_002545478.1,XP_002545820.1,XP_002546239.1,XP_002546280.1,XP_002546870.1,XP_002548640.1,XP_002548866.1,XP_002549…	6.71838e-15	4.73869e-12	0.410788
GO:0055086	nucleobase-containing small molecule metabolic process	P	70	160	872	4380	0.0802752	0.0365297	XP_002545736.1,XP_002546038.1,XP_002546458.1,XP_002551022.1,XP_002545430.1,XP_002545633.1,XP_002545820.1,XP_002546870.1,XP_002548640.1,XP_002548835.1,XP_002548866.1,XP_002550427.1,XP_002551310.1,XP_002551368.1,XP_002551109.1,XP_002548301.1,XP_002551315.1,XP_002547003.1,XP_002545592.1,XP_002545743.1,XP_002545846.1,XP_002547010.1,XP_002547797.1,XP_002547994.1,XP_002549674.1,XP_002547878.1,XP_002551…	XP_002545736.1,XP_002546038.1,XP_002546535.1,XP_002547130.1,XP_002548110.1,XP_002545462.1,XP_002545676.1,XP_002546458.1,XP_002551022.1,XP_002549361.1,XP_002549435.1,XP_002550786.1,XP_002551440.1,XP_002545430.1,XP_002545633.1,XP_002545820.1,XP_002546870.1,XP_002548640.1,XP_002548835.1,XP_002548866.1,XP_002549887.1,XP_002550427.1,XP_002551310.1,XP_002551368.1,XP_002545890.1,XP_002550167.1,XP_002548…	2.34822e-12	1.41967e-09	0.4375
GO:0043436	oxoacid metabolic process	P	112	311	872	4380	0.12844	0.0710046	XP_002545322.1,XP_002545341.1,XP_002546660.1,XP_002550828.1,XP_002546149.1,XP_002549737.1,XP_002551022.1,XP_002549529.1,XP_002545430.1,XP_002545633.1,XP_002545820.1,XP_002546870.1,XP_002548640.1,XP_002548835.1,XP_002548866.1,XP_002550427.1,XP_002551310.1,XP_002551368.1,XP_002547215.1,XP_002550626.1,XP_002545846.1,XP_002547717.1,XP_002550860.1,XP_002546002.1,XP_002550742.1,XP_002550214.1,XP_002546…	XP_002548639.1,XP_002550108.1,XP_002545322.1,XP_002545341.1,XP_002546638.1,XP_002546660.1,XP_002546756.1,XP_002547093.1,XP_002547320.1,XP_002549555.1,XP_002549631.1,XP_002550828.1,XP_002546149.1,XP_002549737.1,XP_002549989.1,XP_002547699.1,XP_002548967.1,XP_002546774.1,XP_002547442.1,XP_002551022.1,XP_002549361.1,XP_002549435.1,XP_002550786.1,XP_002551440.1,XP_002549336.1,XP_002545478.1,XP_002548…	4.35566e-12	2.30414e-09	0.360129
GO:0006082	organic acid metabolic process	P	112	314	872	4380	0.12844	0.0716895	XP_002545322.1,XP_002545341.1,XP_002546660.1,XP_002550828.1,XP_002546149.1,XP_002549737.1,XP_002551022.1,XP_002549529.1,XP_002545430.1,XP_002545633.1,XP_002545820.1,XP_002546870.1,XP_002548640.1,XP_002548835.1,XP_002548866.1,XP_002550427.1,XP_002551310.1,XP_002551368.1,XP_002547215.1,XP_002550626.1,XP_002545846.1,XP_002547717.1,XP_002550860.1,XP_002546002.1,XP_002550742.1,XP_002550214.1,XP_002546…	XP_002548639.1,XP_002550108.1,XP_002547186.1,XP_002549364.1,XP_002545322.1,XP_002545341.1,XP_002546638.1,XP_002546660.1,XP_002546756.1,XP_002547093.1,XP_002547320.1,XP_002549555.1,XP_002549631.1,XP_002550828.1,XP_002546149.1,XP_002549737.1,XP_002549989.1,XP_002547699.1,XP_002548967.1,XP_002546774.1,XP_002547442.1,XP_002551022.1,XP_002549361.1,XP_002549435.1,XP_002550786.1,XP_002551440.1,XP_002549…	8.93837e-12	4.20302e-09	0.356688
GO:0019752	carboxylic acid metabolic process	P	108	303	872	4380	0.123853	0.0691781	XP_002545322.1,XP_002545341.1,XP_002546660.1,XP_002550828.1,XP_002546149.1,XP_002549737.1,XP_002551022.1,XP_002549529.1,XP_002545430.1,XP_002545633.1,XP_002545820.1,XP_002546870.1,XP_002548640.1,XP_002548835.1,XP_002548866.1,XP_002550427.1,XP_002551310.1,XP_002551368.1,XP_002547215.1,XP_002550626.1,XP_002545846.1,XP_002547717.1,XP_002550860.1,XP_002546002.1,XP_002550742.1,XP_002550214.1,XP_002546…	XP_002548639.1,XP_002550108.1,XP_002545322.1,XP_002545341.1,XP_002546638.1,XP_002546660.1,XP_002546756.1,XP_002547093.1,XP_002547320.1,XP_002549555.1,XP_002549631.1,XP_002550828.1,XP_002546149.1,XP_002549737.1,XP_002549989.1,XP_002547699.1,XP_002548967.1,XP_002546774.1,XP_002547442.1,XP_002551022.1,XP_002549361.1,XP_002549435.1,XP_002550786.1,XP_002551440.1,XP_002549336.1,XP_002545478.1,XP_002548…	2.33522e-11	9.88265e-09	0.356436
GO:0009117	nucleotide metabolic process	P	59	132	872	4380	0.0676606	0.030137	XP_002546458.1,XP_002551022.1,XP_002545430.1,XP_002545633.1,XP_002545820.1,XP_002546870.1,XP_002548640.1,XP_002548835.1,XP_002548866.1,XP_002550427.1,XP_002551310.1,XP_002551368.1,XP_002547003.1,XP_002551109.1,XP_002545592.1,XP_002545743.1,XP_002545846.1,XP_002547010.1,XP_002547797.1,XP_002547994.1,XP_002549674.1,XP_002546145.1,XP_002551045.1,XP_002550136.1,XP_002547021.1,XP_002551338.1,XP_002548…	XP_002545462.1,XP_002545676.1,XP_002546458.1,XP_002551022.1,XP_002549361.1,XP_002549435.1,XP_002550786.1,XP_002551440.1,XP_002545430.1,XP_002545633.1,XP_002545820.1,XP_002546870.1,XP_002548640.1,XP_002548835.1,XP_002548866.1,XP_002549887.1,XP_002550427.1,XP_002551310.1,XP_002551368.1,XP_002545890.1,XP_002550167.1,XP_002548858.1,XP_002547003.1,XP_002551109.1,XP_002550928.1,XP_002548591.1,XP_002550…	4.71268e-11	1.8131e-08	0.44697
GO:0006753	nucleoside phosphate metabolic process	P	59	133	872	4380	0.0676606	0.0303653	XP_002546458.1,XP_002551022.1,XP_002545430.1,XP_002545633.1,XP_002545820.1,XP_002546870.1,XP_002548640.1,XP_002548835.1,XP_002548866.1,XP_002550427.1,XP_002551310.1,XP_002551368.1,XP_002547003.1,XP_002551109.1,XP_002545592.1,XP_002545743.1,XP_002545846.1,XP_002547010.1,XP_002547797.1,XP_002547994.1,XP_002549674.1,XP_002546145.1,XP_002551045.1,XP_002550136.1,XP_002547021.1,XP_002551338.1,XP_002548…	XP_002545462.1,XP_002545676.1,XP_002546458.1,XP_002551022.1,XP_002549361.1,XP_002549435.1,XP_002550786.1,XP_002551440.1,XP_002545430.1,XP_002545633.1,XP_002545820.1,XP_002546870.1,XP_002548640.1,XP_002548835.1,XP_002548866.1,XP_002549887.1,XP_002550427.1,XP_002551310.1,XP_002551368.1,XP_002545890.1,XP_002550167.1,XP_002548858.1,XP_002547003.1,XP_002551109.1,XP_002550928.1,XP_002548591.1,XP_002550…	6.8869e-11	2.42878e-08	0.443609
GO:0019637	organophosphate metabolic process	P	90	245	872	4380	0.103211	0.0559361	XP_002546616.1,XP_002548835.1,XP_002550817.1,XP_002546458.1,XP_002551022.1,XP_002545430.1,XP_002545633.1,XP_002545820.1,XP_002546870.1,XP_002548640.1,XP_002548866.1,XP_002550427.1,XP_002551310.1,XP_002551368.1,XP_002545884.1,XP_002545945.1,XP_002550647.1,XP_002547003.1,XP_002551109.1,XP_002545592.1,XP_002545743.1,XP_002545846.1,XP_002547010.1,XP_002547797.1,XP_002547994.1,XP_002549674.1,XP_002546…	XP_002546616.1,XP_002548835.1,XP_002550817.1,XP_002548804.1,XP_002548955.1,XP_002549795.1,XP_002550339.1,XP_002545437.1,XP_002547093.1,XP_002547367.1,XP_002545783.1,XP_002549479.1,XP_002549480.1,XP_002545462.1,XP_002545676.1,XP_002546458.1,XP_002551022.1,XP_002549361.1,XP_002549435.1,XP_002550786.1,XP_002551440.1,XP_002545430.1,XP_002545633.1,XP_002545820.1,XP_002546870.1,XP_002548640.1,XP_002548…	2.11455e-10	6.88367e-08	0.367347
GO:1901615	organic hydroxy compound metabolic process	P	44	90	872	4380	0.0504587	0.0205479	XP_002549529.1,XP_002546358.1,XP_002548508.1,XP_002548969.1,XP_002547215.1,XP_002545417.1,XP_002546192.1,XP_002546458.1,XP_002546995.1,XP_002547089.1,XP_002547278.1,XP_002547300.1,XP_002547562.1,XP_002548099.1,XP_002548862.1,XP_002549117.1,XP_002549744.1,XP_002550081.1,XP_002550182.1,XP_002550685.1,XP_002550985.1,XP_002551185.1,XP_002551203.1,XP_002548893.1,XP_002545639.1,XP_002547869.1,XP_002550…	XP_002546774.1,XP_002548795.1,XP_002549849.1,XP_002546350.1,XP_002547199.1,XP_002548017.1,XP_002548264.1,XP_002549529.1,XP_002550057.1,XP_002546358.1,XP_002546551.1,XP_002548508.1,XP_002548969.1,XP_002549336.1,XP_002546127.1,XP_002547011.1,XP_002547215.1,XP_002549098.1,XP_002546699.1,XP_002545417.1,XP_002545449.1,XP_002546192.1,XP_002546458.1,XP_002546995.1,XP_002547089.1,XP_002547278.1,XP_002547…	4.3785e-10	1.23532e-07	0.488889
GO:1901617	organic hydroxy compound biosynthetic process	P	32	57	872	4380	0.0366972	0.0130137	XP_002545417.1,XP_002546192.1,XP_002546458.1,XP_002546995.1,XP_002547089.1,XP_002547278.1,XP_002547300.1,XP_002547562.1,XP_002548099.1,XP_002548862.1,XP_002549117.1,XP_002549744.1,XP_002550081.1,XP_002550182.1,XP_002550685.1,XP_002550985.1,XP_002551185.1,XP_002551203.1,XP_002545639.1,XP_002547869.1,XP_002550328.1,XP_002546439.1,XP_002546880.1,XP_002547196.1,XP_002548228.1,XP_002548263.1,XP_002549…	XP_002546774.1,XP_002546350.1,XP_002546699.1,XP_002545417.1,XP_002545449.1,XP_002546192.1,XP_002546458.1,XP_002546995.1,XP_002547089.1,XP_002547278.1,XP_002547300.1,XP_002547551.1,XP_002547562.1,XP_002548099.1,XP_002548604.1,XP_002548862.1,XP_002549117.1,XP_002549356.1,XP_002549744.1,XP_002550081.1,XP_002550182.1,XP_002550685.1,XP_002550770.1,XP_002550985.1,XP_002551185.1,XP_002551203.1,XP_002545…	1.29934e-09	3.43676e-07	0.561404
GO:1901566	organonitrogen compound biosynthetic process	P	192	669	872	4380	0.220183	0.15274	XP_002550340.1,XP_002545322.1,XP_002545341.1,XP_002546660.1,XP_002550828.1,XP_002546149.1,XP_002549737.1,XP_002547306.1,XP_002549567.1,XP_002548431.1,XP_002546479.1,XP_002549590.1,XP_002549673.1,XP_002550553.1,XP_002548555.1,XP_002548904.1,XP_002550380.1,XP_002550806.1,XP_002551162.1,XP_002546213.1,XP_002547157.1,XP_002548129.1,XP_002549628.1,XP_002550039.1,XP_002550802.1,XP_002551109.1,XP_002551…	XP_002545228.1,XP_002545786.1,XP_002547298.1,XP_002547547.1,XP_002547690.1,XP_002547834.1,XP_002547957.1,XP_002547964.1,XP_002549525.1,XP_002550340.1,XP_002550365.1,XP_002550462.1,XP_002551316.1,XP_002547186.1,XP_002549364.1,XP_002545322.1,XP_002545341.1,XP_002546638.1,XP_002546660.1,XP_002546756.1,XP_002547093.1,XP_002547320.1,XP_002549555.1,XP_002549631.1,XP_002550828.1,XP_002546149.1,XP_002549…	1.66408e-09	3.73635e-07	0.286996
GO:0044108	cellular alcohol biosynthetic process	P	19	25	872	4380	0.021789	0.00570776	XP_002545417.1,XP_002546192.1,XP_002546458.1,XP_002546995.1,XP_002547089.1,XP_002547278.1,XP_002547300.1,XP_002547562.1,XP_002548099.1,XP_002548862.1,XP_002549117.1,XP_002549744.1,XP_002550081.1,XP_002550182.1,XP_002550685.1,XP_002550985.1,XP_002551185.1,XP_002551203.1,XP_002545589.1	XP_002545417.1,XP_002545449.1,XP_002546192.1,XP_002546458.1,XP_002546995.1,XP_002547089.1,XP_002547278.1,XP_002547300.1,XP_002547551.1,XP_002547562.1,XP_002548099.1,XP_002548604.1,XP_002548862.1,XP_002549117.1,XP_002549356.1,XP_002549744.1,XP_002550081.1,XP_002550182.1,XP_002550685.1,XP_002550770.1,XP_002550985.1,XP_002551185.1,XP_002551203.1,XP_002545589.1,XP_002545693.1	2.11891e-09	3.73635e-07	0.76
GO:0008204	ergosterol metabolic process	P	19	25	872	4380	0.021789	0.00570776	XP_002545417.1,XP_002546192.1,XP_002546458.1,XP_002546995.1,XP_002547089.1,XP_002547278.1,XP_002547300.1,XP_002547562.1,XP_002548099.1,XP_002548862.1,XP_002549117.1,XP_002549744.1,XP_002550081.1,XP_002550182.1,XP_002550685.1,XP_002550985.1,XP_002551185.1,XP_002551203.1,XP_002545589.1	XP_002545417.1,XP_002545449.1,XP_002546192.1,XP_002546458.1,XP_002546995.1,XP_002547089.1,XP_002547278.1,XP_002547300.1,XP_002547551.1,XP_002547562.1,XP_002548099.1,XP_002548604.1,XP_002548862.1,XP_002549117.1,XP_002549356.1,XP_002549744.1,XP_002550081.1,XP_002550182.1,XP_002550685.1,XP_002550770.1,XP_002550985.1,XP_002551185.1,XP_002551203.1,XP_002545589.1,XP_002545693.1	2.11891e-09	3.73635e-07	0.76
GO:0097384	cellular lipid biosynthetic process	P	19	25	872	4380	0.021789	0.00570776	XP_002545417.1,XP_002546192.1,XP_002546458.1,XP_002546995.1,XP_002547089.1,XP_002547278.1,XP_002547300.1,XP_002547562.1,XP_002548099.1,XP_002548862.1,XP_002549117.1,XP_002549744.1,XP_002550081.1,XP_002550182.1,XP_002550685.1,XP_002550985.1,XP_002551185.1,XP_002551203.1,XP_002545589.1	XP_002545417.1,XP_002545449.1,XP_002546192.1,XP_002546458.1,XP_002546995.1,XP_002547089.1,XP_002547278.1,XP_002547300.1,XP_002547551.1,XP_002547562.1,XP_002548099.1,XP_002548604.1,XP_002548862.1,XP_002549117.1,XP_002549356.1,XP_002549744.1,XP_002550081.1,XP_002550182.1,XP_002550685.1,XP_002550770.1,XP_002550985.1,XP_002551185.1,XP_002551203.1,XP_002545589.1,XP_002545693.1	2.11891e-09	3.73635e-07	0.76
GO:0016128	phytosteroid metabolic process	P	19	25	872	4380	0.021789	0.00570776	XP_002545417.1,XP_002546192.1,XP_002546458.1,XP_002546995.1,XP_002547089.1,XP_002547278.1,XP_002547300.1,XP_002547562.1,XP_002548099.1,XP_002548862.1,XP_002549117.1,XP_002549744.1,XP_002550081.1,XP_002550182.1,XP_002550685.1,XP_002550985.1,XP_002551185.1,XP_002551203.1,XP_002545589.1	XP_002545417.1,XP_002545449.1,XP_002546192.1,XP_002546458.1,XP_002546995.1,XP_002547089.1,XP_002547278.1,XP_002547300.1,XP_002547551.1,XP_002547562.1,XP_002548099.1,XP_002548604.1,XP_002548862.1,XP_002549117.1,XP_002549356.1,XP_002549744.1,XP_002550081.1,XP_002550182.1,XP_002550685.1,XP_002550770.1,XP_002550985.1,XP_002551185.1,XP_002551203.1,XP_002545589.1,XP_002545693.1	2.11891e-09	3.73635e-07	0.76
GO:0006696	ergosterol biosynthetic process	P	19	25	872	4380	0.021789	0.00570776	XP_002545589.1,XP_002545417.1,XP_002546192.1,XP_002546458.1,XP_002546995.1,XP_002547089.1,XP_002547278.1,XP_002547300.1,XP_002547562.1,XP_002548099.1,XP_002548862.1,XP_002549117.1,XP_002549744.1,XP_002550081.1,XP_002550182.1,XP_002550685.1,XP_002550985.1,XP_002551185.1,XP_002551203.1	XP_002545589.1,XP_002545693.1,XP_002545417.1,XP_002545449.1,XP_002546192.1,XP_002546458.1,XP_002546995.1,XP_002547089.1,XP_002547278.1,XP_002547300.1,XP_002547551.1,XP_002547562.1,XP_002548099.1,XP_002548604.1,XP_002548862.1,XP_002549117.1,XP_002549356.1,XP_002549744.1,XP_002550081.1,XP_002550182.1,XP_002550685.1,XP_002550770.1,XP_002550985.1,XP_002551185.1,XP_002551203.1	2.11891e-09	3.73635e-07	0.76
GO:1902653	secondary alcohol biosynthetic process	P	19	25	872	4380	0.021789	0.00570776	XP_002545417.1,XP_002546192.1,XP_002546458.1,XP_002546995.1,XP_002547089.1,XP_002547278.1,XP_002547300.1,XP_002547562.1,XP_002548099.1,XP_002548862.1,XP_002549117.1,XP_002549744.1,XP_002550081.1,XP_002550182.1,XP_002550685.1,XP_002550985.1,XP_002551185.1,XP_002551203.1,XP_002545589.1	XP_002545417.1,XP_002545449.1,XP_002546192.1,XP_002546458.1,XP_002546995.1,XP_002547089.1,XP_002547278.1,XP_002547300.1,XP_002547551.1,XP_002547562.1,XP_002548099.1,XP_002548604.1,XP_002548862.1,XP_002549117.1,XP_002549356.1,XP_002549744.1,XP_002550081.1,XP_002550182.1,XP_002550685.1,XP_002550770.1,XP_002550985.1,XP_002551185.1,XP_002551203.1,XP_002545589.1,XP_002545693.1	2.11891e-09	3.73635e-07	0.76
GO:0016129	phytosteroid biosynthetic process	P	19	25	872	4380	0.021789	0.00570776	XP_002545417.1,XP_002546192.1,XP_002546458.1,XP_002546995.1,XP_002547089.1,XP_002547278.1,XP_002547300.1,XP_002547562.1,XP_002548099.1,XP_002548862.1,XP_002549117.1,XP_002549744.1,XP_002550081.1,XP_002550182.1,XP_002550685.1,XP_002550985.1,XP_002551185.1,XP_002551203.1,XP_002545589.1	XP_002545417.1,XP_002545449.1,XP_002546192.1,XP_002546458.1,XP_002546995.1,XP_002547089.1,XP_002547278.1,XP_002547300.1,XP_002547551.1,XP_002547562.1,XP_002548099.1,XP_002548604.1,XP_002548862.1,XP_002549117.1,XP_002549356.1,XP_002549744.1,XP_002550081.1,XP_002550182.1,XP_002550685.1,XP_002550770.1,XP_002550985.1,XP_002551185.1,XP_002551203.1,XP_002545589.1,XP_002545693.1	2.11891e-09	3.73635e-07	0.76
GO:0072521	purine-containing compound metabolic process	P	46	102	872	4380	0.0527523	0.0232877	XP_002546458.1,XP_002551022.1,XP_002545430.1,XP_002545633.1,XP_002545820.1,XP_002546870.1,XP_002548640.1,XP_002548835.1,XP_002548866.1,XP_002550427.1,XP_002551310.1,XP_002551368.1,XP_002551109.1,XP_002548301.1,XP_002551315.1,XP_002545592.1,XP_002545743.1,XP_002545846.1,XP_002547010.1,XP_002547797.1,XP_002547994.1,XP_002549674.1,XP_002550989.1,XP_002551424.1,XP_002547355.1,XP_002549630.1,XP_002550…	XP_002545462.1,XP_002545676.1,XP_002546458.1,XP_002551022.1,XP_002549361.1,XP_002549435.1,XP_002550786.1,XP_002551440.1,XP_002545430.1,XP_002545633.1,XP_002545820.1,XP_002546870.1,XP_002548640.1,XP_002548835.1,XP_002548866.1,XP_002549887.1,XP_002550427.1,XP_002551310.1,XP_002551368.1,XP_002545890.1,XP_002550167.1,XP_002548858.1,XP_002546788.1,XP_002547533.1,XP_002551109.1,XP_002547454.1,XP_002548…	4.88343e-09	8.26667e-07	0.45098
GO:1902652	secondary alcohol metabolic process	P	20	29	872	4380	0.0229358	0.006621	XP_002547215.1,XP_002545417.1,XP_002546192.1,XP_002546458.1,XP_002546995.1,XP_002547089.1,XP_002547278.1,XP_002547300.1,XP_002547562.1,XP_002548099.1,XP_002548862.1,XP_002549117.1,XP_002549744.1,XP_002550081.1,XP_002550182.1,XP_002550685.1,XP_002550985.1,XP_002551185.1,XP_002551203.1,XP_002545589.1	XP_002546127.1,XP_002547011.1,XP_002547215.1,XP_002549098.1,XP_002545417.1,XP_002545449.1,XP_002546192.1,XP_002546458.1,XP_002546995.1,XP_002547089.1,XP_002547278.1,XP_002547300.1,XP_002547551.1,XP_002547562.1,XP_002548099.1,XP_002548604.1,XP_002548862.1,XP_002549117.1,XP_002549356.1,XP_002549744.1,XP_002550081.1,XP_002550182.1,XP_002550685.1,XP_002550770.1,XP_002550985.1,XP_002551185.1,XP_002551…	1.2627e-08	1.90849e-06	0.689655
GO:0016126	sterol biosynthetic process	P	20	29	872	4380	0.0229358	0.006621	XP_002545417.1,XP_002546192.1,XP_002546458.1,XP_002546995.1,XP_002547089.1,XP_002547278.1,XP_002547300.1,XP_002547562.1,XP_002548099.1,XP_002548862.1,XP_002549117.1,XP_002549744.1,XP_002550081.1,XP_002550182.1,XP_002550685.1,XP_002550985.1,XP_002551185.1,XP_002551203.1,XP_002545589.1,XP_002549983.1	XP_002545417.1,XP_002545449.1,XP_002546192.1,XP_002546458.1,XP_002546995.1,XP_002547089.1,XP_002547278.1,XP_002547300.1,XP_002547551.1,XP_002547562.1,XP_002548099.1,XP_002548604.1,XP_002548862.1,XP_002549117.1,XP_002549356.1,XP_002549744.1,XP_002550081.1,XP_002550182.1,XP_002550685.1,XP_002550770.1,XP_002550985.1,XP_002551185.1,XP_002551203.1,XP_002545589.1,XP_002545693.1,XP_002545704.1,XP_002547…	1.2627e-08	1.90849e-06	0.689655
GO:0019693	ribose phosphate metabolic process	P	43	95	872	4380	0.0493119	0.0216895	XP_002546458.1,XP_002551022.1,XP_002545430.1,XP_002545633.1,XP_002545820.1,XP_002546870.1,XP_002548640.1,XP_002548835.1,XP_002548866.1,XP_002550427.1,XP_002551310.1,XP_002551368.1,XP_002551109.1,XP_002545592.1,XP_002545743.1,XP_002545846.1,XP_002547010.1,XP_002547797.1,XP_002547994.1,XP_002549674.1,XP_002551424.1,XP_002550050.1,XP_002546203.1,XP_002547784.1,XP_002548473.1,XP_002545344.1,XP_002545…	XP_002545437.1,XP_002547093.1,XP_002547367.1,XP_002545462.1,XP_002545676.1,XP_002546458.1,XP_002551022.1,XP_002549361.1,XP_002549435.1,XP_002550786.1,XP_002551440.1,XP_002545430.1,XP_002545633.1,XP_002545820.1,XP_002546870.1,XP_002548640.1,XP_002548835.1,XP_002548866.1,XP_002549887.1,XP_002550427.1,XP_002551310.1,XP_002551368.1,XP_002545890.1,XP_002550167.1,XP_002548858.1,XP_002551109.1,XP_002550…	1.37194e-08	2.00208e-06	0.452632
GO:0016125	sterol metabolic process	P	21	32	872	4380	0.0240826	0.00730594	XP_002545417.1,XP_002546192.1,XP_002546458.1,XP_002546995.1,XP_002547089.1,XP_002547278.1,XP_002547300.1,XP_002547562.1,XP_002548099.1,XP_002548862.1,XP_002549117.1,XP_002549744.1,XP_002550081.1,XP_002550182.1,XP_002550685.1,XP_002550985.1,XP_002551185.1,XP_002551203.1,XP_002549983.1,XP_002545589.1,XP_002546833.1	XP_002545417.1,XP_002545449.1,XP_002546192.1,XP_002546458.1,XP_002546995.1,XP_002547089.1,XP_002547278.1,XP_002547300.1,XP_002547551.1,XP_002547562.1,XP_002548099.1,XP_002548604.1,XP_002548862.1,XP_002549117.1,XP_002549356.1,XP_002549744.1,XP_002550081.1,XP_002550182.1,XP_002550685.1,XP_002550770.1,XP_002550985.1,XP_002551185.1,XP_002551203.1,XP_002545704.1,XP_002547028.1,XP_002549983.1,XP_002550…	2.10064e-08	2.87761e-06	0.65625
GO:0046165	alcohol biosynthetic process	P	26	45	872	4380	0.0298165	0.010274	XP_002545417.1,XP_002546192.1,XP_002546458.1,XP_002546995.1,XP_002547089.1,XP_002547278.1,XP_002547300.1,XP_002547562.1,XP_002548099.1,XP_002548862.1,XP_002549117.1,XP_002549744.1,XP_002550081.1,XP_002550182.1,XP_002550685.1,XP_002550985.1,XP_002551185.1,XP_002551203.1,XP_002546439.1,XP_002546880.1,XP_002547196.1,XP_002548228.1,XP_002548263.1,XP_002545589.1,XP_002546876.1,XP_002546675.1	XP_002546774.1,XP_002546350.1,XP_002546699.1,XP_002545417.1,XP_002545449.1,XP_002546192.1,XP_002546458.1,XP_002546995.1,XP_002547089.1,XP_002547278.1,XP_002547300.1,XP_002547551.1,XP_002547562.1,XP_002548099.1,XP_002548604.1,XP_002548862.1,XP_002549117.1,XP_002549356.1,XP_002549744.1,XP_002550081.1,XP_002550182.1,XP_002550685.1,XP_002550770.1,XP_002550985.1,XP_002551185.1,XP_002551203.1,XP_002545…	2.10789e-08	2.87761e-06	0.577778
GO:0009259	ribonucleotide metabolic process	P	41	90	872	4380	0.0470183	0.0205479	XP_002546458.1,XP_002551022.1,XP_002545430.1,XP_002545633.1,XP_002545820.1,XP_002546870.1,XP_002548640.1,XP_002548835.1,XP_002548866.1,XP_002550427.1,XP_002551310.1,XP_002551368.1,XP_002551109.1,XP_002545592.1,XP_002545743.1,XP_002545846.1,XP_002547010.1,XP_002547797.1,XP_002547994.1,XP_002549674.1,XP_002551424.1,XP_002550050.1,XP_002546203.1,XP_002547784.1,XP_002548473.1,XP_002545344.1,XP_002545…	XP_002545462.1,XP_002545676.1,XP_002546458.1,XP_002551022.1,XP_002549361.1,XP_002549435.1,XP_002550786.1,XP_002551440.1,XP_002545430.1,XP_002545633.1,XP_002545820.1,XP_002546870.1,XP_002548640.1,XP_002548835.1,XP_002548866.1,XP_002549887.1,XP_002550427.1,XP_002551310.1,XP_002551368.1,XP_002545890.1,XP_002550167.1,XP_002548858.1,XP_002551109.1,XP_002550928.1,XP_002548591.1,XP_002550659.1,XP_002547…	2.39095e-08	3.16203e-06	0.455556
GO:0006694	steroid biosynthetic process	P	20	30	872	4380	0.0229358	0.00684932	XP_002545417.1,XP_002546192.1,XP_002546458.1,XP_002546995.1,XP_002547089.1,XP_002547278.1,XP_002547300.1,XP_002547562.1,XP_002548099.1,XP_002548862.1,XP_002549117.1,XP_002549744.1,XP_002550081.1,XP_002550182.1,XP_002550685.1,XP_002550985.1,XP_002551185.1,XP_002551203.1,XP_002549983.1,XP_002545589.1	XP_002545417.1,XP_002545449.1,XP_002546192.1,XP_002546458.1,XP_002546995.1,XP_002547089.1,XP_002547278.1,XP_002547300.1,XP_002547551.1,XP_002547562.1,XP_002548099.1,XP_002548604.1,XP_002548862.1,XP_002549117.1,XP_002549356.1,XP_002549744.1,XP_002550081.1,XP_002550182.1,XP_002550685.1,XP_002550770.1,XP_002550985.1,XP_002551185.1,XP_002551203.1,XP_002545704.1,XP_002547028.1,XP_002549983.1,XP_002550…	3.08532e-08	3.95669e-06	0.666667
GO:0044107	cellular alcohol metabolic process	P	19	28	872	4380	0.021789	0.00639269	XP_002545417.1,XP_002546192.1,XP_002546458.1,XP_002546995.1,XP_002547089.1,XP_002547278.1,XP_002547300.1,XP_002547562.1,XP_002548099.1,XP_002548862.1,XP_002549117.1,XP_002549744.1,XP_002550081.1,XP_002550182.1,XP_002550685.1,XP_002550985.1,XP_002551185.1,XP_002551203.1,XP_002545589.1	XP_002545417.1,XP_002545449.1,XP_002546192.1,XP_002546458.1,XP_002546995.1,XP_002547089.1,XP_002547278.1,XP_002547300.1,XP_002547551.1,XP_002547562.1,XP_002548099.1,XP_002548604.1,XP_002548862.1,XP_002549117.1,XP_002549356.1,XP_002549744.1,XP_002550081.1,XP_002550182.1,XP_002550685.1,XP_002550770.1,XP_002550985.1,XP_002551185.1,XP_002551203.1,XP_002545589.1,XP_002545229.1,XP_002547114.1,XP_002547…	4.46851e-08	5.56198e-06	0.678571
GO:0006066	alcohol metabolic process	P	34	70	872	4380	0.0389908	0.0159817	XP_002546358.1,XP_002548508.1,XP_002548969.1,XP_002547215.1,XP_002545417.1,XP_002546192.1,XP_002546458.1,XP_002546995.1,XP_002547089.1,XP_002547278.1,XP_002547300.1,XP_002547562.1,XP_002548099.1,XP_002548862.1,XP_002549117.1,XP_002549744.1,XP_002550081.1,XP_002550182.1,XP_002550685.1,XP_002550985.1,XP_002551185.1,XP_002551203.1,XP_002548893.1,XP_002546439.1,XP_002546880.1,XP_002547196.1,XP_002548…	XP_002546774.1,XP_002548795.1,XP_002549849.1,XP_002546350.1,XP_002546358.1,XP_002546551.1,XP_002548508.1,XP_002548969.1,XP_002546127.1,XP_002547011.1,XP_002547215.1,XP_002549098.1,XP_002546699.1,XP_002545417.1,XP_002545449.1,XP_002546192.1,XP_002546458.1,XP_002546995.1,XP_002547089.1,XP_002547278.1,XP_002547300.1,XP_002547551.1,XP_002547562.1,XP_002548099.1,XP_002548604.1,XP_002548862.1,XP_002549…	5.43302e-08	6.5693e-06	0.485714
GO:0006163	purine nucleotide metabolic process	P	39	86	872	4380	0.0447248	0.0196347	XP_002546458.1,XP_002551022.1,XP_002545430.1,XP_002545633.1,XP_002545820.1,XP_002546870.1,XP_002548640.1,XP_002548835.1,XP_002548866.1,XP_002550427.1,XP_002551310.1,XP_002551368.1,XP_002551109.1,XP_002545592.1,XP_002545743.1,XP_002545846.1,XP_002547010.1,XP_002547797.1,XP_002547994.1,XP_002549674.1,XP_002551424.1,XP_002550050.1,XP_002546203.1,XP_002547784.1,XP_002548473.1,XP_002545344.1,XP_002545…	XP_002545462.1,XP_002545676.1,XP_002546458.1,XP_002551022.1,XP_002549361.1,XP_002549435.1,XP_002550786.1,XP_002551440.1,XP_002545430.1,XP_002545633.1,XP_002545820.1,XP_002546870.1,XP_002548640.1,XP_002548835.1,XP_002548866.1,XP_002549887.1,XP_002550427.1,XP_002551310.1,XP_002551368.1,XP_002545890.1,XP_002550167.1,XP_002548858.1,XP_002551109.1,XP_002550928.1,XP_002548591.1,XP_002550659.1,XP_002547…	6.17094e-08	7.25428e-06	0.453488
GO:0009150	purine ribonucleotide metabolic process	P	38	84	872	4380	0.043578	0.0191781	XP_002546458.1,XP_002551022.1,XP_002545430.1,XP_002545633.1,XP_002545820.1,XP_002546870.1,XP_002548640.1,XP_002548835.1,XP_002548866.1,XP_002550427.1,XP_002551310.1,XP_002551368.1,XP_002551109.1,XP_002545592.1,XP_002545743.1,XP_002545846.1,XP_002547010.1,XP_002547797.1,XP_002547994.1,XP_002549674.1,XP_002551424.1,XP_002550050.1,XP_002546203.1,XP_002547784.1,XP_002548473.1,XP_002545344.1,XP_002545…	XP_002545462.1,XP_002545676.1,XP_002546458.1,XP_002551022.1,XP_002549361.1,XP_002549435.1,XP_002550786.1,XP_002551440.1,XP_002545430.1,XP_002545633.1,XP_002545820.1,XP_002546870.1,XP_002548640.1,XP_002548835.1,XP_002548866.1,XP_002549887.1,XP_002550427.1,XP_002551310.1,XP_002551368.1,XP_002545890.1,XP_002550167.1,XP_002548858.1,XP_002551109.1,XP_002550928.1,XP_002548591.1,XP_002550659.1,XP_002547…	9.90471e-08	1.11573e-05	0.452381
GO:0008202	steroid metabolic process	P	21	34	872	4380	0.0240826	0.00776256	XP_002545417.1,XP_002546192.1,XP_002546458.1,XP_002546995.1,XP_002547089.1,XP_002547278.1,XP_002547300.1,XP_002547562.1,XP_002548099.1,XP_002548862.1,XP_002549117.1,XP_002549744.1,XP_002550081.1,XP_002550182.1,XP_002550685.1,XP_002550985.1,XP_002551185.1,XP_002551203.1,XP_002546833.1,XP_002549983.1,XP_002545589.1	XP_002547600.1,XP_002545417.1,XP_002545449.1,XP_002546192.1,XP_002546458.1,XP_002546995.1,XP_002547089.1,XP_002547278.1,XP_002547300.1,XP_002547551.1,XP_002547562.1,XP_002548099.1,XP_002548604.1,XP_002548862.1,XP_002549117.1,XP_002549356.1,XP_002549744.1,XP_002550081.1,XP_002550182.1,XP_002550685.1,XP_002550770.1,XP_002550985.1,XP_002551185.1,XP_002551203.1,XP_002546118.1,XP_002546833.1,XP_002551…	1.00184e-07	1.11573e-05	0.617647
GO:0016053	organic acid biosynthetic process	P	57	149	872	4380	0.065367	0.0340183	XP_002545322.1,XP_002545341.1,XP_002546660.1,XP_002550828.1,XP_002546149.1,XP_002549737.1,XP_002547612.1,XP_002546610.1,XP_002547215.1,XP_002549937.1,XP_002545752.1,XP_002551329.1,XP_002547031.1,XP_002547355.1,XP_002549150.1,XP_002545447.1,XP_002545417.1,XP_002546675.1,XP_002546688.1,XP_002546874.1,XP_002547054.1,XP_002550182.1,XP_002548678.1,XP_002551181.1,XP_002545280.1,XP_002547119.1,XP_002548…	XP_002547186.1,XP_002549364.1,XP_002545322.1,XP_002545341.1,XP_002546638.1,XP_002546660.1,XP_002546756.1,XP_002547093.1,XP_002547320.1,XP_002549555.1,XP_002549631.1,XP_002550828.1,XP_002546149.1,XP_002549737.1,XP_002549989.1,XP_002547442.1,XP_002545418.1,XP_002546171.1,XP_002546223.1,XP_002549135.1,XP_002550232.1,XP_002550750.1,XP_002551440.1,XP_002547539.1,XP_002547612.1,XP_002548371.1,XP_002548…	1.06191e-07	1.15231e-05	0.38255
GO:0044282	small molecule catabolic process	P	35	76	872	4380	0.0401376	0.0173516	XP_002549576.1,XP_002548301.1,XP_002551315.1,XP_002547375.1,XP_002546352.1,XP_002548498.1,XP_002548815.1,XP_002545752.1,XP_002547184.1,XP_002545802.1,XP_002548865.1,XP_002545342.1,XP_002547717.1,XP_002549529.1,XP_002547928.1,XP_002545232.1,XP_002546610.1,XP_002547462.1,XP_002548246.1,XP_002550013.1,XP_002546038.1,XP_002549406.1,XP_002546428.1,XP_002548881.1,XP_002549331.1,XP_002546571.1,XP_002548…	XP_002546774.1,XP_002549576.1,XP_002548301.1,XP_002551315.1,XP_002547375.1,XP_002546352.1,XP_002548035.1,XP_002545418.1,XP_002548498.1,XP_002548774.1,XP_002548815.1,XP_002545752.1,XP_002547184.1,XP_002545802.1,XP_002546693.1,XP_002548865.1,XP_002550498.1,XP_002545342.1,XP_002545462.1,XP_002546261.1,XP_002547717.1,XP_002549144.1,XP_002549935.1,XP_002551208.1,XP_002546974.1,XP_002549092.1,XP_002549…	1.85693e-07	1.87108e-05	0.460526
GO:1901576	organic substance biosynthetic process	P	311	1256	872	4380	0.356651	0.286758	XP_002550340.1,XP_002550418.1,XP_002545322.1,XP_002545341.1,XP_002546660.1,XP_002550828.1,XP_002545291.1,XP_002545472.1,XP_002546403.1,XP_002547049.1,XP_002549154.1,XP_002549335.1,XP_002551340.1,XP_002551420.1,XP_002546149.1,XP_002549737.1,XP_002547306.1,XP_002549567.1,XP_002548431.1,XP_002546479.1,XP_002549590.1,XP_002549673.1,XP_002550553.1,XP_002548107.1,XP_002551041.1,XP_002546109.1,XP_002545…	XP_002545228.1,XP_002545786.1,XP_002547298.1,XP_002547547.1,XP_002547690.1,XP_002547834.1,XP_002547957.1,XP_002547964.1,XP_002549525.1,XP_002550340.1,XP_002550365.1,XP_002550462.1,XP_002551316.1,XP_002545383.1,XP_002547553.1,XP_002548345.1,XP_002549368.1,XP_002550406.1,XP_002550418.1,XP_002550605.1,XP_002547186.1,XP_002549364.1,XP_002545322.1,XP_002545341.1,XP_002546638.1,XP_002546660.1,XP_002546…	3.14427e-07	3.09455e-05	0.247611
GO:1901135	carbohydrate derivative metabolic process	P	81	244	872	4380	0.0928899	0.0557078	XP_002550340.1,XP_002546616.1,XP_002548835.1,XP_002550817.1,XP_002545736.1,XP_002546038.1,XP_002547843.1,XP_002550802.1,XP_002546458.1,XP_002551022.1,XP_002545430.1,XP_002545633.1,XP_002545820.1,XP_002546870.1,XP_002548640.1,XP_002548866.1,XP_002550427.1,XP_002551310.1,XP_002551368.1,XP_002545884.1,XP_002545945.1,XP_002550647.1,XP_002548301.1,XP_002551315.1,XP_002551109.1,XP_002545592.1,XP_002545…	XP_002545228.1,XP_002545786.1,XP_002547298.1,XP_002547547.1,XP_002547690.1,XP_002547834.1,XP_002547957.1,XP_002547964.1,XP_002549525.1,XP_002550340.1,XP_002550365.1,XP_002550462.1,XP_002551316.1,XP_002546616.1,XP_002548835.1,XP_002550817.1,XP_002548804.1,XP_002548955.1,XP_002549795.1,XP_002550339.1,XP_002545736.1,XP_002546038.1,XP_002545437.1,XP_002547093.1,XP_002547367.1,XP_002547261.1,XP_002547…	3.37902e-07	3.23356e-05	0.331967
GO:0006520	cellular amino acid metabolic process	P	69	198	872	4380	0.0791284	0.0452055	XP_002545322.1,XP_002545341.1,XP_002546660.1,XP_002550828.1,XP_002546149.1,XP_002549737.1,XP_002550860.1,XP_002546002.1,XP_002550742.1,XP_002550214.1,XP_002546676.1,XP_002551459.1,XP_002546065.1,XP_002551307.1,XP_002550861.1,XP_002548259.1,XP_002547612.1,XP_002546352.1,XP_002547079.1,XP_002549181.1,XP_002546610.1,XP_002547215.1,XP_002549937.1,XP_002550329.1,XP_002551121.1,XP_002545752.1,XP_002548…	XP_002545322.1,XP_002545341.1,XP_002546638.1,XP_002546660.1,XP_002546756.1,XP_002547093.1,XP_002547320.1,XP_002549555.1,XP_002549631.1,XP_002550828.1,XP_002546149.1,XP_002549737.1,XP_002549989.1,XP_002547699.1,XP_002548967.1,XP_002546774.1,XP_002546012.1,XP_002546844.1,XP_002549210.1,XP_002550151.1,XP_002550152.1,XP_002550860.1,XP_002546002.1,XP_002549284.1,XP_002546008.1,XP_002550764.1,XP_002550…	3.43833e-07	3.23356e-05	0.348485
GO:0046394	carboxylic acid biosynthetic process	P	54	144	872	4380	0.0619266	0.0328767	XP_002545322.1,XP_002545341.1,XP_002546660.1,XP_002550828.1,XP_002546149.1,XP_002549737.1,XP_002547612.1,XP_002546610.1,XP_002547215.1,XP_002549937.1,XP_002545752.1,XP_002551329.1,XP_002547031.1,XP_002547355.1,XP_002549150.1,XP_002545447.1,XP_002545417.1,XP_002546675.1,XP_002546688.1,XP_002546874.1,XP_002547054.1,XP_002550182.1,XP_002548678.1,XP_002551181.1,XP_002546163.1,XP_002547079.1,XP_002550…	XP_002545322.1,XP_002545341.1,XP_002546638.1,XP_002546660.1,XP_002546756.1,XP_002547093.1,XP_002547320.1,XP_002549555.1,XP_002549631.1,XP_002550828.1,XP_002546149.1,XP_002549737.1,XP_002549989.1,XP_002547442.1,XP_002545418.1,XP_002546171.1,XP_002546223.1,XP_002549135.1,XP_002550232.1,XP_002550750.1,XP_002551440.1,XP_002547539.1,XP_002547612.1,XP_002548371.1,XP_002548475.1,XP_002550295.1,XP_002550…	4.95646e-07	4.55994e-05	0.375
GO:0006165	nucleoside diphosphate phosphorylation	P	14	19	872	4380	0.016055	0.0043379	XP_002545430.1,XP_002545633.1,XP_002545820.1,XP_002546870.1,XP_002548640.1,XP_002548835.1,XP_002548866.1,XP_002550427.1,XP_002551310.1,XP_002551368.1,XP_002546616.1,XP_002550817.1,XP_002547154.1,XP_002547003.1	XP_002545430.1,XP_002545633.1,XP_002545820.1,XP_002546870.1,XP_002548640.1,XP_002548835.1,XP_002548866.1,XP_002549435.1,XP_002549887.1,XP_002550427.1,XP_002551310.1,XP_002551368.1,XP_002548858.1,XP_002549293.1,XP_002546497.1,XP_002546616.1,XP_002550817.1,XP_002547154.1,XP_002547003.1	5.97545e-07	5.38045e-05	0.736842
GO:0009058	biosynthetic process	P	312	1269	872	4380	0.357798	0.289726	XP_002550340.1,XP_002550418.1,XP_002545322.1,XP_002545341.1,XP_002546660.1,XP_002550828.1,XP_002545291.1,XP_002545472.1,XP_002546403.1,XP_002547049.1,XP_002549154.1,XP_002549335.1,XP_002551340.1,XP_002551420.1,XP_002546149.1,XP_002549737.1,XP_002547306.1,XP_002549567.1,XP_002548431.1,XP_002546479.1,XP_002549590.1,XP_002549673.1,XP_002550553.1,XP_002548107.1,XP_002551041.1,XP_002546109.1,XP_002545…	XP_002545228.1,XP_002545786.1,XP_002547298.1,XP_002547547.1,XP_002547690.1,XP_002547834.1,XP_002547957.1,XP_002547964.1,XP_002549525.1,XP_002550340.1,XP_002550365.1,XP_002550462.1,XP_002551316.1,XP_002545383.1,XP_002547553.1,XP_002548345.1,XP_002549368.1,XP_002550406.1,XP_002550418.1,XP_002550605.1,XP_002547186.1,XP_002549364.1,XP_002545322.1,XP_002545341.1,XP_002546638.1,XP_002546660.1,XP_002546…	6.50298e-07	5.73346e-05	0.245863
GO:0006757	ATP generation from ADP	P	13	17	872	4380	0.0149083	0.00388128	XP_002545430.1,XP_002545633.1,XP_002545820.1,XP_002546870.1,XP_002548640.1,XP_002548835.1,XP_002548866.1,XP_002550427.1,XP_002551310.1,XP_002551368.1,XP_002546616.1,XP_002550817.1,XP_002547154.1	XP_002545430.1,XP_002545633.1,XP_002545820.1,XP_002546870.1,XP_002548640.1,XP_002548835.1,XP_002548866.1,XP_002549435.1,XP_002549887.1,XP_002550427.1,XP_002551310.1,XP_002551368.1,XP_002548858.1,XP_002549293.1,XP_002546616.1,XP_002550817.1,XP_002547154.1	7.63869e-07	6.46539e-05	0.764706
GO:0006096	glycolytic process	P	13	17	872	4380	0.0149083	0.00388128	XP_002546616.1,XP_002550817.1,XP_002547154.1,XP_002545430.1,XP_002545633.1,XP_002545820.1,XP_002546870.1,XP_002548640.1,XP_002548835.1,XP_002548866.1,XP_002550427.1,XP_002551310.1,XP_002551368.1	XP_002548858.1,XP_002549293.1,XP_002546616.1,XP_002550817.1,XP_002547154.1,XP_002545430.1,XP_002545633.1,XP_002545820.1,XP_002546870.1,XP_002548640.1,XP_002548835.1,XP_002548866.1,XP_002549435.1,XP_002549887.1,XP_002550427.1,XP_002551310.1,XP_002551368.1	7.63869e-07	6.46539e-05	0.764706
GO:0032787	monocarboxylic acid metabolic process	P	44	111	872	4380	0.0504587	0.0253425	XP_002551022.1,XP_002549529.1,XP_002545430.1,XP_002545633.1,XP_002545820.1,XP_002546870.1,XP_002548640.1,XP_002548835.1,XP_002548866.1,XP_002550427.1,XP_002551310.1,XP_002551368.1,XP_002547215.1,XP_002550626.1,XP_002551437.1,XP_002545417.1,XP_002546675.1,XP_002546688.1,XP_002546874.1,XP_002547054.1,XP_002550182.1,XP_002545342.1,XP_002547717.1,XP_002548678.1,XP_002551181.1,XP_002547145.1,XP_002546…	XP_002548639.1,XP_002550108.1,XP_002547442.1,XP_002551022.1,XP_002549361.1,XP_002549435.1,XP_002550786.1,XP_002551440.1,XP_002549336.1,XP_002545478.1,XP_002548578.1,XP_002548774.1,XP_002549529.1,XP_002545430.1,XP_002545633.1,XP_002545820.1,XP_002546870.1,XP_002548640.1,XP_002548835.1,XP_002548866.1,XP_002549887.1,XP_002550427.1,XP_002551310.1,XP_002551368.1,XP_002546127.1,XP_002547215.1,XP_002549…	1.00346e-06	8.32678e-05	0.396396
GO:1901605	alpha-amino acid metabolic process	P	46	119	872	4380	0.0527523	0.0271689	XP_002546149.1,XP_002549737.1,XP_002547612.1,XP_002546352.1,XP_002547079.1,XP_002549181.1,XP_002546610.1,XP_002547215.1,XP_002549937.1,XP_002550329.1,XP_002551121.1,XP_002545752.1,XP_002548498.1,XP_002548815.1,XP_002551329.1,XP_002547031.1,XP_002547355.1,XP_002549150.1,XP_002547184.1,XP_002545802.1,XP_002548865.1,XP_002545447.1,XP_002545232.1,XP_002546163.1,XP_002550984.1,XP_002550626.1,XP_002548…	XP_002546149.1,XP_002547093.1,XP_002549737.1,XP_002549989.1,XP_002547699.1,XP_002548967.1,XP_002548036.1,XP_002547913.1,XP_002545418.1,XP_002546171.1,XP_002546223.1,XP_002549135.1,XP_002550232.1,XP_002550750.1,XP_002551440.1,XP_002547539.1,XP_002547612.1,XP_002546352.1,XP_002547079.1,XP_002548371.1,XP_002548475.1,XP_002550295.1,XP_002550682.1,XP_002549175.1,XP_002549181.1,XP_002546523.1,XP_002546…	1.32189e-06	0.000107582	0.386555
GO:1901606	alpha-amino acid catabolic process	P	16	25	872	4380	0.0183486	0.00570776	XP_002546352.1,XP_002548498.1,XP_002548815.1,XP_002545752.1,XP_002547184.1,XP_002545802.1,XP_002548865.1,XP_002545232.1,XP_002546610.1,XP_002549406.1,XP_002546428.1,XP_002548881.1,XP_002549331.1,XP_002546571.1,XP_002547366.1,XP_002549529.1	XP_002546352.1,XP_002548035.1,XP_002545418.1,XP_002548498.1,XP_002548774.1,XP_002548815.1,XP_002545752.1,XP_002547184.1,XP_002545802.1,XP_002546693.1,XP_002548865.1,XP_002550498.1,XP_002545232.1,XP_002546523.1,XP_002546610.1,XP_002549406.1,XP_002546428.1,XP_002548881.1,XP_002549331.1,XP_002546571.1,XP_002546552.1,XP_002547366.1,XP_002548272.1,XP_002549886.1,XP_002549529.1	1.78318e-06	0.000140914	0.64
GO:0009185	ribonucleoside diphosphate metabolic process	P	15	23	872	4380	0.0172018	0.00525114	XP_002545430.1,XP_002545633.1,XP_002545820.1,XP_002546870.1,XP_002548640.1,XP_002548835.1,XP_002548866.1,XP_002550427.1,XP_002551310.1,XP_002551368.1,XP_002547003.1,XP_002547021.1,XP_002546616.1,XP_002550817.1,XP_002547154.1	XP_002545430.1,XP_002545633.1,XP_002545820.1,XP_002546870.1,XP_002548640.1,XP_002548835.1,XP_002548866.1,XP_002549435.1,XP_002549887.1,XP_002550427.1,XP_002551310.1,XP_002551368.1,XP_002548858.1,XP_002548591.1,XP_002550659.1,XP_002549748.1,XP_002549293.1,XP_002547003.1,XP_002547021.1,XP_002548898.1,XP_002546616.1,XP_002550817.1,XP_002547154.1	2.68635e-06	0.000206702	0.652174
GO:0044249	cellular biosynthetic process	P	299	1225	872	4380	0.34289	0.27968	XP_002550340.1,XP_002550418.1,XP_002545322.1,XP_002545341.1,XP_002546660.1,XP_002550828.1,XP_002545291.1,XP_002545472.1,XP_002546403.1,XP_002547049.1,XP_002549154.1,XP_002549335.1,XP_002551340.1,XP_002551420.1,XP_002546149.1,XP_002549737.1,XP_002547306.1,XP_002549567.1,XP_002548431.1,XP_002546479.1,XP_002549590.1,XP_002549673.1,XP_002550553.1,XP_002548107.1,XP_002551041.1,XP_002546109.1,XP_002545…	XP_002545228.1,XP_002545786.1,XP_002547298.1,XP_002547547.1,XP_002547690.1,XP_002547834.1,XP_002547957.1,XP_002547964.1,XP_002549525.1,XP_002550340.1,XP_002550365.1,XP_002550462.1,XP_002551316.1,XP_002545383.1,XP_002547553.1,XP_002548345.1,XP_002549368.1,XP_002550406.1,XP_002550418.1,XP_002550605.1,XP_002547186.1,XP_002549364.1,XP_002545322.1,XP_002545341.1,XP_002546638.1,XP_002546660.1,XP_002546…	2.82431e-06	0.000209692	0.244082
GO:0009132	nucleoside diphosphate metabolic process	P	16	26	872	4380	0.0183486	0.00593607	XP_002545430.1,XP_002545633.1,XP_002545820.1,XP_002546870.1,XP_002548640.1,XP_002548835.1,XP_002548866.1,XP_002550427.1,XP_002551310.1,XP_002551368.1,XP_002547003.1,XP_002547021.1,XP_002547391.1,XP_002546616.1,XP_002550817.1,XP_002547154.1	XP_002545430.1,XP_002545633.1,XP_002545820.1,XP_002546870.1,XP_002548640.1,XP_002548835.1,XP_002548866.1,XP_002549435.1,XP_002549887.1,XP_002550427.1,XP_002551310.1,XP_002551368.1,XP_002548858.1,XP_002547003.1,XP_002548591.1,XP_002550659.1,XP_002549171.1,XP_002547021.1,XP_002549748.1,XP_002547391.1,XP_002549293.1,XP_002548898.1,XP_002546497.1,XP_002546616.1,XP_002550817.1,XP_002547154.1	3.78536e-06	0.00027152	0.615385
GO:0009069	serine family amino acid metabolic process	P	17	29	872	4380	0.0194954	0.006621	XP_002551121.1,XP_002545752.1,XP_002548498.1,XP_002548815.1,XP_002547031.1,XP_002547355.1,XP_002549150.1,XP_002547079.1,XP_002550984.1,XP_002548468.1,XP_002546146.1,XP_002548794.1,XP_002545235.1,XP_002546428.1,XP_002548881.1,XP_002549331.1,XP_002550795.1	XP_002548475.1,XP_002550295.1,XP_002550682.1,XP_002550843.1,XP_002551121.1,XP_002545752.1,XP_002550914.1,XP_002548498.1,XP_002548774.1,XP_002548815.1,XP_002547031.1,XP_002547355.1,XP_002547356.1,XP_002549150.1,XP_002547079.1,XP_002549566.1,XP_002550331.1,XP_002546119.1,XP_002550984.1,XP_002548468.1,XP_002546146.1,XP_002548794.1,XP_002545235.1,XP_002549462.1,XP_002546804.1,XP_002546428.1,XP_002548…	4.79866e-06	0.000338466	0.586207
GO:0009165	nucleotide biosynthetic process	P	35	88	872	4380	0.0401376	0.0200913	XP_002551109.1,XP_002545592.1,XP_002545743.1,XP_002545846.1,XP_002547010.1,XP_002547797.1,XP_002547994.1,XP_002549674.1,XP_002546145.1,XP_002551045.1,XP_002550136.1,XP_002547003.1,XP_002547021.1,XP_002551338.1,XP_002548920.1,XP_002551424.1,XP_002547391.1,XP_002546262.1,XP_002546938.1,XP_002546203.1,XP_002547784.1,XP_002548473.1,XP_002545344.1,XP_002545862.1,XP_002547851.1,XP_002547375.1,XP_002548…	XP_002549361.1,XP_002549435.1,XP_002550786.1,XP_002551440.1,XP_002551109.1,XP_002550928.1,XP_002548591.1,XP_002550659.1,XP_002547476.1,XP_002547477.1,XP_002549114.1,XP_002546497.1,XP_002545592.1,XP_002545743.1,XP_002545846.1,XP_002547010.1,XP_002547797.1,XP_002547994.1,XP_002549674.1,XP_002549690.1,XP_002546145.1,XP_002550417.1,XP_002551045.1,XP_002549410.1,XP_002550136.1,XP_002549171.1,XP_002547…	1.19082e-05	0.000803251	0.397727
GO:0006090	pyruvate metabolic process	P	15	25	872	4380	0.0172018	0.00570776	XP_002545430.1,XP_002545633.1,XP_002545820.1,XP_002546870.1,XP_002548640.1,XP_002548835.1,XP_002548866.1,XP_002550427.1,XP_002551310.1,XP_002551368.1,XP_002546428.1,XP_002547154.1,XP_002546616.1,XP_002550817.1,XP_002549529.1	XP_002549361.1,XP_002549435.1,XP_002550786.1,XP_002551440.1,XP_002545430.1,XP_002545633.1,XP_002545820.1,XP_002546870.1,XP_002548640.1,XP_002548835.1,XP_002548866.1,XP_002549887.1,XP_002550427.1,XP_002551310.1,XP_002551368.1,XP_002548858.1,XP_002546428.1,XP_002547154.1,XP_002549293.1,XP_002546616.1,XP_002550817.1,XP_002545478.1,XP_002548578.1,XP_002548774.1,XP_002549529.1	1.19577e-05	0.000803251	0.6
GO:0090407	organophosphate biosynthetic process	P	58	173	872	4380	0.0665138	0.0394977	XP_002551109.1,XP_002545592.1,XP_002545743.1,XP_002545846.1,XP_002547010.1,XP_002547797.1,XP_002547994.1,XP_002549674.1,XP_002546145.1,XP_002551045.1,XP_002550136.1,XP_002547003.1,XP_002547021.1,XP_002546176.1,XP_002549700.1,XP_002546142.1,XP_002546571.1,XP_002551410.1,XP_002549758.1,XP_002551338.1,XP_002548920.1,XP_002551424.1,XP_002546439.1,XP_002548893.1,XP_002547391.1,XP_002546262.1,XP_002546…	XP_002545437.1,XP_002547093.1,XP_002547367.1,XP_002549361.1,XP_002549435.1,XP_002550786.1,XP_002551440.1,XP_002551109.1,XP_002550928.1,XP_002548591.1,XP_002550659.1,XP_002547476.1,XP_002547477.1,XP_002549114.1,XP_002546497.1,XP_002545592.1,XP_002545743.1,XP_002545846.1,XP_002547010.1,XP_002547797.1,XP_002547994.1,XP_002549674.1,XP_002549690.1,XP_002546145.1,XP_002550417.1,XP_002551045.1,XP_002549…	1.21613e-05	0.000804166	0.33526
GO:1901564	organonitrogen compound metabolic process	P	320	1344	872	4380	0.366972	0.306849	XP_002550340.1,XP_002549903.1,XP_002545322.1,XP_002545341.1,XP_002546660.1,XP_002550828.1,XP_002546149.1,XP_002549737.1,XP_002550873.1,XP_002547306.1,XP_002549567.1,XP_002548431.1,XP_002546479.1,XP_002549590.1,XP_002549673.1,XP_002550553.1,XP_002547949.1,XP_002550418.1,XP_002550720.1,XP_002550795.1,XP_002548555.1,XP_002548904.1,XP_002550380.1,XP_002550806.1,XP_002551162.1,XP_002548846.1,XP_002546…	XP_002545228.1,XP_002545786.1,XP_002547298.1,XP_002547547.1,XP_002547690.1,XP_002547834.1,XP_002547957.1,XP_002547964.1,XP_002549525.1,XP_002550340.1,XP_002550365.1,XP_002550462.1,XP_002551316.1,XP_002546513.1,XP_002546927.1,XP_002547273.1,XP_002548156.1,XP_002548255.1,XP_002548405.1,XP_002549060.1,XP_002549903.1,XP_002550454.1,XP_002550892.1,XP_002550988.1,XP_002547186.1,XP_002549364.1,XP_002545…	1.26071e-05	0.000820819	0.238095
GO:0046031	ADP metabolic process	P	13	20	872	4380	0.0149083	0.00456621	XP_002545430.1,XP_002545633.1,XP_002545820.1,XP_002546870.1,XP_002548640.1,XP_002548835.1,XP_002548866.1,XP_002550427.1,XP_002551310.1,XP_002551368.1,XP_002546616.1,XP_002550817.1,XP_002547154.1	XP_002545430.1,XP_002545633.1,XP_002545820.1,XP_002546870.1,XP_002548640.1,XP_002548835.1,XP_002548866.1,XP_002549435.1,XP_002549887.1,XP_002550427.1,XP_002551310.1,XP_002551368.1,XP_002548858.1,XP_002548591.1,XP_002550659.1,XP_002549293.1,XP_002549748.1,XP_002546616.1,XP_002550817.1,XP_002547154.1	1.36312e-05	0.000874046	0.65
GO:0016052	carbohydrate catabolic process	P	21	43	872	4380	0.0240826	0.00981735	XP_002549654.1,XP_002546313.1,XP_002549576.1,XP_002545430.1,XP_002545633.1,XP_002545820.1,XP_002546870.1,XP_002548640.1,XP_002548835.1,XP_002548866.1,XP_002550427.1,XP_002551310.1,XP_002551368.1,XP_002546038.1,XP_002548729.1,XP_002551367.1,XP_002546500.1,XP_002547281.1,XP_002546616.1,XP_002550817.1,XP_002547154.1	XP_002546453.1,XP_002549654.1,XP_002550594.1,XP_002545229.1,XP_002546313.1,XP_002547114.1,XP_002547303.1,XP_002548021.1,XP_002551087.1,XP_002549576.1,XP_002545430.1,XP_002545633.1,XP_002545820.1,XP_002546870.1,XP_002548640.1,XP_002548835.1,XP_002548866.1,XP_002549435.1,XP_002549887.1,XP_002550427.1,XP_002551310.1,XP_002551368.1,XP_002548858.1,XP_002551159.1,XP_002546038.1,XP_002548919.1,XP_002549…	1.79649e-05	0.00113474	0.488372
GO:1901293	nucleoside phosphate biosynthetic process	P	35	90	872	4380	0.0401376	0.0205479	XP_002551109.1,XP_002545592.1,XP_002545743.1,XP_002545846.1,XP_002547010.1,XP_002547797.1,XP_002547994.1,XP_002549674.1,XP_002546145.1,XP_002551045.1,XP_002550136.1,XP_002547003.1,XP_002547021.1,XP_002551338.1,XP_002548920.1,XP_002551424.1,XP_002547391.1,XP_002546262.1,XP_002546938.1,XP_002546203.1,XP_002547784.1,XP_002548473.1,XP_002545344.1,XP_002545862.1,XP_002547851.1,XP_002547375.1,XP_002548…	XP_002549361.1,XP_002549435.1,XP_002550786.1,XP_002551440.1,XP_002551109.1,XP_002550928.1,XP_002548591.1,XP_002550659.1,XP_002547476.1,XP_002547477.1,XP_002549114.1,XP_002546497.1,XP_002545592.1,XP_002545743.1,XP_002545846.1,XP_002547010.1,XP_002547797.1,XP_002547994.1,XP_002549674.1,XP_002549690.1,XP_002546145.1,XP_002550417.1,XP_002551045.1,XP_002549410.1,XP_002550136.1,XP_002549171.1,XP_002547…	2.12336e-05	0.00132148	0.388889
GO:0006793	phosphorus metabolic process	P	132	487	872	4380	0.151376	0.111187	XP_002549903.1,XP_002548846.1,XP_002546616.1,XP_002548835.1,XP_002550817.1,XP_002545736.1,XP_002546038.1,XP_002546458.1,XP_002551022.1,XP_002545430.1,XP_002545633.1,XP_002545820.1,XP_002546870.1,XP_002548640.1,XP_002548866.1,XP_002550427.1,XP_002551310.1,XP_002551368.1,XP_002545884.1,XP_002545945.1,XP_002550647.1,XP_002547003.1,XP_002551109.1,XP_002545592.1,XP_002545743.1,XP_002545846.1,XP_002547…	XP_002546513.1,XP_002546927.1,XP_002547273.1,XP_002548156.1,XP_002548255.1,XP_002548405.1,XP_002549060.1,XP_002549903.1,XP_002550454.1,XP_002550892.1,XP_002550988.1,XP_002548846.1,XP_002546616.1,XP_002548835.1,XP_002550817.1,XP_002548804.1,XP_002548955.1,XP_002549795.1,XP_002550339.1,XP_002545736.1,XP_002546038.1,XP_002545437.1,XP_002547093.1,XP_002547367.1,XP_002546535.1,XP_002547130.1,XP_002548…	2.80809e-05	0.00172229	0.271047
GO:0009135	purine nucleoside diphosphate metabolic process	P	13	21	872	4380	0.0149083	0.00479452	XP_002545430.1,XP_002545633.1,XP_002545820.1,XP_002546870.1,XP_002548640.1,XP_002548835.1,XP_002548866.1,XP_002550427.1,XP_002551310.1,XP_002551368.1,XP_002546616.1,XP_002550817.1,XP_002547154.1	XP_002545430.1,XP_002545633.1,XP_002545820.1,XP_002546870.1,XP_002548640.1,XP_002548835.1,XP_002548866.1,XP_002549435.1,XP_002549887.1,XP_002550427.1,XP_002551310.1,XP_002551368.1,XP_002548858.1,XP_002548591.1,XP_002550659.1,XP_002549293.1,XP_002549748.1,XP_002548898.1,XP_002546616.1,XP_002550817.1,XP_002547154.1	2.92934e-05	0.00174605	0.619048
GO:0009179	purine ribonucleoside diphosphate metabolic process	P	13	21	872	4380	0.0149083	0.00479452	XP_002545430.1,XP_002545633.1,XP_002545820.1,XP_002546870.1,XP_002548640.1,XP_002548835.1,XP_002548866.1,XP_002550427.1,XP_002551310.1,XP_002551368.1,XP_002546616.1,XP_002550817.1,XP_002547154.1	XP_002545430.1,XP_002545633.1,XP_002545820.1,XP_002546870.1,XP_002548640.1,XP_002548835.1,XP_002548866.1,XP_002549435.1,XP_002549887.1,XP_002550427.1,XP_002551310.1,XP_002551368.1,XP_002548858.1,XP_002548591.1,XP_002550659.1,XP_002549293.1,XP_002549748.1,XP_002548898.1,XP_002546616.1,XP_002550817.1,XP_002547154.1	2.92934e-05	0.00174605	0.619048
GO:0044255	cellular lipid metabolic process	P	59	184	872	4380	0.0676606	0.0420091	XP_002549700.1,XP_002548451.1,XP_002546176.1,XP_002551437.1,XP_002545417.1,XP_002546675.1,XP_002546688.1,XP_002546874.1,XP_002547054.1,XP_002550182.1,XP_002545342.1,XP_002547717.1,XP_002548678.1,XP_002551181.1,XP_002546571.1,XP_002549607.1,XP_002546142.1,XP_002551410.1,XP_002549758.1,XP_002548772.1,XP_002547671.1,XP_002551108.1,XP_002546192.1,XP_002546458.1,XP_002546995.1,XP_002547089.1,XP_002547…	XP_002548639.1,XP_002550108.1,XP_002547442.1,XP_002545443.1,XP_002547731.1,XP_002549700.1,XP_002550080.1,XP_002550916.1,XP_002551189.1,XP_002548451.1,XP_002548455.1,XP_002548626.1,XP_002549604.1,XP_002550440.1,XP_002546041.1,XP_002546176.1,XP_002548533.1,XP_002549202.1,XP_002550204.1,XP_002551258.1,XP_002546286.1,XP_002547874.1,XP_002551437.1,XP_002545417.1,XP_002546675.1,XP_002546688.1,XP_002546…	4.62103e-05	0.00271614	0.320652
GO:0006796	phosphate-containing compound metabolic process	P	128	475	872	4380	0.146789	0.108447	XP_002549903.1,XP_002548846.1,XP_002546616.1,XP_002548835.1,XP_002550817.1,XP_002546458.1,XP_002551022.1,XP_002545430.1,XP_002545633.1,XP_002545820.1,XP_002546870.1,XP_002548640.1,XP_002548866.1,XP_002550427.1,XP_002551310.1,XP_002551368.1,XP_002545884.1,XP_002545945.1,XP_002550647.1,XP_002547003.1,XP_002551109.1,XP_002545592.1,XP_002545743.1,XP_002545846.1,XP_002547010.1,XP_002547797.1,XP_002547…	XP_002546513.1,XP_002546927.1,XP_002547273.1,XP_002548156.1,XP_002548255.1,XP_002548405.1,XP_002549060.1,XP_002549903.1,XP_002550454.1,XP_002550892.1,XP_002550988.1,XP_002548846.1,XP_002546616.1,XP_002548835.1,XP_002550817.1,XP_002548804.1,XP_002548955.1,XP_002549795.1,XP_002550339.1,XP_002545437.1,XP_002547093.1,XP_002547367.1,XP_002545783.1,XP_002549479.1,XP_002549480.1,XP_002545462.1,XP_002545…	5.11124e-05	0.00296312	0.269474
GO:0046040	IMP metabolic process	P	8	10	872	4380	0.00917431	0.00228311	XP_002545592.1,XP_002545743.1,XP_002545846.1,XP_002547010.1,XP_002547797.1,XP_002547994.1,XP_002549674.1,XP_002547041.1	XP_002545592.1,XP_002545743.1,XP_002545846.1,XP_002547010.1,XP_002547797.1,XP_002547994.1,XP_002549674.1,XP_002549690.1,XP_002546879.1,XP_002547041.1	7.35836e-05	0.00409745	0.8
GO:0006188	IMP biosynthetic process	P	8	10	872	4380	0.00917431	0.00228311	XP_002545592.1,XP_002545743.1,XP_002545846.1,XP_002547010.1,XP_002547797.1,XP_002547994.1,XP_002549674.1,XP_002547041.1	XP_002545592.1,XP_002545743.1,XP_002545846.1,XP_002547010.1,XP_002547797.1,XP_002547994.1,XP_002549674.1,XP_002549690.1,XP_002546879.1,XP_002547041.1	7.35836e-05	0.00409745	0.8
GO:0072524	pyridine-containing compound metabolic process	P	15	28	872	4380	0.0172018	0.00639269	XP_002551338.1,XP_002545639.1,XP_002547869.1,XP_002550328.1,XP_002546262.1,XP_002546938.1,XP_002547375.1,XP_002548301.1,XP_002545802.1,XP_002548865.1,XP_002549406.1,XP_002549686.1,XP_002550329.1,XP_002548603.1,XP_002550350.1	XP_002547952.1,XP_002551338.1,XP_002545939.1,XP_002545639.1,XP_002547869.1,XP_002550328.1,XP_002546262.1,XP_002546938.1,XP_002547093.1,XP_002550856.1,XP_002548565.1,XP_002549980.1,XP_002547375.1,XP_002548301.1,XP_002545802.1,XP_002546693.1,XP_002548865.1,XP_002546300.1,XP_002549406.1,XP_002549686.1,XP_002545606.1,XP_002549304.1,XP_002550329.1,XP_002548901.1,XP_002548308.1,XP_002548603.1,XP_002550…	7.48424e-05	0.00411341	0.535714
GO:0008610	lipid biosynthetic process	P	47	140	872	4380	0.0538991	0.0319635	XP_002546176.1,XP_002549700.1,XP_002545417.1,XP_002546675.1,XP_002546688.1,XP_002546874.1,XP_002547054.1,XP_002550182.1,XP_002548678.1,XP_002551181.1,XP_002546142.1,XP_002546571.1,XP_002551410.1,XP_002549758.1,XP_002551108.1,XP_002546192.1,XP_002546458.1,XP_002546995.1,XP_002547089.1,XP_002547278.1,XP_002547300.1,XP_002547562.1,XP_002548099.1,XP_002548862.1,XP_002549117.1,XP_002549744.1,XP_002550…	XP_002547442.1,XP_002546041.1,XP_002546176.1,XP_002548533.1,XP_002549202.1,XP_002549700.1,XP_002550204.1,XP_002550916.1,XP_002551189.1,XP_002551258.1,XP_002545417.1,XP_002546675.1,XP_002546688.1,XP_002546874.1,XP_002547054.1,XP_002547727.1,XP_002548204.1,XP_002548211.1,XP_002548234.1,XP_002548250.1,XP_002548639.1,XP_002549177.1,XP_002549266.1,XP_002549972.1,XP_002550182.1,XP_002550943.1,XP_002548…	7.92018e-05	0.00429721	0.335714
GO:0006189	'de novo' IMP biosynthetic process	P	7	8	872	4380	0.00802752	0.00182648	XP_002545592.1,XP_002545743.1,XP_002545846.1,XP_002547010.1,XP_002547797.1,XP_002547994.1,XP_002549674.1	XP_002545592.1,XP_002545743.1,XP_002545846.1,XP_002547010.1,XP_002547797.1,XP_002547994.1,XP_002549674.1,XP_002549690.1	8.04357e-05	0.00430891	0.875
GO:0009063	cellular amino acid catabolic process	P	15	29	872	4380	0.0172018	0.006621	XP_002546352.1,XP_002548498.1,XP_002548815.1,XP_002545752.1,XP_002547184.1,XP_002545802.1,XP_002548865.1,XP_002545232.1,XP_002546610.1,XP_002549406.1,XP_002546428.1,XP_002548881.1,XP_002549331.1,XP_002546571.1,XP_002547366.1	XP_002546774.1,XP_002546352.1,XP_002548035.1,XP_002545418.1,XP_002548498.1,XP_002548774.1,XP_002548815.1,XP_002545752.1,XP_002547184.1,XP_002545802.1,XP_002546693.1,XP_002548865.1,XP_002550498.1,XP_002546387.1,XP_002547265.1,XP_002550289.1,XP_002545232.1,XP_002546523.1,XP_002546610.1,XP_002549406.1,XP_002546428.1,XP_002548881.1,XP_002549331.1,XP_002546571.1,XP_002546552.1,XP_002547366.1,XP_002548…	0.000126798	0.00670762	0.517241
GO:0072525	pyridine-containing compound biosynthetic process	P	13	24	872	4380	0.0149083	0.00547945	XP_002551338.1,XP_002545639.1,XP_002547869.1,XP_002550328.1,XP_002546262.1,XP_002546938.1,XP_002547375.1,XP_002548301.1,XP_002545802.1,XP_002548865.1,XP_002549406.1,XP_002549686.1,XP_002550329.1	XP_002547952.1,XP_002551338.1,XP_002545639.1,XP_002547869.1,XP_002550328.1,XP_002546262.1,XP_002546938.1,XP_002547093.1,XP_002550856.1,XP_002548565.1,XP_002549980.1,XP_002547375.1,XP_002548301.1,XP_002545802.1,XP_002546693.1,XP_002548865.1,XP_002546300.1,XP_002549406.1,XP_002549686.1,XP_002545606.1,XP_002549304.1,XP_002550329.1,XP_002548901.1,XP_002550164.1	0.000197476	0.0103175	0.541667
GO:0046939	nucleotide phosphorylation	P	14	27	872	4380	0.016055	0.00616438	XP_002545430.1,XP_002545633.1,XP_002545820.1,XP_002546870.1,XP_002548640.1,XP_002548835.1,XP_002548866.1,XP_002550427.1,XP_002551310.1,XP_002551368.1,XP_002547003.1,XP_002546616.1,XP_002550817.1,XP_002547154.1	XP_002545430.1,XP_002545633.1,XP_002545820.1,XP_002546870.1,XP_002548640.1,XP_002548835.1,XP_002548866.1,XP_002549435.1,XP_002549887.1,XP_002550427.1,XP_002551310.1,XP_002551368.1,XP_002548858.1,XP_002547003.1,XP_002549293.1,XP_002546497.1,XP_002546616.1,XP_002550817.1,XP_002547154.1,XP_002548085.1,XP_002548591.1,XP_002548898.1,XP_002549171.1,XP_002550004.1,XP_002550417.1,XP_002550562.1,XP_002550…	0.000206609	0.010663	0.518519
GO:0051156	glucose 6-phosphate metabolic process	P	8	11	872	4380	0.00917431	0.00251142	XP_002545820.1,XP_002545884.1,XP_002545945.1,XP_002550647.1,XP_002551310.1,XP_002549363.1,XP_002547869.1,XP_002548835.1	XP_002545820.1,XP_002545884.1,XP_002545945.1,XP_002547788.1,XP_002550647.1,XP_002551090.1,XP_002551310.1,XP_002548953.1,XP_002549363.1,XP_002547869.1,XP_002548835.1	0.000222649	0.0113524	0.727273
GO:0006629	lipid metabolic process	P	60	199	872	4380	0.0688073	0.0454338	XP_002549700.1,XP_002548451.1,XP_002546176.1,XP_002551437.1,XP_002545417.1,XP_002546675.1,XP_002546688.1,XP_002546874.1,XP_002547054.1,XP_002550182.1,XP_002545342.1,XP_002547717.1,XP_002548678.1,XP_002551181.1,XP_002546571.1,XP_002549607.1,XP_002546142.1,XP_002551410.1,XP_002549758.1,XP_002548772.1,XP_002547671.1,XP_002551108.1,XP_002546192.1,XP_002546458.1,XP_002546995.1,XP_002547089.1,XP_002547…	XP_002548639.1,XP_002550108.1,XP_002547442.1,XP_002545443.1,XP_002547731.1,XP_002549700.1,XP_002550080.1,XP_002550916.1,XP_002551189.1,XP_002548451.1,XP_002548455.1,XP_002548626.1,XP_002549604.1,XP_002550440.1,XP_002546041.1,XP_002546176.1,XP_002548533.1,XP_002549202.1,XP_002550204.1,XP_002551258.1,XP_002546286.1,XP_002547874.1,XP_002551437.1,XP_002545417.1,XP_002546675.1,XP_002546688.1,XP_002546…	0.000277909	0.0137284	0.301508
GO:0009116	nucleoside metabolic process	P	11	19	872	4380	0.0126147	0.0043379	XP_002548301.1,XP_002551315.1,XP_002551109.1,XP_002547375.1,XP_002550989.1,XP_002547928.1,XP_002546571.1,XP_002547878.1,XP_002546145.1,XP_002549674.1,XP_002550666.1	XP_002548301.1,XP_002551315.1,XP_002546733.1,XP_002551109.1,XP_002550164.1,XP_002547375.1,XP_002550989.1,XP_002547928.1,XP_002546571.1,XP_002547878.1,XP_002545606.1,XP_002545437.1,XP_002546145.1,XP_002547093.1,XP_002547367.1,XP_002549674.1,XP_002550665.1,XP_002550666.1,XP_002550950.1	0.000286703	0.0137284	0.578947
GO:0019362	pyridine nucleotide metabolic process	P	11	19	872	4380	0.0126147	0.0043379	XP_002551338.1,XP_002546262.1,XP_002546938.1,XP_002547375.1,XP_002548301.1,XP_002545802.1,XP_002548865.1,XP_002549406.1,XP_002549686.1,XP_002548603.1,XP_002550350.1	XP_002547952.1,XP_002551338.1,XP_002546262.1,XP_002546938.1,XP_002547093.1,XP_002550856.1,XP_002547375.1,XP_002548301.1,XP_002545802.1,XP_002546300.1,XP_002546693.1,XP_002548865.1,XP_002549406.1,XP_002549686.1,XP_002545606.1,XP_002549304.1,XP_002548308.1,XP_002548603.1,XP_002550350.1	0.000286703	0.0137284	0.578947
GO:0046496	nicotinamide nucleotide metabolic process	P	11	19	872	4380	0.0126147	0.0043379	XP_002551338.1,XP_002546262.1,XP_002546938.1,XP_002545802.1,XP_002548865.1,XP_002549406.1,XP_002549686.1,XP_002547375.1,XP_002548301.1,XP_002548603.1,XP_002550350.1	XP_002547952.1,XP_002551338.1,XP_002546262.1,XP_002546938.1,XP_002547093.1,XP_002550856.1,XP_002545802.1,XP_002546300.1,XP_002546693.1,XP_002548865.1,XP_002549406.1,XP_002549686.1,XP_002545606.1,XP_002547375.1,XP_002548301.1,XP_002549304.1,XP_002548308.1,XP_002548603.1,XP_002550350.1	0.000286703	0.0137284	0.578947
GO:0006766	vitamin metabolic process	P	17	37	872	4380	0.0194954	0.00844749	XP_002546401.1,XP_002548893.1,XP_002545639.1,XP_002547869.1,XP_002550328.1,XP_002546439.1,XP_002546880.1,XP_002547196.1,XP_002548228.1,XP_002548263.1,XP_002546658.1,XP_002549222.1,XP_002546433.1,XP_002547455.1,XP_002549981.1,XP_002550989.1,XP_002550329.1	XP_002546401.1,XP_002545939.1,XP_002548893.1,XP_002545639.1,XP_002547869.1,XP_002550328.1,XP_002548477.1,XP_002549613.1,XP_002551371.1,XP_002546439.1,XP_002546880.1,XP_002547196.1,XP_002548228.1,XP_002548263.1,XP_002545943.1,XP_002546018.1,XP_002546658.1,XP_002549222.1,XP_002549268.1,XP_002550258.1,XP_002548565.1,XP_002549980.1,XP_002546060.1,XP_002546433.1,XP_002546644.1,XP_002547455.1,XP_002549…	0.000291115	0.0137284	0.459459
GO:0006767	water-soluble vitamin metabolic process	P	17	37	872	4380	0.0194954	0.00844749	XP_002548893.1,XP_002545639.1,XP_002547869.1,XP_002550328.1,XP_002546439.1,XP_002546880.1,XP_002547196.1,XP_002548228.1,XP_002548263.1,XP_002546658.1,XP_002549222.1,XP_002546433.1,XP_002547455.1,XP_002549981.1,XP_002550989.1,XP_002550329.1,XP_002546401.1	XP_002545939.1,XP_002548893.1,XP_002545639.1,XP_002547869.1,XP_002550328.1,XP_002548477.1,XP_002549613.1,XP_002551371.1,XP_002546439.1,XP_002546880.1,XP_002547196.1,XP_002548228.1,XP_002548263.1,XP_002545943.1,XP_002546018.1,XP_002546658.1,XP_002549222.1,XP_002549268.1,XP_002550258.1,XP_002548565.1,XP_002549980.1,XP_002546060.1,XP_002546433.1,XP_002546644.1,XP_002547455.1,XP_002549310.1,XP_002549…	0.000291115	0.0137284	0.459459
GO:0009119	ribonucleoside metabolic process	P	7	9	872	4380	0.00802752	0.00205479	XP_002548301.1,XP_002551315.1,XP_002551109.1,XP_002547375.1,XP_002550989.1,XP_002546571.1,XP_002547878.1	XP_002548301.1,XP_002551315.1,XP_002546733.1,XP_002551109.1,XP_002550164.1,XP_002547375.1,XP_002550989.1,XP_002546571.1,XP_002547878.1	0.000299509	0.0137284	0.777778
GO:0034656	nucleobase-containing small molecule catabolic process	P	5	5	872	4380	0.00573394	0.00114155	XP_002548301.1,XP_002551315.1,XP_002547375.1,XP_002547928.1,XP_002546571.1	XP_002548301.1,XP_002551315.1,XP_002547375.1,XP_002547928.1,XP_002546571.1	0.000309895	0.0137284	1
GO:0019321	pentose metabolic process	P	5	5	872	4380	0.00573394	0.00114155	XP_002549576.1,XP_002548993.1,XP_002551367.1,XP_002548729.1,XP_002546500.1	XP_002549576.1,XP_002548993.1,XP_002551367.1,XP_002548729.1,XP_002546500.1	0.000309895	0.0137284	1
GO:0009164	nucleoside catabolic process	P	5	5	872	4380	0.00573394	0.00114155	XP_002548301.1,XP_002551315.1,XP_002547375.1,XP_002546571.1,XP_002547928.1	XP_002548301.1,XP_002551315.1,XP_002547375.1,XP_002546571.1,XP_002547928.1	0.000309895	0.0137284	1
GO:1901658	glycosyl compound catabolic process	P	5	5	872	4380	0.00573394	0.00114155	XP_002548301.1,XP_002551315.1,XP_002547375.1,XP_002547928.1,XP_002546571.1	XP_002548301.1,XP_002551315.1,XP_002547375.1,XP_002547928.1,XP_002546571.1	0.000309895	0.0137284	1
GO:1901657	glycosyl compound metabolic process	P	12	22	872	4380	0.0137615	0.00502283	XP_002548301.1,XP_002551315.1,XP_002551109.1,XP_002547375.1,XP_002550989.1,XP_002546145.1,XP_002549674.1,XP_002550666.1,XP_002547928.1,XP_002546571.1,XP_002546003.1,XP_002547878.1	XP_002548301.1,XP_002551315.1,XP_002546733.1,XP_002551109.1,XP_002550164.1,XP_002547375.1,XP_002550989.1,XP_002545437.1,XP_002546145.1,XP_002547093.1,XP_002547367.1,XP_002549674.1,XP_002550665.1,XP_002550666.1,XP_002550950.1,XP_002547928.1,XP_002546571.1,XP_002546003.1,XP_002548520.1,XP_002550118.1,XP_002547878.1,XP_002545606.1	0.000321288	0.0140174	0.545455
GO:0016054	organic acid catabolic process	P	20	48	872	4380	0.0229358	0.0109589	XP_002546352.1,XP_002548498.1,XP_002548815.1,XP_002545752.1,XP_002547184.1,XP_002545802.1,XP_002548865.1,XP_002545342.1,XP_002547717.1,XP_002549529.1,XP_002545232.1,XP_002546610.1,XP_002549406.1,XP_002546428.1,XP_002548881.1,XP_002549331.1,XP_002546571.1,XP_002547366.1,XP_002548424.1,XP_002547281.1	XP_002546774.1,XP_002546352.1,XP_002548035.1,XP_002545418.1,XP_002548498.1,XP_002548774.1,XP_002548815.1,XP_002545752.1,XP_002547184.1,XP_002545802.1,XP_002546693.1,XP_002548865.1,XP_002550498.1,XP_002545342.1,XP_002545462.1,XP_002546261.1,XP_002547717.1,XP_002549144.1,XP_002549935.1,XP_002551208.1,XP_002546974.1,XP_002549092.1,XP_002549529.1,XP_002550485.1,XP_002546387.1,XP_002547265.1,XP_002550…	0.000435775	0.018442	0.416667
GO:0009127	purine nucleoside monophosphate biosynthetic process	P	10	17	872	4380	0.0114679	0.00388128	XP_002551109.1,XP_002545592.1,XP_002545743.1,XP_002545846.1,XP_002547010.1,XP_002547797.1,XP_002547994.1,XP_002549674.1,XP_002547041.1,XP_002549097.1	XP_002551109.1,XP_002547476.1,XP_002547477.1,XP_002549114.1,XP_002545592.1,XP_002545743.1,XP_002545846.1,XP_002547010.1,XP_002547797.1,XP_002547994.1,XP_002549674.1,XP_002549690.1,XP_002547454.1,XP_002547041.1,XP_002546879.1,XP_002549097.1,XP_002546930.1	0.0004612	0.0191353	0.588235
GO:0009168	purine ribonucleoside monophosphate biosynthetic process	P	10	17	872	4380	0.0114679	0.00388128	XP_002551109.1,XP_002545592.1,XP_002545743.1,XP_002545846.1,XP_002547010.1,XP_002547797.1,XP_002547994.1,XP_002549674.1,XP_002547041.1,XP_002549097.1	XP_002551109.1,XP_002547476.1,XP_002547477.1,XP_002549114.1,XP_002545592.1,XP_002545743.1,XP_002545846.1,XP_002547010.1,XP_002547797.1,XP_002547994.1,XP_002549674.1,XP_002549690.1,XP_002547041.1,XP_002546879.1,XP_002549097.1,XP_002546930.1,XP_002547454.1	0.0004612	0.0191353	0.588235
GO:0009110	vitamin biosynthetic process	P	16	35	872	4380	0.0183486	0.00799087	XP_002545639.1,XP_002547869.1,XP_002550328.1,XP_002546439.1,XP_002546880.1,XP_002547196.1,XP_002548228.1,XP_002548263.1,XP_002548893.1,XP_002546658.1,XP_002549222.1,XP_002546433.1,XP_002547455.1,XP_002549981.1,XP_002550989.1,XP_002550329.1	XP_002545639.1,XP_002547869.1,XP_002550328.1,XP_002548477.1,XP_002549613.1,XP_002551371.1,XP_002546439.1,XP_002546880.1,XP_002547196.1,XP_002548228.1,XP_002548263.1,XP_002548893.1,XP_002545943.1,XP_002546018.1,XP_002546658.1,XP_002549222.1,XP_002549268.1,XP_002550258.1,XP_002548565.1,XP_002549980.1,XP_002546060.1,XP_002546433.1,XP_002546644.1,XP_002547455.1,XP_002549310.1,XP_002549981.1,XP_002550…	0.00047043	0.0191429	0.457143
GO:0042364	water-soluble vitamin biosynthetic process	P	16	35	872	4380	0.0183486	0.00799087	XP_002545639.1,XP_002547869.1,XP_002550328.1,XP_002546439.1,XP_002546880.1,XP_002547196.1,XP_002548228.1,XP_002548263.1,XP_002548893.1,XP_002546658.1,XP_002549222.1,XP_002546433.1,XP_002547455.1,XP_002549981.1,XP_002550989.1,XP_002550329.1	XP_002545639.1,XP_002547869.1,XP_002550328.1,XP_002548477.1,XP_002549613.1,XP_002551371.1,XP_002546439.1,XP_002546880.1,XP_002547196.1,XP_002548228.1,XP_002548263.1,XP_002548893.1,XP_002545943.1,XP_002546018.1,XP_002546658.1,XP_002549222.1,XP_002549268.1,XP_002550258.1,XP_002548565.1,XP_002549980.1,XP_002546060.1,XP_002546433.1,XP_002546644.1,XP_002547455.1,XP_002549310.1,XP_002549981.1,XP_002550…	0.00047043	0.0191429	0.457143
GO:0005975	carbohydrate metabolic process	P	50	162	872	4380	0.0573394	0.0369863	XP_002545736.1,XP_002546038.1,XP_002546219.1,XP_002547801.1,XP_002549654.1,XP_002546313.1,XP_002549576.1,XP_002551368.1,XP_002548835.1,XP_002548993.1,XP_002548508.1,XP_002548969.1,XP_002545430.1,XP_002545820.1,XP_002546870.1,XP_002548640.1,XP_002548866.1,XP_002551310.1,XP_002545633.1,XP_002550427.1,XP_002547215.1,XP_002550626.1,XP_002546985.1,XP_002547611.1,XP_002550487.1,XP_002551041.1,XP_002545…	XP_002546453.1,XP_002546231.1,XP_002546147.1,XP_002547911.1,XP_002548368.1,XP_002545736.1,XP_002546038.1,XP_002546219.1,XP_002547801.1,XP_002549654.1,XP_002550594.1,XP_002545229.1,XP_002546313.1,XP_002547114.1,XP_002547303.1,XP_002548021.1,XP_002547741.1,XP_002550492.1,XP_002551087.1,XP_002549576.1,XP_002548955.1,XP_002549795.1,XP_002550339.1,XP_002545354.1,XP_002548953.1,XP_002551206.1,XP_002551…	0.000489388	0.0197247	0.308642
GO:0065008	regulation of biological quality	P	70	245	872	4380	0.0802752	0.0559361	XP_002547306.1,XP_002549567.1,XP_002548431.1,XP_002546479.1,XP_002549590.1,XP_002549673.1,XP_002550553.1,XP_002545633.1,XP_002548835.1,XP_002546065.1,XP_002547157.1,XP_002549628.1,XP_002549934.1,XP_002550861.1,XP_002551459.1,XP_002545862.1,XP_002546038.1,XP_002547296.1,XP_002547604.1,XP_002548874.1,XP_002547262.1,XP_002545918.1,XP_002548013.1,XP_002548107.1,XP_002548893.1,XP_002549335.1,XP_002551…	XP_002547306.1,XP_002547698.1,XP_002548964.1,XP_002549567.1,XP_002549583.1,XP_002551425.1,XP_002545977.1,XP_002546647.1,XP_002546992.1,XP_002548431.1,XP_002548463.1,XP_002548855.1,XP_002548877.1,XP_002550003.1,XP_002550021.1,XP_002546479.1,XP_002548808.1,XP_002549590.1,XP_002549673.1,XP_002550246.1,XP_002550553.1,XP_002545633.1,XP_002548835.1,XP_002545414.1,XP_002545479.1,XP_002545979.1,XP_002546…	0.000512718	0.02047	0.285714
GO:0008652	cellular amino acid biosynthetic process	P	31	89	872	4380	0.0355505	0.0203196	XP_002545322.1,XP_002545341.1,XP_002546660.1,XP_002550828.1,XP_002546149.1,XP_002549737.1,XP_002547612.1,XP_002546610.1,XP_002547215.1,XP_002549937.1,XP_002545752.1,XP_002551329.1,XP_002547031.1,XP_002547355.1,XP_002549150.1,XP_002545447.1,XP_002546163.1,XP_002547079.1,XP_002550984.1,XP_002547184.1,XP_002550626.1,XP_002548468.1,XP_002546146.1,XP_002546971.1,XP_002548794.1,XP_002545235.1,XP_002550…	XP_002545322.1,XP_002545341.1,XP_002546638.1,XP_002546660.1,XP_002546756.1,XP_002547093.1,XP_002547320.1,XP_002549555.1,XP_002549631.1,XP_002550828.1,XP_002546149.1,XP_002549737.1,XP_002549989.1,XP_002545418.1,XP_002546171.1,XP_002546223.1,XP_002549135.1,XP_002550232.1,XP_002550750.1,XP_002551440.1,XP_002547539.1,XP_002547612.1,XP_002548371.1,XP_002548475.1,XP_002550295.1,XP_002550682.1,XP_002546…	0.000634631	0.02464	0.348315
GO:0046395	carboxylic acid catabolic process	P	19	46	872	4380	0.021789	0.0105023	XP_002546352.1,XP_002548498.1,XP_002548815.1,XP_002545752.1,XP_002547184.1,XP_002545802.1,XP_002548865.1,XP_002545342.1,XP_002547717.1,XP_002545232.1,XP_002546610.1,XP_002549406.1,XP_002546428.1,XP_002548881.1,XP_002549331.1,XP_002546571.1,XP_002547366.1,XP_002548424.1,XP_002547281.1	XP_002546774.1,XP_002546352.1,XP_002548035.1,XP_002545418.1,XP_002548498.1,XP_002548774.1,XP_002548815.1,XP_002545752.1,XP_002547184.1,XP_002545802.1,XP_002546693.1,XP_002548865.1,XP_002550498.1,XP_002545342.1,XP_002545462.1,XP_002546261.1,XP_002547717.1,XP_002549144.1,XP_002549935.1,XP_002551208.1,XP_002546974.1,XP_002549092.1,XP_002546387.1,XP_002547265.1,XP_002550289.1,XP_002545232.1,XP_002546…	0.000687745	0.0264594	0.413043
GO:0006739	NADP metabolic process	P	9	15	872	4380	0.0103211	0.00342466	XP_002545820.1,XP_002545884.1,XP_002545945.1,XP_002550647.1,XP_002551310.1,XP_002548480.1,XP_002551338.1,XP_002549363.1,XP_002547869.1	XP_002545820.1,XP_002545884.1,XP_002545945.1,XP_002547788.1,XP_002550647.1,XP_002551090.1,XP_002551310.1,XP_002547023.1,XP_002547024.1,XP_002548480.1,XP_002548953.1,XP_002547952.1,XP_002551338.1,XP_002549363.1,XP_002547869.1	0.000740441	0.0277305	0.6
GO:0043650	dicarboxylic acid biosynthetic process	P	9	15	872	4380	0.0103211	0.00342466	XP_002546610.1,XP_002547215.1,XP_002549937.1,XP_002545280.1,XP_002547119.1,XP_002548353.1,XP_002550229.1,XP_002545802.1,XP_002548865.1	XP_002548371.1,XP_002546523.1,XP_002546610.1,XP_002546733.1,XP_002547215.1,XP_002549937.1,XP_002545280.1,XP_002547119.1,XP_002548353.1,XP_002550229.1,XP_002545802.1,XP_002546693.1,XP_002548865.1,XP_002547032.1,XP_002551057.1	0.000740441	0.0277305	0.6
GO:0006098	pentose-phosphate shunt	P	7	10	872	4380	0.00802752	0.00228311	XP_002549363.1,XP_002547869.1,XP_002545820.1,XP_002545884.1,XP_002545945.1,XP_002550647.1,XP_002551310.1	XP_002548953.1,XP_002549363.1,XP_002547869.1,XP_002545820.1,XP_002545884.1,XP_002545945.1,XP_002547788.1,XP_002550647.1,XP_002551090.1,XP_002551310.1	0.000826667	0.0304213	0.7
GO:0006544	glycine metabolic process	P	7	10	872	4380	0.00802752	0.00228311	XP_002545752.1,XP_002548498.1,XP_002548815.1,XP_002548468.1,XP_002548881.1,XP_002549331.1,XP_002551121.1	XP_002545752.1,XP_002550914.1,XP_002548498.1,XP_002548774.1,XP_002548815.1,XP_002548468.1,XP_002548881.1,XP_002549331.1,XP_002550843.1,XP_002551121.1	0.000826667	0.0304213	0.7
GO:0009072	aromatic amino acid family metabolic process	P	12	24	872	4380	0.0137615	0.00547945	XP_002546149.1,XP_002549737.1,XP_002545802.1,XP_002548865.1,XP_002545447.1,XP_002545280.1,XP_002547119.1,XP_002548353.1,XP_002550229.1,XP_002549529.1,XP_002549406.1,XP_002549686.1	XP_002546149.1,XP_002547093.1,XP_002549737.1,XP_002549989.1,XP_002546774.1,XP_002549203.1,XP_002545802.1,XP_002546693.1,XP_002548865.1,XP_002545447.1,XP_002549660.1,XP_002549592.1,XP_002545280.1,XP_002547119.1,XP_002548353.1,XP_002550229.1,XP_002549529.1,XP_002550485.1,XP_002548128.1,XP_002549406.1,XP_002546300.1,XP_002549686.1,XP_002548272.1,XP_002549564.1	0.000905072	0.0326678	0.5
GO:0043648	dicarboxylic acid metabolic process	P	15	34	872	4380	0.0172018	0.00776256	XP_002545846.1,XP_002547717.1,XP_002547079.1,XP_002549181.1,XP_002546610.1,XP_002547215.1,XP_002549937.1,XP_002545280.1,XP_002547119.1,XP_002548353.1,XP_002550229.1,XP_002545232.1,XP_002547366.1,XP_002545802.1,XP_002548865.1	XP_002548774.1,XP_002545846.1,XP_002551291.1,XP_002545445.1,XP_002546239.1,XP_002547717.1,XP_002548578.1,XP_002547079.1,XP_002548371.1,XP_002549175.1,XP_002549181.1,XP_002546523.1,XP_002546610.1,XP_002546733.1,XP_002547215.1,XP_002549937.1,XP_002548035.1,XP_002549566.1,XP_002545280.1,XP_002547119.1,XP_002548353.1,XP_002550229.1,XP_002545232.1,XP_002547366.1,XP_002546774.1,XP_002545775.1,XP_002545…	0.00111447	0.039634	0.441176
GO:0072522	purine-containing compound biosynthetic process	P	23	62	872	4380	0.0263761	0.0141553	XP_002551109.1,XP_002551315.1,XP_002545592.1,XP_002545743.1,XP_002545846.1,XP_002547010.1,XP_002547797.1,XP_002547994.1,XP_002549674.1,XP_002550989.1,XP_002551424.1,XP_002547355.1,XP_002549630.1,XP_002546203.1,XP_002547784.1,XP_002548473.1,XP_002545344.1,XP_002545862.1,XP_002547851.1,XP_002550431.1,XP_002547041.1,XP_002549097.1,XP_002546146.1	XP_002549361.1,XP_002549435.1,XP_002550786.1,XP_002551440.1,XP_002546733.1,XP_002551109.1,XP_002551315.1,XP_002546930.1,XP_002550928.1,XP_002548591.1,XP_002550659.1,XP_002547476.1,XP_002547477.1,XP_002549114.1,XP_002546879.1,XP_002546497.1,XP_002545592.1,XP_002545743.1,XP_002545846.1,XP_002547010.1,XP_002547797.1,XP_002547994.1,XP_002549674.1,XP_002549690.1,XP_002550164.1,XP_002550989.1,XP_002546…	0.00118137	0.0398488	0.370968
GO:0006740	NADPH regeneration	P	8	13	872	4380	0.00917431	0.00296804	XP_002545820.1,XP_002545884.1,XP_002545945.1,XP_002550647.1,XP_002551310.1,XP_002549363.1,XP_002547869.1,XP_002548480.1	XP_002545820.1,XP_002545884.1,XP_002545945.1,XP_002547788.1,XP_002550647.1,XP_002551090.1,XP_002551310.1,XP_002548953.1,XP_002549363.1,XP_002547869.1,XP_002547023.1,XP_002547024.1,XP_002548480.1	0.00118467	0.0398488	0.615385
GO:0042723	thiamine-containing compound metabolic process	P	6	8	872	4380	0.00688073	0.00182648	XP_002548893.1,XP_002546439.1,XP_002546880.1,XP_002547196.1,XP_002548228.1,XP_002548263.1	XP_002548893.1,XP_002546439.1,XP_002546880.1,XP_002547196.1,XP_002548228.1,XP_002548263.1,XP_002548064.1,XP_002549064.1	0.00118642	0.0398488	0.75
GO:0042724	thiamine-containing compound biosynthetic process	P	6	8	872	4380	0.00688073	0.00182648	XP_002546439.1,XP_002546880.1,XP_002547196.1,XP_002548228.1,XP_002548263.1,XP_002548893.1	XP_002546439.1,XP_002546880.1,XP_002547196.1,XP_002548228.1,XP_002548263.1,XP_002548893.1,XP_002548064.1,XP_002549064.1	0.00118642	0.0398488	0.75
GO:0006772	thiamine metabolic process	P	6	8	872	4380	0.00688073	0.00182648	XP_002546439.1,XP_002546880.1,XP_002547196.1,XP_002548228.1,XP_002548263.1,XP_002548893.1	XP_002546439.1,XP_002546880.1,XP_002547196.1,XP_002548228.1,XP_002548263.1,XP_002548064.1,XP_002549064.1,XP_002548893.1	0.00118642	0.0398488	0.75
GO:0001172	transcription, RNA-templated	P	6	8	872	4380	0.00688073	0.00182648	XP_002545747.1,XP_002547306.1,XP_002547430.1,XP_002548395.1,XP_002549417.1,XP_002550156.1	XP_002545500.1,XP_002545747.1,XP_002547306.1,XP_002547430.1,XP_002548395.1,XP_002549269.1,XP_002549417.1,XP_002550156.1	0.00118642	0.0398488	0.75
GO:0072527	pyrimidine-containing compound metabolic process	P	14	31	872	4380	0.016055	0.00707763	XP_002547878.1,XP_002551045.1,XP_002547375.1,XP_002546145.1,XP_002550136.1,XP_002547003.1,XP_002547021.1,XP_002548893.1,XP_002546439.1,XP_002546880.1,XP_002547196.1,XP_002548228.1,XP_002548263.1,XP_002548630.1	XP_002545418.1,XP_002547093.1,XP_002547878.1,XP_002548838.1,XP_002549089.1,XP_002550417.1,XP_002551045.1,XP_002547375.1,XP_002546145.1,XP_002549410.1,XP_002550136.1,XP_002549171.1,XP_002546497.1,XP_002547354.1,XP_002547929.1,XP_002547946.1,XP_002547003.1,XP_002547021.1,XP_002549748.1,XP_002548893.1,XP_002546439.1,XP_002546880.1,XP_002547196.1,XP_002548228.1,XP_002548263.1,XP_002548630.1,XP_002548…	0.00123024	0.040995	0.451613
GO:0019363	pyridine nucleotide biosynthetic process	P	9	16	872	4380	0.0103211	0.00365297	XP_002551338.1,XP_002546262.1,XP_002546938.1,XP_002547375.1,XP_002548301.1,XP_002545802.1,XP_002548865.1,XP_002549406.1,XP_002549686.1	XP_002547952.1,XP_002551338.1,XP_002546262.1,XP_002546938.1,XP_002547093.1,XP_002550856.1,XP_002547375.1,XP_002548301.1,XP_002545802.1,XP_002546300.1,XP_002546693.1,XP_002548865.1,XP_002549406.1,XP_002549686.1,XP_002545606.1,XP_002549304.1	0.00139561	0.0454324	0.5625
GO:0019359	nicotinamide nucleotide biosynthetic process	P	9	16	872	4380	0.0103211	0.00365297	XP_002551338.1,XP_002546262.1,XP_002546938.1,XP_002545802.1,XP_002548865.1,XP_002549406.1,XP_002549686.1,XP_002547375.1,XP_002548301.1	XP_002547952.1,XP_002551338.1,XP_002546262.1,XP_002546938.1,XP_002547093.1,XP_002550856.1,XP_002545802.1,XP_002546300.1,XP_002546693.1,XP_002548865.1,XP_002549406.1,XP_002549686.1,XP_002545606.1,XP_002547375.1,XP_002548301.1,XP_002549304.1	0.00139561	0.0454324	0.5625
GO:1901607	alpha-amino acid biosynthetic process	P	27	78	872	4380	0.0309633	0.0178082	XP_002546149.1,XP_002549737.1,XP_002547612.1,XP_002546610.1,XP_002547215.1,XP_002549937.1,XP_002545752.1,XP_002551329.1,XP_002547031.1,XP_002547355.1,XP_002549150.1,XP_002545447.1,XP_002546163.1,XP_002547079.1,XP_002550984.1,XP_002547184.1,XP_002550626.1,XP_002548468.1,XP_002546146.1,XP_002546971.1,XP_002548794.1,XP_002545235.1,XP_002550383.1,XP_002551412.1,XP_002545346.1,XP_002550795.1,XP_002550…	XP_002546149.1,XP_002547093.1,XP_002549737.1,XP_002549989.1,XP_002545418.1,XP_002546171.1,XP_002546223.1,XP_002549135.1,XP_002550232.1,XP_002550750.1,XP_002551440.1,XP_002547539.1,XP_002547612.1,XP_002548371.1,XP_002548475.1,XP_002550295.1,XP_002550682.1,XP_002546523.1,XP_002546610.1,XP_002546733.1,XP_002547215.1,XP_002549937.1,XP_002545775.1,XP_002545752.1,XP_002550914.1,XP_002546309.1,XP_002551…	0.00155131	0.0462362	0.346154
GO:0009071	serine family amino acid catabolic process	P	5	6	872	4380	0.00573394	0.00136986	XP_002548498.1,XP_002548815.1,XP_002546428.1,XP_002548881.1,XP_002549331.1	XP_002548498.1,XP_002548774.1,XP_002548815.1,XP_002546428.1,XP_002548881.1,XP_002549331.1	0.00155231	0.0462362	0.833333
GO:0005978	glycogen biosynthetic process	P	5	6	872	4380	0.00573394	0.00136986	XP_002545736.1,XP_002546038.1,XP_002546219.1,XP_002547801.1,XP_002549654.1	XP_002550406.1,XP_002545736.1,XP_002546038.1,XP_002546219.1,XP_002547801.1,XP_002549654.1	0.00155231	0.0462362	0.833333
GO:0034486	vacuolar transmembrane transport	P	4	4	872	4380	0.00458716	0.000913242	XP_002548063.1,XP_002548737.1,XP_002550724.1,XP_002551395.1	XP_002548063.1,XP_002548737.1,XP_002550724.1,XP_002551395.1	0.00156233	0.0462362	1
GO:0042182	ketone catabolic process	P	4	4	872	4380	0.00458716	0.000913242	XP_002547462.1,XP_002548246.1,XP_002550013.1,XP_002548865.1	XP_002547462.1,XP_002548246.1,XP_002550013.1,XP_002548865.1	0.00156233	0.0462362	1
GO:0046185	aldehyde catabolic process	P	4	4	872	4380	0.00458716	0.000913242	XP_002547462.1,XP_002548246.1,XP_002550013.1,XP_002546410.1	XP_002547462.1,XP_002548246.1,XP_002550013.1,XP_002546410.1	0.00156233	0.0462362	1
GO:0019323	pentose catabolic process	P	4	4	872	4380	0.00458716	0.000913242	XP_002549576.1,XP_002551367.1,XP_002548729.1,XP_002546500.1	XP_002549576.1,XP_002551367.1,XP_002548729.1,XP_002546500.1	0.00156233	0.0462362	1
GO:0042454	ribonucleoside catabolic process	P	4	4	872	4380	0.00458716	0.000913242	XP_002548301.1,XP_002551315.1,XP_002547375.1,XP_002546571.1	XP_002548301.1,XP_002551315.1,XP_002547375.1,XP_002546571.1	0.00156233	0.0462362	1
GO:0009423	chorismate biosynthetic process	P	4	4	872	4380	0.00458716	0.000913242	XP_002545280.1,XP_002547119.1,XP_002548353.1,XP_002550229.1	XP_002545280.1,XP_002547119.1,XP_002548353.1,XP_002550229.1	0.00156233	0.0462362	1
GO:1901575	organic substance catabolic process	P	102	395	872	4380	0.116972	0.0901826	XP_002547306.1,XP_002549567.1,XP_002548431.1,XP_002546479.1,XP_002549590.1,XP_002549673.1,XP_002550553.1,XP_002550156.1,XP_002545739.1,XP_002547630.1,XP_002546153.1,XP_002549654.1,XP_002546313.1,XP_002549576.1,XP_002545430.1,XP_002545633.1,XP_002545820.1,XP_002546870.1,XP_002548640.1,XP_002548835.1,XP_002548866.1,XP_002550427.1,XP_002551310.1,XP_002551368.1,XP_002548301.1,XP_002551315.1,XP_002547…	XP_002546453.1,XP_002546141.1,XP_002548151.1,XP_002549322.1,XP_002547115.1,XP_002545492.1,XP_002546627.1,XP_002546826.1,XP_002547306.1,XP_002547698.1,XP_002548964.1,XP_002549567.1,XP_002549583.1,XP_002551425.1,XP_002545977.1,XP_002546647.1,XP_002546992.1,XP_002548431.1,XP_002548463.1,XP_002548855.1,XP_002548877.1,XP_002550003.1,XP_002550021.1,XP_002546479.1,XP_002548808.1,XP_002549590.1,XP_002549…	0.00162467	0.0477473	0.258228
GO:1901362	organic cyclic compound biosynthetic process	P	161	665	872	4380	0.184633	0.151826	XP_002550418.1,XP_002545291.1,XP_002545472.1,XP_002546403.1,XP_002547049.1,XP_002549154.1,XP_002549335.1,XP_002551340.1,XP_002551420.1,XP_002546149.1,XP_002549737.1,XP_002548107.1,XP_002551041.1,XP_002546109.1,XP_002545747.1,XP_002547306.1,XP_002547430.1,XP_002548395.1,XP_002549417.1,XP_002550156.1,XP_002545425.1,XP_002551109.1,XP_002551315.1,XP_002545592.1,XP_002545743.1,XP_002545846.1,XP_002547…	XP_002545383.1,XP_002547553.1,XP_002548345.1,XP_002549368.1,XP_002550406.1,XP_002550418.1,XP_002550605.1,XP_002550099.1,XP_002545291.1,XP_002545472.1,XP_002545883.1,XP_002546102.1,XP_002546301.1,XP_002546321.1,XP_002546403.1,XP_002546425.1,XP_002546498.1,XP_002546529.1,XP_002546590.1,XP_002546775.1,XP_002546933.1,XP_002547049.1,XP_002547097.1,XP_002547179.1,XP_002547180.1,XP_002547295.1,XP_002547…	0.00179396	0.052359	0.242105
GO:0034308	primary alcohol metabolic process	P	7	11	872	4380	0.00802752	0.00251142	XP_002546358.1,XP_002548893.1,XP_002546439.1,XP_002546880.1,XP_002547196.1,XP_002548228.1,XP_002548263.1	XP_002546358.1,XP_002545448.1,XP_002548893.1,XP_002546439.1,XP_002546880.1,XP_002547196.1,XP_002548228.1,XP_002548263.1,XP_002550016.1,XP_002548064.1,XP_002549064.1	0.0018837	0.05423	0.636364
GO:0010499	proteasomal ubiquitin-independent protein catabolic process	P	8	14	872	4380	0.00917431	0.00319635	XP_002545889.1,XP_002546365.1,XP_002546444.1,XP_002546659.1,XP_002547497.1,XP_002547592.1,XP_002548174.1,XP_002551217.1	XP_002545364.1,XP_002545889.1,XP_002546365.1,XP_002546444.1,XP_002546659.1,XP_002547497.1,XP_002547592.1,XP_002547828.1,XP_002548174.1,XP_002550808.1,XP_002550836.1,XP_002550858.1,XP_002551204.1,XP_002551217.1	0.00228509	0.0644699	0.571429
GO:0009435	NAD biosynthetic process	P	8	14	872	4380	0.00917431	0.00319635	XP_002545802.1,XP_002548865.1,XP_002549406.1,XP_002549686.1,XP_002547375.1,XP_002548301.1,XP_002546262.1,XP_002546938.1	XP_002545802.1,XP_002546300.1,XP_002546693.1,XP_002548865.1,XP_002549406.1,XP_002549686.1,XP_002545606.1,XP_002547375.1,XP_002548301.1,XP_002549304.1,XP_002546262.1,XP_002546938.1,XP_002547093.1,XP_002550856.1	0.00228509	0.0644699	0.571429
GO:0009126	purine nucleoside monophosphate metabolic process	P	10	20	872	4380	0.0114679	0.00456621	XP_002551109.1,XP_002545592.1,XP_002545743.1,XP_002545846.1,XP_002547010.1,XP_002547797.1,XP_002547994.1,XP_002549674.1,XP_002547041.1,XP_002549097.1	XP_002551109.1,XP_002547476.1,XP_002547477.1,XP_002549114.1,XP_002545592.1,XP_002545743.1,XP_002545846.1,XP_002547010.1,XP_002547797.1,XP_002547994.1,XP_002549674.1,XP_002549690.1,XP_002547454.1,XP_002547041.1,XP_002546879.1,XP_002549097.1,XP_002546930.1,XP_002548591.1,XP_002550659.1,XP_002548898.1	0.00244506	0.0659549	0.5
GO:0009167	purine ribonucleoside monophosphate metabolic process	P	10	20	872	4380	0.0114679	0.00456621	XP_002551109.1,XP_002545592.1,XP_002545743.1,XP_002545846.1,XP_002547010.1,XP_002547797.1,XP_002547994.1,XP_002549674.1,XP_002547041.1,XP_002549097.1	XP_002551109.1,XP_002547476.1,XP_002547477.1,XP_002549114.1,XP_002545592.1,XP_002545743.1,XP_002545846.1,XP_002547010.1,XP_002547797.1,XP_002547994.1,XP_002549674.1,XP_002549690.1,XP_002547454.1,XP_002547041.1,XP_002546879.1,XP_002549097.1,XP_002546930.1,XP_002548591.1,XP_002550659.1,XP_002548898.1	0.00244506	0.0659549	0.5
GO:0006885	regulation of pH	P	10	20	872	4380	0.0114679	0.00456621	XP_002545862.1,XP_002547262.1,XP_002547576.1,XP_002547851.1,XP_002548013.1,XP_002549597.1,XP_002550819.1,XP_002551424.1,XP_002551140.1,XP_002548689.1	XP_002545614.1,XP_002545862.1,XP_002546508.1,XP_002547123.1,XP_002547262.1,XP_002547576.1,XP_002547851.1,XP_002548013.1,XP_002548157.1,XP_002548715.1,XP_002549215.1,XP_002549597.1,XP_002549866.1,XP_002550819.1,XP_002551457.1,XP_002551470.1,XP_002550228.1,XP_002551424.1,XP_002551140.1,XP_002548689.1	0.00244506	0.0659549	0.5
GO:0006081	cellular aldehyde metabolic process	P	9	17	872	4380	0.0103211	0.00388128	XP_002547215.1,XP_002550626.1,XP_002547462.1,XP_002548246.1,XP_002550013.1,XP_002545639.1,XP_002550328.1,XP_002550329.1,XP_002546410.1	XP_002546127.1,XP_002547215.1,XP_002549092.1,XP_002550404.1,XP_002550626.1,XP_002551208.1,XP_002548565.1,XP_002549980.1,XP_002547462.1,XP_002548246.1,XP_002550013.1,XP_002545639.1,XP_002548901.1,XP_002550328.1,XP_002550329.1,XP_002546410.1,XP_002550173.1	0.00244681	0.0659549	0.529412
GO:0006576	cellular biogenic amine metabolic process	P	9	17	872	4380	0.0103211	0.00388128	XP_002546149.1,XP_002549737.1,XP_002545802.1,XP_002548865.1,XP_002550989.1,XP_002547455.1,XP_002549406.1,XP_002549686.1,XP_002546433.1	XP_002546149.1,XP_002547093.1,XP_002549737.1,XP_002549989.1,XP_002549203.1,XP_002545802.1,XP_002546693.1,XP_002548865.1,XP_002549310.1,XP_002550989.1,XP_002547455.1,XP_002550086.1,XP_002549406.1,XP_002546300.1,XP_002549686.1,XP_002546433.1,XP_002550016.1	0.00244681	0.0659549	0.529412
GO:0042180	cellular ketone metabolic process	P	13	30	872	4380	0.0149083	0.00684932	XP_002548772.1,XP_002545685.1,XP_002546307.1,XP_002550261.1,XP_002547462.1,XP_002548246.1,XP_002550013.1,XP_002549406.1,XP_002547062.1,XP_002548865.1,XP_002550795.1,XP_002550384.1,XP_002550841.1	XP_002547699.1,XP_002548967.1,XP_002547846.1,XP_002548772.1,XP_002545251.1,XP_002545685.1,XP_002546234.1,XP_002546307.1,XP_002546418.1,XP_002547153.1,XP_002548584.1,XP_002550261.1,XP_002550481.1,XP_002551084.1,XP_002551213.1,XP_002547462.1,XP_002548246.1,XP_002550013.1,XP_002549406.1,XP_002547807.1,XP_002546552.1,XP_002547062.1,XP_002548865.1,XP_002550145.1,XP_002550795.1,XP_002546201.1,XP_002550…	0.00288451	0.0762953	0.433333
GO:0006575	cellular modified amino acid metabolic process	P	18	48	872	4380	0.0206422	0.0109589	XP_002548385.1,XP_002550013.1,XP_002547462.1,XP_002548792.1,XP_002545334.1,XP_002546568.1,XP_002548815.1,XP_002549630.1,XP_002546433.1,XP_002547455.1,XP_002549981.1,XP_002550989.1,XP_002546571.1,XP_002551121.1,XP_002545752.1,XP_002546516.1,XP_002550674.1,XP_002546597.1	XP_002550032.1,XP_002547028.1,XP_002551161.1,XP_002546594.1,XP_002549821.1,XP_002550069.1,XP_002547965.1,XP_002548385.1,XP_002548408.1,XP_002549635.1,XP_002550013.1,XP_002547462.1,XP_002548792.1,XP_002549689.1,XP_002545334.1,XP_002546568.1,XP_002550058.1,XP_002550540.1,XP_002550923.1,XP_002548815.1,XP_002549630.1,XP_002550311.1,XP_002545462.1,XP_002550057.1,XP_002546060.1,XP_002546433.1,XP_002546…	0.00344204	0.0900932	0.375
GO:0042592	homeostatic process	P	40	134	872	4380	0.0458716	0.0305936	XP_002545633.1,XP_002548835.1,XP_002545862.1,XP_002546038.1,XP_002547296.1,XP_002547604.1,XP_002548874.1,XP_002547262.1,XP_002545918.1,XP_002548013.1,XP_002548107.1,XP_002548893.1,XP_002549335.1,XP_002551188.1,XP_002546822.1,XP_002547105.1,XP_002548689.1,XP_002546876.1,XP_002547576.1,XP_002547851.1,XP_002549597.1,XP_002550819.1,XP_002550558.1,XP_002550087.1,XP_002551041.1,XP_002546848.1,XP_002545…	XP_002545633.1,XP_002548835.1,XP_002546334.1,XP_002548368.1,XP_002549987.1,XP_002545862.1,XP_002546038.1,XP_002546646.1,XP_002547296.1,XP_002547405.1,XP_002547603.1,XP_002547604.1,XP_002547886.1,XP_002547990.1,XP_002548874.1,XP_002547262.1,XP_002549549.1,XP_002549690.1,XP_002549362.1,XP_002545918.1,XP_002546438.1,XP_002547762.1,XP_002548013.1,XP_002548107.1,XP_002548893.1,XP_002549197.1,XP_002549…	0.00344875	0.0900932	0.298507
GO:0009156	ribonucleoside monophosphate biosynthetic process	P	11	24	872	4380	0.0126147	0.00547945	XP_002551109.1,XP_002545592.1,XP_002545743.1,XP_002545846.1,XP_002547010.1,XP_002547797.1,XP_002547994.1,XP_002549674.1,XP_002547041.1,XP_002547878.1,XP_002549097.1	XP_002551109.1,XP_002547476.1,XP_002547477.1,XP_002549114.1,XP_002545592.1,XP_002545743.1,XP_002545846.1,XP_002547010.1,XP_002547797.1,XP_002547994.1,XP_002549674.1,XP_002549690.1,XP_002547454.1,XP_002547041.1,XP_002546879.1,XP_002547878.1,XP_002549089.1,XP_002548027.1,XP_002549097.1,XP_002546930.1,XP_002545437.1,XP_002547093.1,XP_002547367.1,XP_002550950.1	0.00355718	0.0923558	0.458333
GO:0009073	aromatic amino acid family biosynthetic process	P	7	12	872	4380	0.00802752	0.00273973	XP_002546149.1,XP_002549737.1,XP_002545447.1,XP_002545280.1,XP_002547119.1,XP_002548353.1,XP_002550229.1	XP_002546149.1,XP_002547093.1,XP_002549737.1,XP_002549989.1,XP_002545447.1,XP_002549660.1,XP_002549592.1,XP_002548128.1,XP_002545280.1,XP_002547119.1,XP_002548353.1,XP_002550229.1	0.00374876	0.0967362	0.583333
GO:0008299	isoprenoid biosynthetic process	P	8	15	872	4380	0.00917431	0.00342466	XP_002546458.1,XP_002549117.1,XP_002549983.1,XP_002545385.1,XP_002547300.1,XP_002550422.1,XP_002546307.1,XP_002550050.1	XP_002545448.1,XP_002545449.1,XP_002546458.1,XP_002549117.1,XP_002549983.1,XP_002546661.1,XP_002548042.1,XP_002551231.1,XP_002551232.1,XP_002545385.1,XP_002547300.1,XP_002550422.1,XP_002546234.1,XP_002546307.1,XP_002550050.1	0.00405039	0.103886	0.533333
GO:0048878	chemical homeostasis	P	33	107	872	4380	0.037844	0.0244292	XP_002545633.1,XP_002548835.1,XP_002545862.1,XP_002546038.1,XP_002547296.1,XP_002547604.1,XP_002548874.1,XP_002547262.1,XP_002545918.1,XP_002548013.1,XP_002548107.1,XP_002548893.1,XP_002549335.1,XP_002551188.1,XP_002546822.1,XP_002547105.1,XP_002548689.1,XP_002547576.1,XP_002547851.1,XP_002549597.1,XP_002550819.1,XP_002550558.1,XP_002550087.1,XP_002551041.1,XP_002546848.1,XP_002547434.1,XP_002551…	XP_002545633.1,XP_002548835.1,XP_002546334.1,XP_002548368.1,XP_002549987.1,XP_002545862.1,XP_002546038.1,XP_002546646.1,XP_002547296.1,XP_002547405.1,XP_002547603.1,XP_002547604.1,XP_002547886.1,XP_002547990.1,XP_002548874.1,XP_002547262.1,XP_002549549.1,XP_002549690.1,XP_002549362.1,XP_002545918.1,XP_002546438.1,XP_002547762.1,XP_002548013.1,XP_002548107.1,XP_002548893.1,XP_002549197.1,XP_002549…	0.00434677	0.110153	0.308411
GO:0042278	purine nucleoside metabolic process	P	5	7	872	4380	0.00573394	0.00159817	XP_002548301.1,XP_002551315.1,XP_002551109.1,XP_002550989.1,XP_002546571.1	XP_002548301.1,XP_002551315.1,XP_002546733.1,XP_002551109.1,XP_002550164.1,XP_002550989.1,XP_002546571.1	0.00454075	0.111724	0.714286
GO:0046128	purine ribonucleoside metabolic process	P	5	7	872	4380	0.00573394	0.00159817	XP_002548301.1,XP_002551315.1,XP_002551109.1,XP_002550989.1,XP_002546571.1	XP_002548301.1,XP_002551315.1,XP_002546733.1,XP_002551109.1,XP_002550164.1,XP_002550989.1,XP_002546571.1	0.00454075	0.111724	0.714286
GO:0009228	thiamine biosynthetic process	P	5	7	872	4380	0.00573394	0.00159817	XP_002546439.1,XP_002546880.1,XP_002547196.1,XP_002548228.1,XP_002548263.1	XP_002548064.1,XP_002549064.1,XP_002546439.1,XP_002546880.1,XP_002547196.1,XP_002548228.1,XP_002548263.1	0.00454075	0.111724	0.714286
GO:0007021	tubulin complex assembly	P	5	7	872	4380	0.00573394	0.00159817	XP_002545735.1,XP_002546417.1,XP_002548239.1,XP_002549552.1,XP_002550526.1	XP_002545735.1,XP_002546417.1,XP_002548239.1,XP_002549552.1,XP_002549798.1,XP_002550334.1,XP_002550526.1	0.00454075	0.111724	0.714286
GO:0072528	pyrimidine-containing compound biosynthetic process	P	12	28	872	4380	0.0137615	0.00639269	XP_002547878.1,XP_002551045.1,XP_002546145.1,XP_002550136.1,XP_002547003.1,XP_002547021.1,XP_002546439.1,XP_002546880.1,XP_002547196.1,XP_002548228.1,XP_002548263.1,XP_002548893.1	XP_002545418.1,XP_002547093.1,XP_002547878.1,XP_002548838.1,XP_002549089.1,XP_002550417.1,XP_002551045.1,XP_002546145.1,XP_002549410.1,XP_002550136.1,XP_002549171.1,XP_002546497.1,XP_002547354.1,XP_002547929.1,XP_002547946.1,XP_002547003.1,XP_002547021.1,XP_002546439.1,XP_002546880.1,XP_002547196.1,XP_002548228.1,XP_002548263.1,XP_002548893.1,XP_002548027.1,XP_002546546.1,XP_002548064.1,XP_002549…	0.00464044	0.113516	0.428571
GO:0006790	sulfur compound metabolic process	P	30	96	872	4380	0.0344037	0.0219178	XP_002546458.1,XP_002551022.1,XP_002550850.1,XP_002550989.1,XP_002548385.1,XP_002550013.1,XP_002547462.1,XP_002548792.1,XP_002545334.1,XP_002546568.1,XP_002548893.1,XP_002547079.1,XP_002547145.1,XP_002546439.1,XP_002546880.1,XP_002547196.1,XP_002548228.1,XP_002548263.1,XP_002545685.1,XP_002546507.1,XP_002546146.1,XP_002546971.1,XP_002549117.1,XP_002549983.1,XP_002548794.1,XP_002545235.1,XP_002550…	XP_002547186.1,XP_002549364.1,XP_002547061.1,XP_002547618.1,XP_002548666.1,XP_002551330.1,XP_002545462.1,XP_002545676.1,XP_002546458.1,XP_002551022.1,XP_002549361.1,XP_002549435.1,XP_002550786.1,XP_002551440.1,XP_002545890.1,XP_002550167.1,XP_002548475.1,XP_002550295.1,XP_002550682.1,XP_002549803.1,XP_002550964.1,XP_002550850.1,XP_002550989.1,XP_002547205.1,XP_002547206.1,XP_002547965.1,XP_002548…	0.00517547	0.125877	0.3125
GO:0009112	nucleobase metabolic process	P	11	25	872	4380	0.0126147	0.00570776	XP_002551109.1,XP_002547878.1,XP_002551045.1,XP_002547355.1,XP_002549630.1,XP_002549674.1,XP_002548630.1,XP_002546146.1,XP_002547010.1,XP_002547797.1,XP_002547994.1	XP_002546788.1,XP_002547533.1,XP_002551109.1,XP_002547454.1,XP_002546930.1,XP_002546879.1,XP_002545418.1,XP_002547093.1,XP_002547878.1,XP_002548838.1,XP_002549089.1,XP_002550417.1,XP_002551045.1,XP_002547355.1,XP_002547356.1,XP_002549630.1,XP_002549674.1,XP_002548630.1,XP_002546146.1,XP_002546638.1,XP_002547010.1,XP_002547797.1,XP_002547994.1,XP_002549631.1,XP_002549690.1	0.0052291	0.126455	0.44
GO:0006164	purine nucleotide biosynthetic process	P	18	50	872	4380	0.0206422	0.0114155	XP_002551109.1,XP_002545592.1,XP_002545743.1,XP_002545846.1,XP_002547010.1,XP_002547797.1,XP_002547994.1,XP_002549674.1,XP_002551424.1,XP_002546203.1,XP_002547784.1,XP_002548473.1,XP_002545344.1,XP_002545862.1,XP_002547851.1,XP_002550431.1,XP_002547041.1,XP_002549097.1	XP_002549361.1,XP_002549435.1,XP_002550786.1,XP_002551440.1,XP_002551109.1,XP_002550928.1,XP_002548591.1,XP_002550659.1,XP_002547476.1,XP_002547477.1,XP_002549114.1,XP_002546497.1,XP_002545592.1,XP_002545743.1,XP_002545846.1,XP_002547010.1,XP_002547797.1,XP_002547994.1,XP_002549674.1,XP_002549690.1,XP_002546491.1,XP_002547092.1,XP_002549197.1,XP_002550010.1,XP_002550618.1,XP_002551424.1,XP_002546…	0.00569363	0.136132	0.36
GO:0009152	purine ribonucleotide biosynthetic process	P	18	50	872	4380	0.0206422	0.0114155	XP_002551109.1,XP_002545592.1,XP_002545743.1,XP_002545846.1,XP_002547010.1,XP_002547797.1,XP_002547994.1,XP_002549674.1,XP_002551424.1,XP_002546203.1,XP_002547784.1,XP_002548473.1,XP_002545344.1,XP_002545862.1,XP_002547851.1,XP_002550431.1,XP_002547041.1,XP_002549097.1	XP_002549361.1,XP_002549435.1,XP_002550786.1,XP_002551440.1,XP_002551109.1,XP_002550928.1,XP_002548591.1,XP_002550659.1,XP_002547476.1,XP_002547477.1,XP_002549114.1,XP_002546497.1,XP_002545592.1,XP_002545743.1,XP_002545846.1,XP_002547010.1,XP_002547797.1,XP_002547994.1,XP_002549674.1,XP_002549690.1,XP_002546491.1,XP_002547092.1,XP_002549197.1,XP_002550010.1,XP_002550618.1,XP_002551424.1,XP_002546…	0.00569363	0.136132	0.36
GO:0009260	ribonucleotide biosynthetic process	P	19	54	872	4380	0.021789	0.0123288	XP_002551109.1,XP_002545592.1,XP_002545743.1,XP_002545846.1,XP_002547010.1,XP_002547797.1,XP_002547994.1,XP_002549674.1,XP_002551424.1,XP_002546203.1,XP_002547784.1,XP_002548473.1,XP_002545344.1,XP_002545862.1,XP_002547851.1,XP_002550431.1,XP_002547041.1,XP_002547878.1,XP_002549097.1	XP_002549361.1,XP_002549435.1,XP_002550786.1,XP_002551440.1,XP_002551109.1,XP_002550928.1,XP_002548591.1,XP_002550659.1,XP_002547476.1,XP_002547477.1,XP_002549114.1,XP_002546497.1,XP_002545592.1,XP_002545743.1,XP_002545846.1,XP_002547010.1,XP_002547797.1,XP_002547994.1,XP_002549674.1,XP_002549690.1,XP_002546491.1,XP_002547092.1,XP_002549197.1,XP_002550010.1,XP_002550618.1,XP_002551424.1,XP_002546…	0.00606581	0.138373	0.351852
GO:0006878	cellular copper ion homeostasis	P	6	10	872	4380	0.00688073	0.00228311	XP_002545918.1,XP_002548013.1,XP_002548107.1,XP_002548893.1,XP_002549335.1,XP_002551188.1	XP_002545918.1,XP_002546438.1,XP_002547762.1,XP_002548013.1,XP_002548107.1,XP_002548893.1,XP_002549197.1,XP_002549335.1,XP_002550609.1,XP_002551188.1	0.00616064	0.138373	0.6
GO:0055070	copper ion homeostasis	P	6	10	872	4380	0.00688073	0.00228311	XP_002545918.1,XP_002548013.1,XP_002548107.1,XP_002548893.1,XP_002549335.1,XP_002551188.1	XP_002545918.1,XP_002546438.1,XP_002547762.1,XP_002548013.1,XP_002548107.1,XP_002548893.1,XP_002549197.1,XP_002549335.1,XP_002550609.1,XP_002551188.1	0.00616064	0.138373	0.6
GO:0031349	positive regulation of defense response	P	9	19	872	4380	0.0103211	0.0043379	XP_002545430.1,XP_002546146.1,XP_002546635.1,XP_002547154.1,XP_002547786.1,XP_002548640.1,XP_002548866.1,XP_002551310.1,XP_002551368.1	XP_002545430.1,XP_002546146.1,XP_002546635.1,XP_002547154.1,XP_002547476.1,XP_002547477.1,XP_002547786.1,XP_002548640.1,XP_002548754.1,XP_002548812.1,XP_002548866.1,XP_002549351.1,XP_002549413.1,XP_002549887.1,XP_002550102.1,XP_002551184.1,XP_002551310.1,XP_002551368.1,XP_002549237.1	0.00633957	0.138373	0.473684
GO:0006952	defense response	P	9	19	872	4380	0.0103211	0.0043379	XP_002545430.1,XP_002546146.1,XP_002546635.1,XP_002547154.1,XP_002547786.1,XP_002548640.1,XP_002548866.1,XP_002551310.1,XP_002551368.1	XP_002545430.1,XP_002546146.1,XP_002546635.1,XP_002547154.1,XP_002547476.1,XP_002547477.1,XP_002547786.1,XP_002548640.1,XP_002548754.1,XP_002548812.1,XP_002548866.1,XP_002549351.1,XP_002549413.1,XP_002549887.1,XP_002550102.1,XP_002551184.1,XP_002551310.1,XP_002551368.1,XP_002549237.1	0.00633957	0.138373	0.473684
GO:0044416	induction by symbiont of host defense response	P	9	19	872	4380	0.0103211	0.0043379	XP_002545430.1,XP_002546146.1,XP_002546635.1,XP_002547154.1,XP_002547786.1,XP_002548640.1,XP_002548866.1,XP_002551310.1,XP_002551368.1	XP_002549237.1,XP_002545430.1,XP_002546146.1,XP_002546635.1,XP_002547154.1,XP_002547476.1,XP_002547477.1,XP_002547786.1,XP_002548640.1,XP_002548754.1,XP_002548812.1,XP_002548866.1,XP_002549351.1,XP_002549413.1,XP_002549887.1,XP_002550102.1,XP_002551184.1,XP_002551310.1,XP_002551368.1	0.00633957	0.138373	0.473684
GO:0031347	regulation of defense response	P	9	19	872	4380	0.0103211	0.0043379	XP_002545430.1,XP_002546146.1,XP_002546635.1,XP_002547154.1,XP_002547786.1,XP_002548640.1,XP_002548866.1,XP_002551310.1,XP_002551368.1	XP_002545430.1,XP_002546146.1,XP_002546635.1,XP_002547154.1,XP_002547476.1,XP_002547477.1,XP_002547786.1,XP_002548640.1,XP_002548754.1,XP_002548812.1,XP_002548866.1,XP_002549351.1,XP_002549413.1,XP_002549887.1,XP_002550102.1,XP_002551184.1,XP_002551310.1,XP_002551368.1,XP_002549237.1	0.00633957	0.138373	0.473684
GO:0009070	serine family amino acid biosynthetic process	P	9	19	872	4380	0.0103211	0.0043379	XP_002545752.1,XP_002547031.1,XP_002547355.1,XP_002549150.1,XP_002547079.1,XP_002548468.1,XP_002548794.1,XP_002545235.1,XP_002550795.1	XP_002548475.1,XP_002550295.1,XP_002550682.1,XP_002545752.1,XP_002550914.1,XP_002547031.1,XP_002547355.1,XP_002547356.1,XP_002548774.1,XP_002549150.1,XP_002547079.1,XP_002549566.1,XP_002550331.1,XP_002548468.1,XP_002548794.1,XP_002545235.1,XP_002549462.1,XP_002550795.1,XP_002550843.1	0.00633957	0.138373	0.473684
GO:0030641	regulation of cellular pH	P	9	19	872	4380	0.0103211	0.0043379	XP_002545862.1,XP_002547262.1,XP_002547576.1,XP_002547851.1,XP_002548013.1,XP_002549597.1,XP_002550819.1,XP_002551424.1,XP_002551140.1	XP_002545614.1,XP_002545862.1,XP_002546508.1,XP_002547123.1,XP_002547262.1,XP_002547576.1,XP_002547851.1,XP_002548013.1,XP_002548157.1,XP_002548715.1,XP_002549215.1,XP_002549597.1,XP_002549866.1,XP_002550819.1,XP_002551457.1,XP_002551470.1,XP_002550228.1,XP_002551424.1,XP_002551140.1	0.00633957	0.138373	0.473684
GO:0051453	regulation of intracellular pH	P	9	19	872	4380	0.0103211	0.0043379	XP_002545862.1,XP_002547262.1,XP_002547576.1,XP_002547851.1,XP_002548013.1,XP_002549597.1,XP_002550819.1,XP_002551140.1,XP_002551424.1	XP_002545614.1,XP_002545862.1,XP_002546508.1,XP_002547123.1,XP_002547262.1,XP_002547576.1,XP_002547851.1,XP_002548013.1,XP_002548157.1,XP_002548715.1,XP_002549215.1,XP_002549597.1,XP_002549866.1,XP_002550819.1,XP_002551457.1,XP_002551470.1,XP_002551140.1,XP_002550228.1,XP_002551424.1	0.00633957	0.138373	0.473684
GO:0046390	ribose phosphate biosynthetic process	P	20	58	872	4380	0.0229358	0.013242	XP_002551109.1,XP_002545592.1,XP_002545743.1,XP_002545846.1,XP_002547010.1,XP_002547797.1,XP_002547994.1,XP_002549674.1,XP_002551424.1,XP_002546203.1,XP_002547784.1,XP_002548473.1,XP_002545344.1,XP_002545862.1,XP_002547851.1,XP_002550431.1,XP_002547041.1,XP_002547878.1,XP_002549097.1,XP_002547374.1	XP_002545437.1,XP_002547093.1,XP_002547367.1,XP_002549361.1,XP_002549435.1,XP_002550786.1,XP_002551440.1,XP_002551109.1,XP_002550928.1,XP_002548591.1,XP_002550659.1,XP_002547476.1,XP_002547477.1,XP_002549114.1,XP_002546497.1,XP_002545592.1,XP_002545743.1,XP_002545846.1,XP_002547010.1,XP_002547797.1,XP_002547994.1,XP_002549674.1,XP_002549690.1,XP_002546491.1,XP_002547092.1,XP_002549197.1,XP_002550…	0.00637788	0.138373	0.344828
GO:0042398	cellular modified amino acid biosynthetic process	P	12	29	872	4380	0.0137615	0.006621	XP_002547462.1,XP_002548792.1,XP_002548815.1,XP_002549630.1,XP_002546433.1,XP_002547455.1,XP_002549981.1,XP_002550989.1,XP_002545752.1,XP_002546516.1,XP_002550674.1,XP_002546597.1	XP_002550032.1,XP_002546594.1,XP_002549821.1,XP_002550069.1,XP_002547462.1,XP_002548792.1,XP_002549689.1,XP_002548815.1,XP_002549630.1,XP_002550311.1,XP_002546060.1,XP_002546433.1,XP_002546644.1,XP_002547455.1,XP_002549310.1,XP_002549981.1,XP_002550012.1,XP_002550086.1,XP_002550989.1,XP_002545751.1,XP_002545752.1,XP_002546516.1,XP_002550674.1,XP_002546597.1,XP_002550914.1,XP_002551057.1,XP_002547…	0.00651045	0.138373	0.413793
GO:0009124	nucleoside monophosphate biosynthetic process	P	12	29	872	4380	0.0137615	0.006621	XP_002551109.1,XP_002545592.1,XP_002545743.1,XP_002545846.1,XP_002547010.1,XP_002547797.1,XP_002547994.1,XP_002549674.1,XP_002550136.1,XP_002547041.1,XP_002547878.1,XP_002549097.1	XP_002551109.1,XP_002547476.1,XP_002547477.1,XP_002549114.1,XP_002545592.1,XP_002545743.1,XP_002545846.1,XP_002547010.1,XP_002547797.1,XP_002547994.1,XP_002549674.1,XP_002549690.1,XP_002549410.1,XP_002550136.1,XP_002547354.1,XP_002547929.1,XP_002547946.1,XP_002545437.1,XP_002547093.1,XP_002547367.1,XP_002550950.1,XP_002547454.1,XP_002547041.1,XP_002546879.1,XP_002547878.1,XP_002549089.1,XP_002548…	0.00651045	0.138373	0.413793
GO:0046519	sphingoid metabolic process	P	4	5	872	4380	0.00458716	0.00114155	XP_002548772.1,XP_002546675.1,XP_002546951.1,XP_002547470.1	XP_002548772.1,XP_002546675.1,XP_002546951.1,XP_002547470.1,XP_002547471.1	0.00657206	0.138373	0.8
GO:0045337	farnesyl diphosphate biosynthetic process	P	4	5	872	4380	0.00458716	0.00114155	XP_002546458.1,XP_002549117.1,XP_002545385.1,XP_002547300.1	XP_002545449.1,XP_002546458.1,XP_002549117.1,XP_002545385.1,XP_002547300.1	0.00657206	0.138373	0.8
GO:0045338	farnesyl diphosphate metabolic process	P	4	5	872	4380	0.00458716	0.00114155	XP_002546458.1,XP_002549117.1,XP_002545385.1,XP_002547300.1	XP_002545449.1,XP_002546458.1,XP_002549117.1,XP_002545385.1,XP_002547300.1	0.00657206	0.138373	0.8
GO:0006546	glycine catabolic process	P	4	5	872	4380	0.00458716	0.00114155	XP_002548881.1,XP_002549331.1,XP_002548498.1,XP_002548815.1	XP_002548881.1,XP_002549331.1,XP_002548498.1,XP_002548774.1,XP_002548815.1	0.00657206	0.138373	0.8
GO:0042402	cellular biogenic amine catabolic process	P	4	5	872	4380	0.00458716	0.00114155	XP_002545802.1,XP_002548865.1,XP_002549406.1,XP_002546433.1	XP_002545802.1,XP_002546693.1,XP_002548865.1,XP_002549406.1,XP_002546433.1	0.00657206	0.138373	0.8
GO:0015936	coenzyme A metabolic process	P	4	5	872	4380	0.00458716	0.00114155	XP_002546203.1,XP_002547784.1,XP_002548473.1,XP_002550050.1	XP_002546203.1,XP_002546643.1,XP_002547784.1,XP_002548473.1,XP_002550050.1	0.00657206	0.138373	0.8
GO:0046417	chorismate metabolic process	P	4	5	872	4380	0.00458716	0.00114155	XP_002545280.1,XP_002547119.1,XP_002548353.1,XP_002550229.1	XP_002545280.1,XP_002547119.1,XP_002548353.1,XP_002550229.1,XP_002549660.1	0.00657206	0.138373	0.8
GO:0006720	isoprenoid metabolic process	P	8	16	872	4380	0.00917431	0.00365297	XP_002546307.1,XP_002550050.1,XP_002546458.1,XP_002549117.1,XP_002549983.1,XP_002545385.1,XP_002547300.1,XP_002550422.1	XP_002545448.1,XP_002546234.1,XP_002546307.1,XP_002550050.1,XP_002545449.1,XP_002546458.1,XP_002549117.1,XP_002549983.1,XP_002546041.1,XP_002546661.1,XP_002548042.1,XP_002551231.1,XP_002551232.1,XP_002545385.1,XP_002547300.1,XP_002550422.1	0.00670518	0.139144	0.5
GO:0071704	organic substance metabolic process	P	498	2337	872	4380	0.571101	0.533562	XP_002550340.1,XP_002549903.1,XP_002550418.1,XP_002545322.1,XP_002545341.1,XP_002546660.1,XP_002550828.1,XP_002545291.1,XP_002545472.1,XP_002546403.1,XP_002547049.1,XP_002549154.1,XP_002549335.1,XP_002551340.1,XP_002551420.1,XP_002546149.1,XP_002549737.1,XP_002550852.1,XP_002550873.1,XP_002547306.1,XP_002549567.1,XP_002548431.1,XP_002546479.1,XP_002549590.1,XP_002549673.1,XP_002550553.1,XP_002550…	XP_002546926.1,XP_002548660.1,XP_002549527.1,XP_002546453.1,XP_002545228.1,XP_002545786.1,XP_002547298.1,XP_002547547.1,XP_002547690.1,XP_002547834.1,XP_002547957.1,XP_002547964.1,XP_002549525.1,XP_002550340.1,XP_002550365.1,XP_002550462.1,XP_002551316.1,XP_002548639.1,XP_002550108.1,XP_002546513.1,XP_002546927.1,XP_002547273.1,XP_002548156.1,XP_002548255.1,XP_002548405.1,XP_002549060.1,XP_002549…	0.00717635	0.143545	0.213094
GO:0044106	cellular amine metabolic process	P	11	26	872	4380	0.0126147	0.00593607	XP_002546149.1,XP_002549737.1,XP_002545802.1,XP_002548865.1,XP_002550989.1,XP_002547455.1,XP_002549406.1,XP_002549686.1,XP_002546433.1,XP_002550795.1,XP_002550384.1	XP_002546149.1,XP_002547093.1,XP_002549737.1,XP_002549989.1,XP_002547699.1,XP_002548967.1,XP_002547846.1,XP_002549203.1,XP_002545802.1,XP_002546693.1,XP_002548865.1,XP_002549310.1,XP_002550989.1,XP_002547455.1,XP_002550086.1,XP_002549406.1,XP_002546300.1,XP_002549686.1,XP_002546433.1,XP_002550016.1,XP_002546552.1,XP_002550795.1,XP_002546201.1,XP_002550384.1,XP_002549886.1,XP_002548905.1	0.00746473	0.143545	0.423077
GO:0055067	monovalent inorganic cation homeostasis	P	11	26	872	4380	0.0126147	0.00593607	XP_002548689.1,XP_002545862.1,XP_002547262.1,XP_002547576.1,XP_002547851.1,XP_002548013.1,XP_002549597.1,XP_002550819.1,XP_002551424.1,XP_002551140.1,XP_002551395.1	XP_002545825.1,XP_002548689.1,XP_002545614.1,XP_002545862.1,XP_002546508.1,XP_002547123.1,XP_002547262.1,XP_002547576.1,XP_002547851.1,XP_002548013.1,XP_002548157.1,XP_002548715.1,XP_002549215.1,XP_002549597.1,XP_002549866.1,XP_002550819.1,XP_002551457.1,XP_002551470.1,XP_002545336.1,XP_002545572.1,XP_002550135.1,XP_002550228.1,XP_002551424.1,XP_002551140.1,XP_002551395.1,XP_002548153.1	0.00746473	0.143545	0.423077
GO:0009438	methylglyoxal metabolic process	P	3	3	872	4380	0.00344037	0.000684932	XP_002547462.1,XP_002548246.1,XP_002550013.1	XP_002547462.1,XP_002548246.1,XP_002550013.1	0.00786917	0.143545	1
GO:0008614	pyridoxine metabolic process	P	3	3	872	4380	0.00344037	0.000684932	XP_002545639.1,XP_002547869.1,XP_002550328.1	XP_002545639.1,XP_002547869.1,XP_002550328.1	0.00786917	0.143545	1
GO:0070189	kynurenine metabolic process	P	3	3	872	4380	0.00344037	0.000684932	XP_002549406.1,XP_002547062.1,XP_002548865.1	XP_002549406.1,XP_002547062.1,XP_002548865.1	0.00786917	0.143545	1
GO:0006002	fructose 6-phosphate metabolic process	P	3	3	872	4380	0.00344037	0.000684932	XP_002546616.1,XP_002548835.1,XP_002550817.1	XP_002546616.1,XP_002548835.1,XP_002550817.1	0.00786917	0.143545	1
GO:0051596	methylglyoxal catabolic process	P	3	3	872	4380	0.00344037	0.000684932	XP_002547462.1,XP_002548246.1,XP_002550013.1	XP_002547462.1,XP_002548246.1,XP_002550013.1	0.00786917	0.143545	1
GO:0008615	pyridoxine biosynthetic process	P	3	3	872	4380	0.00344037	0.000684932	XP_002545639.1,XP_002547869.1,XP_002550328.1	XP_002545639.1,XP_002547869.1,XP_002550328.1	0.00786917	0.143545	1
GO:0015680	protein maturation by copper ion transfer	P	3	3	872	4380	0.00344037	0.000684932	XP_002546987.1,XP_002549655.1,XP_002551188.1	XP_002546987.1,XP_002549655.1,XP_002551188.1	0.00786917	0.143545	1
GO:0061615	glycolytic process through fructose-6-phosphate	P	3	3	872	4380	0.00344037	0.000684932	XP_002547154.1,XP_002546616.1,XP_002550817.1	XP_002547154.1,XP_002546616.1,XP_002550817.1	0.00786917	0.143545	1
GO:0061727	methylglyoxal catabolic process to lactate	P	3	3	872	4380	0.00344037	0.000684932	XP_002547462.1,XP_002548246.1,XP_002550013.1	XP_002547462.1,XP_002548246.1,XP_002550013.1	0.00786917	0.143545	1
GO:0006152	purine nucleoside catabolic process	P	3	3	872	4380	0.00344037	0.000684932	XP_002548301.1,XP_002551315.1,XP_002546571.1	XP_002548301.1,XP_002551315.1,XP_002546571.1	0.00786917	0.143545	1
GO:0009068	aspartate family amino acid catabolic process	P	3	3	872	4380	0.00344037	0.000684932	XP_002546352.1,XP_002545752.1,XP_002547184.1	XP_002546352.1,XP_002545752.1,XP_002547184.1	0.00786917	0.143545	1
GO:0019243	methylglyoxal catabolic process to D-lactate via S-lactoyl-glutathione	P	3	3	872	4380	0.00344037	0.000684932	XP_002547462.1,XP_002548246.1,XP_002550013.1	XP_002547462.1,XP_002548246.1,XP_002550013.1	0.00786917	0.143545	1
GO:0046130	purine ribonucleoside catabolic process	P	3	3	872	4380	0.00344037	0.000684932	XP_002548301.1,XP_002551315.1,XP_002546571.1	XP_002548301.1,XP_002551315.1,XP_002546571.1	0.00786917	0.143545	1
GO:0031119	tRNA pseudouridine synthesis	P	3	3	872	4380	0.00344037	0.000684932	XP_002547707.1,XP_002548378.1,XP_002548513.1	XP_002547707.1,XP_002548378.1,XP_002548513.1	0.00786917	0.143545	1
GO:0034599	cellular response to oxidative stress	P	28	91	872	4380	0.0321101	0.0207763	XP_002546509.1,XP_002549425.1,XP_002546876.1,XP_002548385.1,XP_002551181.1,XP_002545790.1,XP_002545791.1,XP_002545868.1,XP_002545918.1,XP_002546153.1,XP_002546213.1,XP_002546358.1,XP_002546401.1,XP_002546792.1,XP_002547444.1,XP_002547580.1,XP_002547851.1,XP_002549329.1,XP_002549716.1,XP_002549782.1,XP_002549876.1,XP_002550172.1,XP_002550422.1,XP_002550602.1,XP_002551190.1,XP_002551338.1,XP_002551…	XP_002546052.1,XP_002546509.1,XP_002546549.1,XP_002548069.1,XP_002550150.1,XP_002546289.1,XP_002548982.1,XP_002549425.1,XP_002550393.1,XP_002546876.1,XP_002547143.1,XP_002548101.1,XP_002549537.1,XP_002550948.1,XP_002547929.1,XP_002547946.1,XP_002549369.1,XP_002549698.1,XP_002550055.1,XP_002548385.1,XP_002549906.1,XP_002550524.1,XP_002551113.1,XP_002551181.1,XP_002545503.1,XP_002545555.1,XP_002545…	0.00855119	0.155316	0.307692
GO:0006665	sphingolipid metabolic process	P	12	30	872	4380	0.0137615	0.00684932	XP_002548772.1,XP_002547671.1,XP_002551437.1,XP_002551108.1,XP_002546874.1,XP_002547054.1,XP_002549375.1,XP_002546675.1,XP_002546197.1,XP_002547470.1,XP_002546951.1,XP_002551120.1	XP_002548772.1,XP_002550093.1,XP_002547671.1,XP_002551078.1,XP_002551437.1,XP_002547125.1,XP_002548250.1,XP_002549093.1,XP_002549539.1,XP_002546941.1,XP_002551108.1,XP_002545839.1,XP_002546874.1,XP_002547054.1,XP_002548743.1,XP_002549266.1,XP_002549375.1,XP_002550926.1,XP_002545859.1,XP_002548157.1,XP_002546675.1,XP_002546197.1,XP_002547470.1,XP_002547471.1,XP_002546951.1,XP_002547143.1,XP_002547…	0.00892774	0.161462	0.4
GO:0044003	modulation by symbiont of host process	P	9	20	872	4380	0.0103211	0.00456621	XP_002545430.1,XP_002546146.1,XP_002546635.1,XP_002547154.1,XP_002547786.1,XP_002548640.1,XP_002548866.1,XP_002551310.1,XP_002551368.1	XP_002545430.1,XP_002546146.1,XP_002546635.1,XP_002547154.1,XP_002547476.1,XP_002547477.1,XP_002547786.1,XP_002548640.1,XP_002548754.1,XP_002548812.1,XP_002548866.1,XP_002549351.1,XP_002549413.1,XP_002549887.1,XP_002550102.1,XP_002551184.1,XP_002551310.1,XP_002551368.1,XP_002546477.1,XP_002549237.1	0.009526	0.169387	0.45
GO:0052031	modulation by symbiont of host defense response	P	9	20	872	4380	0.0103211	0.00456621	XP_002545430.1,XP_002546146.1,XP_002546635.1,XP_002547154.1,XP_002547786.1,XP_002548640.1,XP_002548866.1,XP_002551310.1,XP_002551368.1	XP_002545430.1,XP_002546146.1,XP_002546635.1,XP_002547154.1,XP_002547476.1,XP_002547477.1,XP_002547786.1,XP_002548640.1,XP_002548754.1,XP_002548812.1,XP_002548866.1,XP_002549351.1,XP_002549413.1,XP_002549887.1,XP_002550102.1,XP_002551184.1,XP_002551310.1,XP_002551368.1,XP_002546477.1,XP_002549237.1	0.009526	0.169387	0.45
GO:0009056	catabolic process	P	110	454	872	4380	0.126147	0.103653	XP_002547306.1,XP_002549567.1,XP_002548431.1,XP_002546479.1,XP_002549590.1,XP_002549673.1,XP_002550553.1,XP_002550156.1,XP_002550575.1,XP_002545739.1,XP_002547630.1,XP_002546153.1,XP_002549654.1,XP_002546313.1,XP_002549576.1,XP_002545430.1,XP_002545633.1,XP_002545820.1,XP_002546870.1,XP_002548640.1,XP_002548835.1,XP_002548866.1,XP_002550427.1,XP_002551310.1,XP_002551368.1,XP_002548301.1,XP_002551…	XP_002546453.1,XP_002545998.1,XP_002546147.1,XP_002549342.1,XP_002550092.1,XP_002546141.1,XP_002548151.1,XP_002549322.1,XP_002547115.1,XP_002545492.1,XP_002546627.1,XP_002546826.1,XP_002547306.1,XP_002547698.1,XP_002548964.1,XP_002549567.1,XP_002549583.1,XP_002551425.1,XP_002545977.1,XP_002546647.1,XP_002546992.1,XP_002548431.1,XP_002548463.1,XP_002548855.1,XP_002548877.1,XP_002550003.1,XP_002550…	0.00985507	0.174505	0.242291
GO:0042537	benzene-containing compound metabolic process	P	5	8	872	4380	0.00573394	0.00182648	XP_002549406.1,XP_002545802.1,XP_002548865.1,XP_002547424.1,XP_002547062.1	XP_002549592.1,XP_002549406.1,XP_002549016.1,XP_002545802.1,XP_002546693.1,XP_002548865.1,XP_002547424.1,XP_002547062.1	0.0101313	0.176443	0.625
GO:0034309	primary alcohol biosynthetic process	P	5	8	872	4380	0.00573394	0.00182648	XP_002546439.1,XP_002546880.1,XP_002547196.1,XP_002548228.1,XP_002548263.1	XP_002545448.1,XP_002546439.1,XP_002546880.1,XP_002547196.1,XP_002548228.1,XP_002548263.1,XP_002548064.1,XP_002549064.1	0.0101313	0.176443	0.625
GO:0006857	oligopeptide transport	P	5	8	872	4380	0.00573394	0.00182648	XP_002548792.1,XP_002550724.1,XP_002548737.1,XP_002550898.1,XP_002546105.1	XP_002548792.1,XP_002548714.1,XP_002550724.1,XP_002548737.1,XP_002546093.1,XP_002550898.1,XP_002551113.1,XP_002546105.1	0.0101313	0.176443	0.625
GO:0005996	monosaccharide metabolic process	P	16	45	872	4380	0.0183486	0.010274	XP_002549576.1,XP_002551368.1,XP_002548835.1,XP_002548993.1,XP_002545430.1,XP_002545820.1,XP_002546870.1,XP_002548640.1,XP_002548866.1,XP_002551310.1,XP_002545633.1,XP_002546038.1,XP_002551367.1,XP_002548729.1,XP_002546500.1,XP_002547154.1	XP_002549576.1,XP_002548955.1,XP_002549795.1,XP_002550339.1,XP_002545354.1,XP_002548953.1,XP_002551206.1,XP_002551368.1,XP_002549862.1,XP_002545381.1,XP_002548835.1,XP_002548993.1,XP_002545430.1,XP_002545478.1,XP_002545820.1,XP_002546239.1,XP_002546280.1,XP_002546870.1,XP_002548640.1,XP_002548866.1,XP_002549887.1,XP_002551272.1,XP_002551310.1,XP_002547929.1,XP_002548734.1,XP_002550356.1,XP_002545…	0.0101753	0.176482	0.355556
GO:0009161	ribonucleoside monophosphate metabolic process	P	11	27	872	4380	0.0126147	0.00616438	XP_002551109.1,XP_002545592.1,XP_002545743.1,XP_002545846.1,XP_002547010.1,XP_002547797.1,XP_002547994.1,XP_002549674.1,XP_002547041.1,XP_002547878.1,XP_002549097.1	XP_002551109.1,XP_002547476.1,XP_002547477.1,XP_002549114.1,XP_002545592.1,XP_002545743.1,XP_002545846.1,XP_002547010.1,XP_002547797.1,XP_002547994.1,XP_002549674.1,XP_002549690.1,XP_002545437.1,XP_002547093.1,XP_002547367.1,XP_002550950.1,XP_002547454.1,XP_002547041.1,XP_002546879.1,XP_002547878.1,XP_002549089.1,XP_002548027.1,XP_002549097.1,XP_002546930.1,XP_002548591.1,XP_002550659.1,XP_002548…	0.0103792	0.179285	0.407407
GO:0006091	generation of precursor metabolites and energy	P	34	117	872	4380	0.0389908	0.0267123	XP_002545736.1,XP_002546038.1,XP_002546219.1,XP_002547801.1,XP_002549654.1,XP_002546358.1,XP_002545430.1,XP_002545633.1,XP_002545820.1,XP_002546870.1,XP_002548640.1,XP_002548835.1,XP_002548866.1,XP_002550427.1,XP_002551310.1,XP_002551368.1,XP_002545884.1,XP_002545945.1,XP_002550647.1,XP_002546957.1,XP_002547215.1,XP_002547717.1,XP_002549498.1,XP_002547514.1,XP_002549971.1,XP_002548480.1,XP_002549…	XP_002546147.1,XP_002547911.1,XP_002548368.1,XP_002545736.1,XP_002546038.1,XP_002546219.1,XP_002547801.1,XP_002549654.1,XP_002550594.1,XP_002546358.1,XP_002545430.1,XP_002545633.1,XP_002545820.1,XP_002546870.1,XP_002548640.1,XP_002548835.1,XP_002548866.1,XP_002549435.1,XP_002549887.1,XP_002550427.1,XP_002551310.1,XP_002551368.1,XP_002545884.1,XP_002545945.1,XP_002547788.1,XP_002550647.1,XP_002551…	0.0104652	0.179738	0.290598
GO:0006144	purine nucleobase metabolic process	P	8	17	872	4380	0.00917431	0.00388128	XP_002547355.1,XP_002549630.1,XP_002549674.1,XP_002546146.1,XP_002547010.1,XP_002547797.1,XP_002547994.1,XP_002551109.1	XP_002547454.1,XP_002546930.1,XP_002546879.1,XP_002547355.1,XP_002547356.1,XP_002549630.1,XP_002549674.1,XP_002546146.1,XP_002546638.1,XP_002547010.1,XP_002547797.1,XP_002547994.1,XP_002549631.1,XP_002549690.1,XP_002546788.1,XP_002547533.1,XP_002551109.1	0.0104904	0.179738	0.470588
GO:0009113	purine nucleobase biosynthetic process	P	7	14	872	4380	0.00802752	0.00319635	XP_002546146.1,XP_002547010.1,XP_002547797.1,XP_002547994.1,XP_002547355.1,XP_002549630.1,XP_002549674.1	XP_002546930.1,XP_002546879.1,XP_002547454.1,XP_002546146.1,XP_002546638.1,XP_002547010.1,XP_002547797.1,XP_002547994.1,XP_002549631.1,XP_002549690.1,XP_002547355.1,XP_002547356.1,XP_002549630.1,XP_002549674.1	0.0111953	0.18524	0.5
GO:0042430	indole-containing compound metabolic process	P	6	11	872	4380	0.00688073	0.00251142	XP_002546149.1,XP_002549737.1,XP_002545802.1,XP_002548865.1,XP_002549406.1,XP_002549686.1	XP_002546149.1,XP_002547093.1,XP_002549737.1,XP_002549989.1,XP_002549203.1,XP_002545802.1,XP_002546693.1,XP_002548865.1,XP_002549406.1,XP_002546300.1,XP_002549686.1	0.011293	0.18524	0.545455
GO:0006586	indolalkylamine metabolic process	P	6	11	872	4380	0.00688073	0.00251142	XP_002546149.1,XP_002549737.1,XP_002545802.1,XP_002548865.1,XP_002549406.1,XP_002549686.1	XP_002546149.1,XP_002547093.1,XP_002549737.1,XP_002549989.1,XP_002549203.1,XP_002545802.1,XP_002546693.1,XP_002548865.1,XP_002549406.1,XP_002546300.1,XP_002549686.1	0.011293	0.18524	0.545455
GO:0006112	energy reserve metabolic process	P	6	11	872	4380	0.00688073	0.00251142	XP_002545736.1,XP_002546038.1,XP_002546219.1,XP_002547801.1,XP_002549654.1,XP_002547514.1	XP_002546147.1,XP_002547911.1,XP_002548368.1,XP_002545736.1,XP_002546038.1,XP_002546219.1,XP_002547801.1,XP_002549654.1,XP_002550594.1,XP_002550406.1,XP_002547514.1	0.011293	0.18524	0.545455
GO:0006568	tryptophan metabolic process	P	6	11	872	4380	0.00688073	0.00251142	XP_002546149.1,XP_002549737.1,XP_002545802.1,XP_002548865.1,XP_002549406.1,XP_002549686.1	XP_002546149.1,XP_002547093.1,XP_002549737.1,XP_002549989.1,XP_002545802.1,XP_002546693.1,XP_002548865.1,XP_002549406.1,XP_002546300.1,XP_002549686.1,XP_002549203.1	0.011293	0.18524	0.545455
GO:0072330	monocarboxylic acid biosynthetic process	P	16	46	872	4380	0.0183486	0.0105023	XP_002545417.1,XP_002546675.1,XP_002546688.1,XP_002546874.1,XP_002547054.1,XP_002550182.1,XP_002548678.1,XP_002551181.1,XP_002547145.1,XP_002546433.1,XP_002547455.1,XP_002549981.1,XP_002550989.1,XP_002547062.1,XP_002547154.1,XP_002547424.1	XP_002547442.1,XP_002545417.1,XP_002546675.1,XP_002546688.1,XP_002546874.1,XP_002547054.1,XP_002547727.1,XP_002548204.1,XP_002548211.1,XP_002548234.1,XP_002548250.1,XP_002548639.1,XP_002549177.1,XP_002549266.1,XP_002549972.1,XP_002550182.1,XP_002550943.1,XP_002548678.1,XP_002549286.1,XP_002551181.1,XP_002549592.1,XP_002548477.1,XP_002549613.1,XP_002551371.1,XP_002545384.1,XP_002547145.1,XP_002550…	0.012798	0.208311	0.347826
GO:0046112	nucleobase biosynthetic process	P	9	21	872	4380	0.0103211	0.00479452	XP_002547878.1,XP_002551045.1,XP_002547355.1,XP_002549630.1,XP_002549674.1,XP_002546146.1,XP_002547010.1,XP_002547797.1,XP_002547994.1	XP_002546930.1,XP_002546879.1,XP_002545418.1,XP_002547093.1,XP_002547878.1,XP_002548838.1,XP_002549089.1,XP_002550417.1,XP_002551045.1,XP_002547355.1,XP_002547356.1,XP_002549630.1,XP_002549674.1,XP_002547454.1,XP_002546146.1,XP_002546638.1,XP_002547010.1,XP_002547797.1,XP_002547994.1,XP_002549631.1,XP_002549690.1	0.0137855	0.223526	0.428571
GO:0009308	amine metabolic process	P	11	28	872	4380	0.0126147	0.00639269	XP_002546149.1,XP_002549737.1,XP_002545802.1,XP_002548865.1,XP_002550989.1,XP_002547455.1,XP_002549406.1,XP_002549686.1,XP_002546433.1,XP_002550795.1,XP_002550384.1	XP_002546149.1,XP_002547093.1,XP_002549737.1,XP_002549989.1,XP_002547699.1,XP_002548967.1,XP_002547846.1,XP_002549203.1,XP_002545802.1,XP_002546693.1,XP_002548865.1,XP_002549310.1,XP_002550989.1,XP_002547455.1,XP_002550086.1,XP_002549406.1,XP_002546300.1,XP_002549686.1,XP_002546433.1,XP_002550016.1,XP_002546552.1,XP_002550795.1,XP_002546201.1,XP_002550384.1,XP_002549886.1,XP_002548905.1,XP_002547…	0.0140925	0.227632	0.392857
GO:0055085	transmembrane transport	P	56	215	872	4380	0.0642202	0.0490868	XP_002546916.1,XP_002548705.1,XP_002551275.1,XP_002548023.1,XP_002545604.1,XP_002550850.1,XP_002549432.1,XP_002546876.1,XP_002545430.1,XP_002545342.1,XP_002545760.1,XP_002548215.1,XP_002546670.1,XP_002545301.1,XP_002547308.1,XP_002549394.1,XP_002550560.1,XP_002548063.1,XP_002547604.1,XP_002550724.1,XP_002551395.1,XP_002545918.1,XP_002551188.1,XP_002546314.1,XP_002548689.1,XP_002548737.1,XP_002545…	XP_002551047.1,XP_002546394.1,XP_002546725.1,XP_002546916.1,XP_002548705.1,XP_002549570.1,XP_002549668.1,XP_002550348.1,XP_002551005.1,XP_002551215.1,XP_002551251.1,XP_002546993.1,XP_002548793.1,XP_002549351.1,XP_002551275.1,XP_002551391.1,XP_002549362.1,XP_002548023.1,XP_002548740.1,XP_002545604.1,XP_002547793.1,XP_002548115.1,XP_002548309.1,XP_002550090.1,XP_002550687.1,XP_002550850.1,XP_002549…	0.0150168	0.240724	0.260465
GO:0036168	filamentous growth of a population of unicellular organisms in response to heat	P	8	18	872	4380	0.00917431	0.00410959	XP_002548107.1,XP_002546876.1,XP_002545602.1,XP_002545688.1,XP_002545868.1,XP_002550418.1,XP_002550422.1,XP_002550487.1	XP_002548107.1,XP_002546236.1,XP_002546876.1,XP_002550020.1,XP_002545602.1,XP_002547757.1,XP_002548021.1,XP_002549034.1,XP_002550986.1,XP_002545688.1,XP_002545868.1,XP_002547964.1,XP_002548952.1,XP_002549357.1,XP_002550418.1,XP_002550422.1,XP_002550487.1,XP_002551319.1	0.015651	0.245805	0.444444
GO:0009123	nucleoside monophosphate metabolic process	P	12	32	872	4380	0.0137615	0.00730594	XP_002551109.1,XP_002545592.1,XP_002545743.1,XP_002545846.1,XP_002547010.1,XP_002547797.1,XP_002547994.1,XP_002549674.1,XP_002550136.1,XP_002547041.1,XP_002547878.1,XP_002549097.1	XP_002551109.1,XP_002547476.1,XP_002547477.1,XP_002549114.1,XP_002545592.1,XP_002545743.1,XP_002545846.1,XP_002547010.1,XP_002547797.1,XP_002547994.1,XP_002549674.1,XP_002549690.1,XP_002549410.1,XP_002550136.1,XP_002547354.1,XP_002547929.1,XP_002547946.1,XP_002545437.1,XP_002547093.1,XP_002547367.1,XP_002550950.1,XP_002547454.1,XP_002547041.1,XP_002546879.1,XP_002547878.1,XP_002549089.1,XP_002548…	0.0157977	0.245805	0.375
GO:1901137	carbohydrate derivative biosynthetic process	P	46	172	872	4380	0.0527523	0.0392694	XP_002550340.1,XP_002550802.1,XP_002551109.1,XP_002551315.1,XP_002545592.1,XP_002545743.1,XP_002545846.1,XP_002547010.1,XP_002547797.1,XP_002547994.1,XP_002549674.1,XP_002550136.1,XP_002547003.1,XP_002547021.1,XP_002545736.1,XP_002549189.1,XP_002549675.1,XP_002546632.1,XP_002547604.1,XP_002547758.1,XP_002549700.1,XP_002548451.1,XP_002551370.1,XP_002546176.1,XP_002550989.1,XP_002551108.1,XP_002551…	XP_002545228.1,XP_002545786.1,XP_002547298.1,XP_002547547.1,XP_002547690.1,XP_002547834.1,XP_002547957.1,XP_002547964.1,XP_002549525.1,XP_002550340.1,XP_002550365.1,XP_002550462.1,XP_002551316.1,XP_002545437.1,XP_002547093.1,XP_002547367.1,XP_002547261.1,XP_002546471.1,XP_002548153.1,XP_002548160.1,XP_002549288.1,XP_002550802.1,XP_002551423.1,XP_002548110.1,XP_002549354.1,XP_002546535.1,XP_002547…	0.016397	0.245805	0.267442
GO:0044272	sulfur compound biosynthetic process	P	17	51	872	4380	0.0194954	0.0116438	XP_002550850.1,XP_002550989.1,XP_002547462.1,XP_002548792.1,XP_002547079.1,XP_002547145.1,XP_002546439.1,XP_002546880.1,XP_002547196.1,XP_002548228.1,XP_002548263.1,XP_002548893.1,XP_002546146.1,XP_002546971.1,XP_002548794.1,XP_002545235.1,XP_002550431.1	XP_002547186.1,XP_002549364.1,XP_002549361.1,XP_002549435.1,XP_002550786.1,XP_002551440.1,XP_002548475.1,XP_002550295.1,XP_002550682.1,XP_002549803.1,XP_002550850.1,XP_002550989.1,XP_002547462.1,XP_002548792.1,XP_002549689.1,XP_002546119.1,XP_002547061.1,XP_002547079.1,XP_002547719.1,XP_002548276.1,XP_002548666.1,XP_002549188.1,XP_002549462.1,XP_002549566.1,XP_002550331.1,XP_002548477.1,XP_002549…	0.0164106	0.245805	0.333333
GO:0034032	purine nucleoside bisphosphate metabolic process	P	10	25	872	4380	0.0114679	0.00570776	XP_002546458.1,XP_002551022.1,XP_002550050.1,XP_002546203.1,XP_002547784.1,XP_002548473.1,XP_002549117.1,XP_002549983.1,XP_002550431.1,XP_002550422.1	XP_002545462.1,XP_002545676.1,XP_002546458.1,XP_002551022.1,XP_002549361.1,XP_002549435.1,XP_002550786.1,XP_002551440.1,XP_002545890.1,XP_002550167.1,XP_002547205.1,XP_002547206.1,XP_002550050.1,XP_002546203.1,XP_002546643.1,XP_002547784.1,XP_002548473.1,XP_002545449.1,XP_002549117.1,XP_002549983.1,XP_002547725.1,XP_002550431.1,XP_002545966.1,XP_002550422.1,XP_002551090.1	0.0165239	0.245805	0.4
GO:0033865	nucleoside bisphosphate metabolic process	P	10	25	872	4380	0.0114679	0.00570776	XP_002546458.1,XP_002551022.1,XP_002550050.1,XP_002546203.1,XP_002547784.1,XP_002548473.1,XP_002549117.1,XP_002549983.1,XP_002550431.1,XP_002550422.1	XP_002545462.1,XP_002545676.1,XP_002546458.1,XP_002551022.1,XP_002549361.1,XP_002549435.1,XP_002550786.1,XP_002551440.1,XP_002545890.1,XP_002550167.1,XP_002547205.1,XP_002547206.1,XP_002550050.1,XP_002546203.1,XP_002546643.1,XP_002547784.1,XP_002548473.1,XP_002545449.1,XP_002549117.1,XP_002549983.1,XP_002547725.1,XP_002550431.1,XP_002545966.1,XP_002550422.1,XP_002551090.1	0.0165239	0.245805	0.4
GO:0033875	ribonucleoside bisphosphate metabolic process	P	10	25	872	4380	0.0114679	0.00570776	XP_002546458.1,XP_002551022.1,XP_002550050.1,XP_002546203.1,XP_002547784.1,XP_002548473.1,XP_002549117.1,XP_002549983.1,XP_002550431.1,XP_002550422.1	XP_002545462.1,XP_002545676.1,XP_002546458.1,XP_002551022.1,XP_002549361.1,XP_002549435.1,XP_002550786.1,XP_002551440.1,XP_002545890.1,XP_002550167.1,XP_002547205.1,XP_002547206.1,XP_002550050.1,XP_002546203.1,XP_002546643.1,XP_002547784.1,XP_002548473.1,XP_002545449.1,XP_002549117.1,XP_002549983.1,XP_002547725.1,XP_002550431.1,XP_002545966.1,XP_002550422.1,XP_002551090.1	0.0165239	0.245805	0.4
GO:0034404	nucleobase-containing small molecule biosynthetic process	P	4	6	872	4380	0.00458716	0.00136986	XP_002551109.1,XP_002551315.1,XP_002550989.1,XP_002547878.1	XP_002546733.1,XP_002551109.1,XP_002551315.1,XP_002550164.1,XP_002550989.1,XP_002547878.1	0.0166116	0.245805	0.666667
GO:0009163	nucleoside biosynthetic process	P	4	6	872	4380	0.00458716	0.00136986	XP_002551109.1,XP_002551315.1,XP_002550989.1,XP_002547878.1	XP_002546733.1,XP_002551109.1,XP_002551315.1,XP_002550164.1,XP_002550989.1,XP_002547878.1	0.0166116	0.245805	0.666667
GO:0009310	amine catabolic process	P	4	6	872	4380	0.00458716	0.00136986	XP_002545802.1,XP_002548865.1,XP_002549406.1,XP_002546433.1	XP_002545802.1,XP_002546693.1,XP_002548865.1,XP_002549406.1,XP_002546433.1,XP_002549886.1	0.0166116	0.245805	0.666667
GO:0031579	membrane raft organization	P	4	6	872	4380	0.00458716	0.00136986	XP_002545604.1,XP_002549329.1,XP_002550985.1,XP_002550685.1	XP_002545604.1,XP_002549329.1,XP_002550985.1,XP_002550685.1,XP_002549034.1,XP_002550068.1	0.0166116	0.245805	0.666667
GO:0042455	ribonucleoside biosynthetic process	P	4	6	872	4380	0.00458716	0.00136986	XP_002551109.1,XP_002551315.1,XP_002550989.1,XP_002547878.1	XP_002546733.1,XP_002551109.1,XP_002551315.1,XP_002550164.1,XP_002550989.1,XP_002547878.1	0.0166116	0.245805	0.666667
GO:0034354	'de novo' NAD biosynthetic process from tryptophan	P	4	6	872	4380	0.00458716	0.00136986	XP_002545802.1,XP_002548865.1,XP_002549406.1,XP_002549686.1	XP_002545802.1,XP_002546300.1,XP_002546693.1,XP_002548865.1,XP_002549406.1,XP_002549686.1	0.0166116	0.245805	0.666667
GO:0000290	deadenylation-dependent decapping of nuclear-transcribed mRNA	P	4	6	872	4380	0.00458716	0.00136986	XP_002546479.1,XP_002549590.1,XP_002549673.1,XP_002550553.1	XP_002546479.1,XP_002548808.1,XP_002549590.1,XP_002549673.1,XP_002550246.1,XP_002550553.1	0.0166116	0.245805	0.666667
GO:0034627	'de novo' NAD biosynthetic process	P	4	6	872	4380	0.00458716	0.00136986	XP_002545802.1,XP_002548865.1,XP_002549406.1,XP_002549686.1	XP_002545802.1,XP_002546300.1,XP_002546693.1,XP_002548865.1,XP_002549406.1,XP_002549686.1	0.0166116	0.245805	0.666667
GO:0019725	cellular homeostasis	P	34	121	872	4380	0.0389908	0.0276256	XP_002545633.1,XP_002548835.1,XP_002545862.1,XP_002546038.1,XP_002547296.1,XP_002547604.1,XP_002548874.1,XP_002547262.1,XP_002545918.1,XP_002548013.1,XP_002548107.1,XP_002548893.1,XP_002549335.1,XP_002551188.1,XP_002546822.1,XP_002547105.1,XP_002546876.1,XP_002547576.1,XP_002547851.1,XP_002549597.1,XP_002550819.1,XP_002550558.1,XP_002550087.1,XP_002551041.1,XP_002545879.1,XP_002546358.1,XP_002546…	XP_002545633.1,XP_002548835.1,XP_002546334.1,XP_002548368.1,XP_002549987.1,XP_002545862.1,XP_002546038.1,XP_002546646.1,XP_002547296.1,XP_002547405.1,XP_002547603.1,XP_002547604.1,XP_002547886.1,XP_002547990.1,XP_002548874.1,XP_002547262.1,XP_002549549.1,XP_002549690.1,XP_002549362.1,XP_002545918.1,XP_002546438.1,XP_002547762.1,XP_002548013.1,XP_002548107.1,XP_002548893.1,XP_002549197.1,XP_002549…	0.0176373	0.257383	0.280992
GO:0006730	one-carbon metabolic process	P	6	12	872	4380	0.00688073	0.00273973	XP_002551121.1,XP_002546571.1,XP_002548498.1,XP_002548881.1,XP_002549331.1,XP_002549630.1	XP_002547719.1,XP_002548276.1,XP_002550311.1,XP_002550843.1,XP_002551121.1,XP_002546571.1,XP_002547285.1,XP_002548498.1,XP_002548881.1,XP_002549331.1,XP_002549630.1,XP_002549803.1	0.0188372	0.266619	0.5
GO:0046365	monosaccharide catabolic process	P	6	12	872	4380	0.00688073	0.00273973	XP_002549576.1,XP_002546038.1,XP_002551367.1,XP_002548729.1,XP_002546500.1,XP_002547154.1	XP_002549576.1,XP_002546038.1,XP_002548919.1,XP_002549787.1,XP_002550319.1,XP_002550320.1,XP_002550323.1,XP_002551367.1,XP_002548729.1,XP_002546500.1,XP_002549504.1,XP_002547154.1	0.0188372	0.266619	0.5
GO:0015833	peptide transport	P	6	12	872	4380	0.00688073	0.00273973	XP_002548792.1,XP_002550724.1,XP_002548737.1,XP_002550898.1,XP_002546105.1,XP_002551275.1	XP_002548792.1,XP_002548714.1,XP_002550724.1,XP_002548737.1,XP_002546093.1,XP_002550898.1,XP_002551113.1,XP_002546105.1,XP_002549351.1,XP_002550430.1,XP_002550687.1,XP_002551275.1	0.0188372	0.266619	0.5
GO:0006536	glutamate metabolic process	P	6	12	872	4380	0.00688073	0.00273973	XP_002546610.1,XP_002547215.1,XP_002549937.1,XP_002545232.1,XP_002547366.1,XP_002549181.1	XP_002546523.1,XP_002546610.1,XP_002546733.1,XP_002547215.1,XP_002549937.1,XP_002548035.1,XP_002545232.1,XP_002547366.1,XP_002545775.1,XP_002549886.1,XP_002549175.1,XP_002549181.1	0.0188372	0.266619	0.5
GO:0046835	carbohydrate phosphorylation	P	5	9	872	4380	0.00573394	0.00205479	XP_002545633.1,XP_002546616.1,XP_002548835.1,XP_002548993.1,XP_002549576.1	XP_002545633.1,XP_002546616.1,XP_002548835.1,XP_002548955.1,XP_002548993.1,XP_002549576.1,XP_002549795.1,XP_002550319.1,XP_002550339.1	0.0190951	0.266701	0.555556
GO:1901659	glycosyl compound biosynthetic process	P	5	9	872	4380	0.00573394	0.00205479	XP_002551109.1,XP_002551315.1,XP_002550989.1,XP_002546003.1,XP_002547878.1	XP_002546733.1,XP_002551109.1,XP_002551315.1,XP_002550164.1,XP_002550989.1,XP_002546003.1,XP_002548520.1,XP_002550118.1,XP_002547878.1	0.0190951	0.266701	0.555556
GO:0009092	homoserine metabolic process	P	5	9	872	4380	0.00573394	0.00205479	XP_002547079.1,XP_002546146.1,XP_002548794.1,XP_002550795.1,XP_002550984.1	XP_002547079.1,XP_002549566.1,XP_002550331.1,XP_002546146.1,XP_002546804.1,XP_002548794.1,XP_002550795.1,XP_002546119.1,XP_002550984.1	0.0190951	0.266701	0.555556
GO:0030148	sphingolipid biosynthetic process	P	9	22	872	4380	0.0103211	0.00502283	XP_002551108.1,XP_002546675.1,XP_002546197.1,XP_002551120.1,XP_002546874.1,XP_002547054.1,XP_002547671.1,XP_002548772.1,XP_002549375.1	XP_002548250.1,XP_002549093.1,XP_002549539.1,XP_002546941.1,XP_002551108.1,XP_002548157.1,XP_002546675.1,XP_002545859.1,XP_002546197.1,XP_002547143.1,XP_002547583.1,XP_002551120.1,XP_002545839.1,XP_002546874.1,XP_002547054.1,XP_002547671.1,XP_002548743.1,XP_002548772.1,XP_002549266.1,XP_002549375.1,XP_002550926.1,XP_002551078.1	0.019304	0.26795	0.409091
GO:0055082	cellular chemical homeostasis	P	27	93	872	4380	0.0309633	0.0212329	XP_002545633.1,XP_002548835.1,XP_002545862.1,XP_002546038.1,XP_002547296.1,XP_002547604.1,XP_002548874.1,XP_002547262.1,XP_002545918.1,XP_002548013.1,XP_002548107.1,XP_002548893.1,XP_002549335.1,XP_002551188.1,XP_002546822.1,XP_002547105.1,XP_002547576.1,XP_002547851.1,XP_002549597.1,XP_002550819.1,XP_002550558.1,XP_002550087.1,XP_002551041.1,XP_002547434.1,XP_002551424.1,XP_002551140.1,XP_002551…	XP_002545633.1,XP_002548835.1,XP_002546334.1,XP_002548368.1,XP_002549987.1,XP_002545862.1,XP_002546038.1,XP_002546646.1,XP_002547296.1,XP_002547405.1,XP_002547603.1,XP_002547604.1,XP_002547886.1,XP_002547990.1,XP_002548874.1,XP_002547262.1,XP_002549549.1,XP_002549690.1,XP_002549362.1,XP_002545918.1,XP_002546438.1,XP_002547762.1,XP_002548013.1,XP_002548107.1,XP_002548893.1,XP_002549197.1,XP_002549…	0.0213609	0.293504	0.290323
GO:0009066	aspartate family amino acid metabolic process	P	13	37	872	4380	0.0149083	0.00844749	XP_002547612.1,XP_002546352.1,XP_002547079.1,XP_002545752.1,XP_002547184.1,XP_002546163.1,XP_002550984.1,XP_002546146.1,XP_002546971.1,XP_002550383.1,XP_002551412.1,XP_002545235.1,XP_002550384.1	XP_002547539.1,XP_002547612.1,XP_002546352.1,XP_002547079.1,XP_002548371.1,XP_002549364.1,XP_002549803.1,XP_002550964.1,XP_002545752.1,XP_002547184.1,XP_002546163.1,XP_002546119.1,XP_002547061.1,XP_002547719.1,XP_002548276.1,XP_002548666.1,XP_002549188.1,XP_002549462.1,XP_002549566.1,XP_002550331.1,XP_002550984.1,XP_002551220.1,XP_002546146.1,XP_002546971.1,XP_002546989.1,XP_002551248.1,XP_002546…	0.0217719	0.298184	0.351351
GO:0080134	regulation of response to stress	P	23	77	872	4380	0.0263761	0.0175799	XP_002548524.1,XP_002551190.1,XP_002545430.1,XP_002546146.1,XP_002546635.1,XP_002547154.1,XP_002547786.1,XP_002548640.1,XP_002548866.1,XP_002551310.1,XP_002551368.1,XP_002546589.1,XP_002547194.1,XP_002550269.1,XP_002546876.1,XP_002545602.1,XP_002548107.1,XP_002547262.1,XP_002545688.1,XP_002547429.1,XP_002550422.1,XP_002551041.1,XP_002545340.1	XP_002550426.1,XP_002545869.1,XP_002548358.1,XP_002548485.1,XP_002549372.1,XP_002548524.1,XP_002549208.1,XP_002551190.1,XP_002551205.1,XP_002545430.1,XP_002546146.1,XP_002546635.1,XP_002547154.1,XP_002547476.1,XP_002547477.1,XP_002547786.1,XP_002548640.1,XP_002548754.1,XP_002548812.1,XP_002548866.1,XP_002549351.1,XP_002549413.1,XP_002549887.1,XP_002550102.1,XP_002551184.1,XP_002551310.1,XP_002551…	0.0231893	0.315553	0.298701
GO:0046034	ATP metabolic process	P	18	57	872	4380	0.0206422	0.0130137	XP_002545430.1,XP_002545633.1,XP_002545820.1,XP_002546870.1,XP_002548640.1,XP_002548835.1,XP_002548866.1,XP_002550427.1,XP_002551310.1,XP_002551368.1,XP_002549971.1,XP_002551424.1,XP_002545344.1,XP_002545862.1,XP_002547851.1,XP_002546616.1,XP_002550817.1,XP_002547154.1	XP_002545430.1,XP_002545633.1,XP_002545820.1,XP_002546870.1,XP_002548640.1,XP_002548835.1,XP_002548866.1,XP_002549435.1,XP_002549887.1,XP_002550427.1,XP_002551310.1,XP_002551368.1,XP_002548858.1,XP_002551450.1,XP_002546656.1,XP_002548924.1,XP_002549635.1,XP_002550474.1,XP_002547301.1,XP_002547330.1,XP_002547778.1,XP_002547814.1,XP_002548007.1,XP_002548396.1,XP_002549971.1,XP_002550500.1,XP_002546…	0.0242587	0.319363	0.315789
GO:0055080	cation homeostasis	P	25	86	872	4380	0.0286697	0.0196347	XP_002545862.1,XP_002546038.1,XP_002547296.1,XP_002547604.1,XP_002548874.1,XP_002547262.1,XP_002545918.1,XP_002548013.1,XP_002548107.1,XP_002548893.1,XP_002549335.1,XP_002551188.1,XP_002546822.1,XP_002547105.1,XP_002548689.1,XP_002547576.1,XP_002547851.1,XP_002549597.1,XP_002550819.1,XP_002550087.1,XP_002551041.1,XP_002547434.1,XP_002551424.1,XP_002551140.1,XP_002551395.1	XP_002545862.1,XP_002546038.1,XP_002546646.1,XP_002547296.1,XP_002547405.1,XP_002547603.1,XP_002547604.1,XP_002547886.1,XP_002547990.1,XP_002548874.1,XP_002547262.1,XP_002549549.1,XP_002549690.1,XP_002549362.1,XP_002545918.1,XP_002546438.1,XP_002547762.1,XP_002548013.1,XP_002548107.1,XP_002548893.1,XP_002549197.1,XP_002549335.1,XP_002550609.1,XP_002551188.1,XP_002545251.1,XP_002545318.1,XP_002545…	0.0257418	0.319363	0.290698
GO:0006450	regulation of translational fidelity	P	7	16	872	4380	0.00802752	0.00365297	XP_002548904.1,XP_002546065.1,XP_002547157.1,XP_002549628.1,XP_002549934.1,XP_002550861.1,XP_002551459.1	XP_002548904.1,XP_002550454.1,XP_002545414.1,XP_002545479.1,XP_002545979.1,XP_002546065.1,XP_002547157.1,XP_002547492.1,XP_002547809.1,XP_002548812.1,XP_002549210.1,XP_002549628.1,XP_002549934.1,XP_002550619.1,XP_002550861.1,XP_002551459.1	0.0258019	0.319363	0.4375
GO:0051452	intracellular pH reduction	P	7	16	872	4380	0.00802752	0.00365297	XP_002545862.1,XP_002547262.1,XP_002547576.1,XP_002547851.1,XP_002548013.1,XP_002549597.1,XP_002550819.1	XP_002545614.1,XP_002545862.1,XP_002546508.1,XP_002547123.1,XP_002547262.1,XP_002547576.1,XP_002547851.1,XP_002548013.1,XP_002548157.1,XP_002548715.1,XP_002549215.1,XP_002549597.1,XP_002549866.1,XP_002550819.1,XP_002551457.1,XP_002551470.1	0.0258019	0.319363	0.4375
GO:0007035	vacuolar acidification	P	7	16	872	4380	0.00802752	0.00365297	XP_002545862.1,XP_002547262.1,XP_002547576.1,XP_002547851.1,XP_002548013.1,XP_002549597.1,XP_002550819.1	XP_002545614.1,XP_002545862.1,XP_002546508.1,XP_002547123.1,XP_002547262.1,XP_002547576.1,XP_002547851.1,XP_002548013.1,XP_002548157.1,XP_002548715.1,XP_002549215.1,XP_002549597.1,XP_002549866.1,XP_002550819.1,XP_002551457.1,XP_002551470.1	0.0258019	0.319363	0.4375
GO:0019674	NAD metabolic process	P	3	4	872	4380	0.00344037	0.000913242	XP_002547717.1,XP_002547154.1,XP_002551338.1	XP_002547717.1,XP_002547154.1,XP_002547952.1,XP_002551338.1	0.0267897	0.319363	0.75
GO:0061687	detoxification of inorganic compound	P	3	4	872	4380	0.00344037	0.000913242	XP_002551329.1,XP_002548737.1,XP_002548792.1	XP_002549689.1,XP_002551329.1,XP_002548737.1,XP_002548792.1	0.0267897	0.319363	0.75
GO:0097501	stress response to metal ion	P	3	4	872	4380	0.00344037	0.000913242	XP_002551329.1,XP_002548737.1,XP_002548792.1	XP_002549689.1,XP_002551329.1,XP_002548737.1,XP_002548792.1	0.0267897	0.319363	0.75
GO:0071585	detoxification of cadmium ion	P	3	4	872	4380	0.00344037	0.000913242	XP_002548737.1,XP_002548792.1,XP_002551329.1	XP_002548737.1,XP_002548792.1,XP_002549689.1,XP_002551329.1	0.0267897	0.319363	0.75
GO:0006089	lactate metabolic process	P	3	4	872	4380	0.00344037	0.000913242	XP_002547462.1,XP_002548246.1,XP_002550013.1	XP_002547462.1,XP_002548246.1,XP_002550013.1,XP_002549336.1	0.0267897	0.319363	0.75
GO:1990170	stress response to cadmium ion	P	3	4	872	4380	0.00344037	0.000913242	XP_002551329.1,XP_002548737.1,XP_002548792.1	XP_002549689.1,XP_002551329.1,XP_002548737.1,XP_002548792.1	0.0267897	0.319363	0.75
GO:0016560	protein import into peroxisome matrix, docking	P	3	4	872	4380	0.00344037	0.000913242	XP_002545342.1,XP_002545760.1,XP_002548215.1	XP_002545342.1,XP_002545760.1,XP_002546486.1,XP_002548215.1	0.0267897	0.319363	0.75
GO:0042436	indole-containing compound catabolic process	P	3	4	872	4380	0.00344037	0.000913242	XP_002545802.1,XP_002548865.1,XP_002549406.1	XP_002545802.1,XP_002546693.1,XP_002548865.1,XP_002549406.1	0.0267897	0.319363	0.75
GO:0009240	isopentenyl diphosphate biosynthetic process	P	3	4	872	4380	0.00344037	0.000913242	XP_002549117.1,XP_002549983.1,XP_002550422.1	XP_002545449.1,XP_002549117.1,XP_002549983.1,XP_002550422.1	0.0267897	0.319363	0.75
GO:0046490	isopentenyl diphosphate metabolic process	P	3	4	872	4380	0.00344037	0.000913242	XP_002549117.1,XP_002549983.1,XP_002550422.1	XP_002545449.1,XP_002549117.1,XP_002549983.1,XP_002550422.1	0.0267897	0.319363	0.75
GO:0030491	heteroduplex formation	P	3	4	872	4380	0.00344037	0.000913242	XP_002546109.1,XP_002546803.1,XP_002547439.1	XP_002546109.1,XP_002546803.1,XP_002547439.1,XP_002549333.1	0.0267897	0.319363	0.75
GO:0006569	tryptophan catabolic process	P	3	4	872	4380	0.00344037	0.000913242	XP_002549406.1,XP_002545802.1,XP_002548865.1	XP_002549406.1,XP_002545802.1,XP_002546693.1,XP_002548865.1	0.0267897	0.319363	0.75
GO:0015846	polyamine transport	P	3	4	872	4380	0.00344037	0.000913242	XP_002548934.1,XP_002551140.1,XP_002545575.1	XP_002548934.1,XP_002550687.1,XP_002551140.1,XP_002545575.1	0.0267897	0.319363	0.75
GO:0045329	carnitine biosynthetic process	P	3	4	872	4380	0.00344037	0.000913242	XP_002545752.1,XP_002546516.1,XP_002550674.1	XP_002545751.1,XP_002545752.1,XP_002546516.1,XP_002550674.1	0.0267897	0.319363	0.75
GO:0046218	indolalkylamine catabolic process	P	3	4	872	4380	0.00344037	0.000913242	XP_002545802.1,XP_002548865.1,XP_002549406.1	XP_002545802.1,XP_002546693.1,XP_002548865.1,XP_002549406.1	0.0267897	0.319363	0.75
GO:0019287	isopentenyl diphosphate biosynthetic process, mevalonate pathway	P	3	4	872	4380	0.00344037	0.000913242	XP_002550422.1,XP_002549117.1,XP_002549983.1	XP_002550422.1,XP_002545449.1,XP_002549117.1,XP_002549983.1	0.0267897	0.319363	0.75
GO:0009186	deoxyribonucleoside diphosphate metabolic process	P	3	4	872	4380	0.00344037	0.000913242	XP_002547003.1,XP_002547021.1,XP_002547391.1	XP_002549171.1,XP_002547003.1,XP_002547021.1,XP_002547391.1	0.0267897	0.319363	0.75
GO:1902475	L-alpha-amino acid transmembrane transport	P	3	4	872	4380	0.00344037	0.000913242	XP_002551395.1,XP_002548063.1,XP_002550635.1	XP_002545883.1,XP_002551395.1,XP_002548063.1,XP_002550635.1	0.0267897	0.319363	0.75
GO:0015937	coenzyme A biosynthetic process	P	3	4	872	4380	0.00344037	0.000913242	XP_002546203.1,XP_002547784.1,XP_002548473.1	XP_002546203.1,XP_002546643.1,XP_002547784.1,XP_002548473.1	0.0267897	0.319363	0.75
GO:0006561	proline biosynthetic process	P	3	4	872	4380	0.00344037	0.000913242	XP_002545346.1,XP_002546610.1,XP_002551329.1	XP_002545346.1,XP_002546309.1,XP_002546610.1,XP_002551329.1	0.0267897	0.319363	0.75
GO:0006167	AMP biosynthetic process	P	3	4	872	4380	0.00344037	0.000913242	XP_002545846.1,XP_002549097.1,XP_002551109.1	XP_002545846.1,XP_002549097.1,XP_002546930.1,XP_002551109.1	0.0267897	0.319363	0.75
GO:0006979	response to oxidative stress	P	28	99	872	4380	0.0321101	0.0226027	XP_002546509.1,XP_002545790.1,XP_002545791.1,XP_002545868.1,XP_002545918.1,XP_002546153.1,XP_002546213.1,XP_002546358.1,XP_002546401.1,XP_002546792.1,XP_002547444.1,XP_002547580.1,XP_002547851.1,XP_002549329.1,XP_002549716.1,XP_002549782.1,XP_002549876.1,XP_002550172.1,XP_002550422.1,XP_002550602.1,XP_002551190.1,XP_002551338.1,XP_002551367.1,XP_002551463.1,XP_002549425.1,XP_002546876.1,XP_002548…	XP_002550948.1,XP_002549906.1,XP_002546052.1,XP_002546509.1,XP_002546549.1,XP_002548069.1,XP_002550150.1,XP_002547929.1,XP_002545503.1,XP_002545555.1,XP_002545622.1,XP_002545790.1,XP_002545791.1,XP_002545803.1,XP_002545868.1,XP_002545918.1,XP_002546153.1,XP_002546213.1,XP_002546302.1,XP_002546341.1,XP_002546358.1,XP_002546401.1,XP_002546656.1,XP_002546792.1,XP_002546857.1,XP_002547333.1,XP_002547…	0.0271475	0.32272	0.282828
GO:0044237	cellular metabolic process	P	489	2328	872	4380	0.56078	0.531507	XP_002550340.1,XP_002549903.1,XP_002550418.1,XP_002545322.1,XP_002545341.1,XP_002546660.1,XP_002550828.1,XP_002545291.1,XP_002545472.1,XP_002546403.1,XP_002547049.1,XP_002549154.1,XP_002549335.1,XP_002551340.1,XP_002551420.1,XP_002546149.1,XP_002549737.1,XP_002550873.1,XP_002547306.1,XP_002549567.1,XP_002548431.1,XP_002546479.1,XP_002549590.1,XP_002549673.1,XP_002550553.1,XP_002550156.1,XP_002545…	XP_002546926.1,XP_002548660.1,XP_002549527.1,XP_002546453.1,XP_002545228.1,XP_002545786.1,XP_002547298.1,XP_002547547.1,XP_002547690.1,XP_002547834.1,XP_002547957.1,XP_002547964.1,XP_002549525.1,XP_002550340.1,XP_002550365.1,XP_002550462.1,XP_002551316.1,XP_002548639.1,XP_002550108.1,XP_002545998.1,XP_002546147.1,XP_002549342.1,XP_002550092.1,XP_002546513.1,XP_002546927.1,XP_002547273.1,XP_002548…	0.0287629	0.340966	0.210052
GO:0006749	glutathione metabolic process	P	6	13	872	4380	0.00688073	0.00296804	XP_002547462.1,XP_002548792.1,XP_002545334.1,XP_002546568.1,XP_002548385.1,XP_002550013.1	XP_002547462.1,XP_002548792.1,XP_002549689.1,XP_002545334.1,XP_002546568.1,XP_002550058.1,XP_002550540.1,XP_002550923.1,XP_002547965.1,XP_002548385.1,XP_002548408.1,XP_002549635.1,XP_002550013.1	0.0292061	0.345252	0.461538
GO:0008152	metabolic process	P	524	2506	872	4380	0.600917	0.572146	XP_002550340.1,XP_002549903.1,XP_002550418.1,XP_002545322.1,XP_002545341.1,XP_002546660.1,XP_002550828.1,XP_002545291.1,XP_002545472.1,XP_002546403.1,XP_002547049.1,XP_002549154.1,XP_002549335.1,XP_002551340.1,XP_002551420.1,XP_002546149.1,XP_002549737.1,XP_002550852.1,XP_002550873.1,XP_002547306.1,XP_002549567.1,XP_002548431.1,XP_002546479.1,XP_002549590.1,XP_002549673.1,XP_002550553.1,XP_002550…	XP_002546926.1,XP_002548660.1,XP_002549527.1,XP_002546453.1,XP_002545228.1,XP_002545786.1,XP_002547298.1,XP_002547547.1,XP_002547690.1,XP_002547834.1,XP_002547957.1,XP_002547964.1,XP_002549525.1,XP_002550340.1,XP_002550365.1,XP_002550462.1,XP_002551316.1,XP_002548639.1,XP_002550108.1,XP_002545998.1,XP_002546147.1,XP_002549342.1,XP_002550092.1,XP_002546513.1,XP_002546927.1,XP_002547273.1,XP_002548…	0.0298048	0.345533	0.209098
GO:0046686	response to cadmium ion	P	5	10	872	4380	0.00573394	0.00228311	XP_002546876.1,XP_002550602.1,XP_002551329.1,XP_002548737.1,XP_002548792.1	XP_002546876.1,XP_002547909.1,XP_002548101.1,XP_002548798.1,XP_002550602.1,XP_002549689.1,XP_002551329.1,XP_002548737.1,XP_002548792.1,XP_002549770.1	0.0320295	0.345533	0.5
GO:0046083	adenine metabolic process	P	5	10	872	4380	0.00573394	0.00228311	XP_002546146.1,XP_002547010.1,XP_002547797.1,XP_002547994.1,XP_002549674.1	XP_002547454.1,XP_002546930.1,XP_002546146.1,XP_002546638.1,XP_002547010.1,XP_002547797.1,XP_002547994.1,XP_002549631.1,XP_002549690.1,XP_002549674.1	0.0320295	0.345533	0.5
GO:0005977	glycogen metabolic process	P	5	10	872	4380	0.00573394	0.00228311	XP_002545736.1,XP_002546038.1,XP_002546219.1,XP_002547801.1,XP_002549654.1	XP_002545736.1,XP_002546038.1,XP_002546219.1,XP_002547801.1,XP_002549654.1,XP_002550594.1,XP_002550406.1,XP_002546147.1,XP_002547911.1,XP_002548368.1	0.0320295	0.345533	0.5
GO:0006553	lysine metabolic process	P	5	10	872	4380	0.00573394	0.00228311	XP_002546163.1,XP_002547079.1,XP_002550383.1,XP_002551412.1,XP_002550384.1	XP_002546163.1,XP_002547079.1,XP_002549566.1,XP_002547288.1,XP_002549578.1,XP_002549614.1,XP_002550383.1,XP_002550388.1,XP_002551412.1,XP_002550384.1	0.0320295	0.345533	0.5
GO:0009085	lysine biosynthetic process	P	5	10	872	4380	0.00573394	0.00228311	XP_002547079.1,XP_002550383.1,XP_002551412.1,XP_002550384.1,XP_002546163.1	XP_002547079.1,XP_002549566.1,XP_002547288.1,XP_002549578.1,XP_002549614.1,XP_002550383.1,XP_002550388.1,XP_002551412.1,XP_002550384.1,XP_002546163.1	0.0320295	0.345533	0.5
GO:0097354	prenylation	P	4	7	872	4380	0.00458716	0.00159817	XP_002546987.1,XP_002545762.1,XP_002549110.1,XP_002550456.1	XP_002545531.1,XP_002546987.1,XP_002545762.1,XP_002546391.1,XP_002549110.1,XP_002550456.1,XP_002551361.1	0.032706	0.345533	0.571429
GO:0006797	polyphosphate metabolic process	P	4	7	872	4380	0.00458716	0.00159817	XP_002551107.1,XP_002545726.1,XP_002549597.1,XP_002549802.1	XP_002547193.1,XP_002550589.1,XP_002551107.1,XP_002545726.1,XP_002549597.1,XP_002549802.1,XP_002550314.1	0.032706	0.345533	0.571429
GO:0018342	protein prenylation	P	4	7	872	4380	0.00458716	0.00159817	XP_002546987.1,XP_002545762.1,XP_002549110.1,XP_002550456.1	XP_002545531.1,XP_002546987.1,XP_002545762.1,XP_002546391.1,XP_002549110.1,XP_002550456.1,XP_002551361.1	0.032706	0.345533	0.571429
GO:0042816	vitamin B6 metabolic process	P	4	7	872	4380	0.00458716	0.00159817	XP_002545639.1,XP_002547869.1,XP_002550328.1,XP_002550329.1	XP_002545639.1,XP_002547869.1,XP_002550328.1,XP_002548565.1,XP_002549980.1,XP_002550329.1,XP_002548901.1	0.032706	0.345533	0.571429
GO:0042819	vitamin B6 biosynthetic process	P	4	7	872	4380	0.00458716	0.00159817	XP_002545639.1,XP_002547869.1,XP_002550328.1,XP_002550329.1	XP_002545639.1,XP_002547869.1,XP_002550328.1,XP_002548565.1,XP_002549980.1,XP_002548901.1,XP_002550329.1	0.032706	0.345533	0.571429
[truncated: 67 more rows]

## Sheet: SLT34-T vs SLT34 GO-up
GO_id	Term	Category	Test	Ref	TestAll	RefAll	Test_per	Ref_per	TestSeqs	RefSeqs	p.value	FDR	richFactor
[truncated: 240 more rows]

## Sheet: SLT34-T vs SLT34 GO-down
GO_id	Term	Category	Test	Ref	TestAll	RefAll	Test_per	Ref_per	Over_Under	TestSeqs	RefSeqs	p.value	FDR	richFactor
[truncated: 267 more rows]
