# Supplementary material for: Adaptive morphological changes link to poor clinical outcomes by conferring echinocandin tolerance in Candida tropicalis
Source: PLoS Pathog. 2025 May 27;21(5):e1013220. doi: 10.1371/journal.ppat.1013220 (PMC12140413; doi:10.1371/journal.ppat.1013220)
Supplement: S5 Table — (XLSX) [file ppat.1013220.s019.xlsx]

## Sheet: ATCC750T_vs_ATCC750-Protein_RNA
Gene ID	Protein ID	Candida albicans SC5314	gene name	Description	RNA.FC	RNA.pvalue	Protein.FC	Protein.pvalue	RNA	Protein
CTRG_01714	XP_002547407.1	orf19.2204.2	RHO2	Ortholog(s) have GTPase activity and role in establishment or maintenance of actin cytoskeleton polarity, regulation of fungal-type cell wall (1->3)-alpha-glucan biosynthetic process	3.80834	4.0273e-80	2.17587	7.55646e-05	Up	Up
CTRG_01907	XP_002547600.1	orf19.4309	GRP2	NAD(H)-linked methylglyoxal oxidoreductase involved in regulation of methylglyoxal and pyruvate levels; regulation associated with azole resistance; induced in core stress response or by oxidative stress via Cap1, fluphenazine, benomyl	1.97968	2.10657e-13	2.03696	0.000153322	Up	Up
CTRG_02904	XP_002548607.1	---	#N/A	---	1.46385	7.79795e-10	1.63178	8.15559e-05	Up	Up
CTRG_03937	XP_002549640.1	orf19.3803	MNN22	Alpha-1,2-mannosyltransferase; required for normal cell wall mannan; regulated by Tsa1, Tsa1B at 37 deg; repressed in core stress response; NO, Hog1 induced; confers sensitivity to cell wall perturbing agents; Spider biofilm repressed	3.25694	1.01267e-45	1.45231	0.000179288	Up	Up
CTRG_06177	XP_002546699.1	orf19.5437	RHR2	Glycerol 3-phosphatase; roles in osmotic tolerance, glycerol accumulation in response to salt; Spider/flow model biofilm induced; regulated by macrophage, stress, yeast-hyphal switch, pheromone, Gcn4, Hog1, Nrg1, Tup1	1.75825	2.06883e-19	1.24793	7.7464e-06	Up	Up
CTRG_02006	XP_002547699.1	orf19.1377	IPK2	Putative inositol polyphosphate multikinase; involved in regulation of calcium homeostasis, secretion and hyphal growth	1.91894	4.79892e-25	1.15793	6.02576e-06	Up	Up
CTRG_02796	XP_002548499.1	orf19.5518	C6_02490C_A	Protein of unknown function; Spider biofilm induced	1.39664	3.59632e-14	1.06037	0.0386648	Up	Up
CTRG_00625	XP_002545844.1	orf19.3867	RPL7	Ribosomal protein L7; repressed upon phagocytosis by murine macrophages; Hap43-induced; rat catheter and Spider biofilm induced	2.09501	6.63029e-19	1.03617	0.00017962	Up	Up
CTRG_01071	XP_002546289.1	orf19.7523	MKC1	MAP kinase; role in biofilm formation, contact-induced invasive filamentation, systemic virulence in mouse, cell wall structure/maintenance, caspofungin response; phosphorylated on surface contact, membrane perturbation, or cell wall stress	1.78507	1.38658e-22	1.01204	0.00017975	Up	Up
CTRG_05996	XP_002546518.1	orf19.4279	MNN1	Putative alpha-1,3-mannosyltransferase; of the mannosyltransferase complex; negatively regulated by Rim101; transcript elevated in chk1 and nik1 mutants, but not in sln1 mutant; Spider and flow model biofilm induced	2.61333	1.25091e-39	0.998627	0.00077455	Up	Up
CTRG_04491	XP_002550193.1	orf19.756	SAP7	Pepstatin A-insensitive secreted aspartyl protease; self-processing; expressed in human oral infection; Ssn6p-regulated; role in murine intravenous infection; induced during, but not required for, murine vaginal infection; N-glycosylated	1.74282	3.86306e-18	0.994136	0.00923033	Up	Up
CTRG_00154	XP_002545373.1	orf19.2765	PGA62	Adhesin-like cell wall protein; putative GPI-anchor; fluconazole-induced; induced in high iron; induced during cell wall regeneration; Cyr1 or Ras1 repressed; Tbf1 induced	1.06203	0.000268999	0.978777	0.000702994	Up	Up
CTRG_00036	XP_002545255.1	orf19.4670	CAS5	Transcription factor involved in regulation of cell wall homeostasis, adherence, stress response; mutants have reduced CFU in mice, hyphal defect in C. elegans infection; Spider biofilm induced	1.50053	2.10574e-06	0.942015	0.0312426	Up	Up
CTRG_01122	XP_002546817.1	orf19.2075	DFG5	N-linked mannoprotein of cell wall and membrane; possible signal transducer; role in hyphal growth and HWP1 induction in alkaline pH; GPI modification predicted; dfg5 dcw1 double mutant is inviable; caspofungin-induced, fungal-specific	1.26826	2.49556e-12	0.826092	0.000145721	Up	Up
CTRG_05574	XP_002551276.1	orf19.6175	C3_07800C_A	Putative 35S rRNA processing protein; Hap43-induced; repressed by prostaglandins; Spider biofilm induced	1.01438	8.60786e-08	0.80221	0.011596	Up	Up
CTRG_02797	XP_002548500.1	orf19.5517	C6_02480W_A	Similar to alcohol dehydrogenases; induced by benomyl treatment, nitric oxide; induced in core stress response; oxidative stress-induced via Cap1; Spider biofilm repressed	1.83265	8.19703e-07	0.762177	4.85141e-05	Up	Up
CTRG_00650	XP_002545869.1	orf19.3856	CDC28	Cyclin-dependent protein kinase; interacts with regulatory subunit Cyb1; determination of cell morphology during the cell cycle; phosphorylated mostly by Swe1 and phosphorylation is regulated by Hsl1; 5'-UTR intron; Spider biofilm repressed	1.67689	2.01955e-19	0.747851	6.10839e-05	Up	Up
CTRG_05394	XP_002551096.1	orf19.5572	C6_02940C_A	Protein of unknown function; Spider biofilm repressed	1.83588	9.71549e-21	0.726383	0.00864326	Up	Up
CTRG_04103	XP_002549806.1	orf19.661	KRR1	Putative nucleolar protein; repressed benomyl treatment or in an azole-resistant strain that overexpresses MDR1; F-12/CO2 early biofilm induced	1.40683	6.62375e-11	0.718101	0.000376978	Up	Up
CTRG_04759	XP_002550461.1	---	#N/A	---	1.00421	0.000250492	0.713202	0.00233804	Up	Up
CTRG_05619	XP_002551321.1	orf19.6766	NOP13	Ortholog of S. cerevisiae Nop13; a nucleolar protein found in preribosomal complexes; Hap43-induced gene; rat catheter biofilm induced	1.68006	4.30422e-15	0.699856	0.00105211	Up	Up
CTRG_00750	XP_002545969.1	orf19.4390	CR_03470W_A	Protein of unknown function; repressed by alpha pheromone in SpiderM medium; transcript induced by Mnl1 under weak acid stress	1.55046	2.76358e-05	0.666275	0.0121027	Up	Up
CTRG_02457	XP_002548160.1	orf19.7349	CHS4	Activator of Chs3p chitin synthase; required for wild-type wall chitin content, but not for hyphal growth; mutant resistant to Calcofluor white; prenylation and 2 transmembrane segments predicted; functional homolog of S. cerevisiae Chs4p	1.74326	2.54252e-17	0.640827	0.00119943	Up	Up
CTRG_01842	XP_002547535.1	orf19.3630	RRP8	Ribosomal protein; Hap43-induced; F-12/CO2 early biofilm and rat catheter biofilm induced	1.44619	5.45919e-11	0.630174	1.38311e-05	Up	Up
CTRG_01718	XP_002547411.1	orf19.1902	NOC4	Putative nucleolar protein; Hap43-induced; mutation confers resistance to 5-fluorocytosine (5-FC), 5-fluorouracil (5-FU), and tubercidin (7-deazaadenosine); Spider biofilm induced	1.62859	3.91909e-13	0.597305	0.000132612	Up	Up
CTRG_02538	XP_002548241.1	orf19.5960	NCE102	Non classical protein export protein; localized to plasma membrane; Hap43-induced gene; flow model biofilm induced; Spider biofilm induced	-1.18301	5.9325e-11	-0.592217	0.00401074	Down	Down
CTRG_02543	XP_002548246.1	orf19.251	GLX3	Glutathione-independent glyoxalase; binds human immunoglobulin E; alkaline, fluconazole, Hog1 repressed; hypoxia, oxidative stress via Cap1, Hap43 induced; stationary-phase enriched; rat catheter, Spider biofilm induced	-1.6004	3.49965e-06	-0.597408	0.0112816	Down	Down
CTRG_00432	XP_002545651.1	orf19.2681	RBT7	Protein with similarity to RNase T2 enzymes; has putative secretion signal; expression is Tup1-repressed	-1.79966	5.19852e-15	-0.637041	0.00108476	Down	Down
CTRG_01245	XP_002546939.1	orf19.1461	C2_01540W_A	S. pombe ortholog SPCC576.01c is a predicted sulfonate dioxygenase; possibly transcriptionally regulated upon hyphal formation; Spider biofilm induced	-1.81766	2.04229e-19	-0.690119	0.0145279	Down	Down
CTRG_05359	XP_002551061.1	---	#N/A	---	-1.71921	5.81512e-16	-0.693373	0.00301662	Down	Down
CTRG_00610	XP_002545829.1	orf19.720	GST3	Glutathione S-transferase; expression regulated upon white-opaque switch; induced by human neutrophils; peroxide-induced; induced by alpha pheromone in SpiderM medium; Spider biofilm induced	-1.2548	1.0459e-06	-0.774614	0.000194745	Down	Down
CTRG_02091	XP_002547784.1	orf19.1776	C2_10060C_A	Putative pantetheine-phosphate adenylyltransferase (PPAT); which catalyzes 4th step in coenzyme A biosynthesis from pantothenate; rat catheter biofilm repressed	-1.57268	0.00149713	-0.817912	0.0164628	Down	Down
CTRG_05458	XP_002551160.1	orf19.3893	SCW11	Cell wall protein; repressed in ace2 mutant; repressed in core caspofungin response; induced in high iron; possibly an essential gene, disruptants not obtained by UAU1 method; rat catheter and Spider biofilm repressed	-2.0545	1.78927e-10	-0.818577	0.000641909	Down	Down
CTRG_03988	XP_002549691.1	orf19.5063	COI1	Secreted protein; ciclopirox olamine induced; regulated by Ssn6; induced by nitric oxide independent of Yhb1; Hap43-induced; Spider biofilm repressed	-2.83249	5.99519e-20	-0.823739	0.00017548	Down	Down
CTRG_03687	XP_002549390.1	orf19.7218	RBE1	Pry family cell wall protein; Rim101, Efg1, Ssn6, alkaline repressed; O-glycosylation; no GPI anchor predicted; ketoconazol induced; regulated by Sef1, Sfu1, Hap4; flow model biofilm induced; rat catheter and Spider biofilm repressed	-2.41726	8.91034e-13	-0.856678	0.0286643	Down	Down
CTRG_05833	XP_002546355.1	orf19.7596	CR_10200W_A	Protein with a phosphoglycerate mutase family domain; Hap43-repressed gene	-2.33203	4.30192e-09	-0.861097	0.00528494	Down	Down
CTRG_02373	XP_002548076.1	---	#N/A	---	-1.95545	4.32048e-12	-0.865583	0.000217728	Down	Down
CTRG_01458	XP_002547152.1	orf19.3577.1	C2_05480C_A	Ortholog(s) have mitochondrial intermembrane space localization	-1.35961	0.00190875	-0.880936	0.0155112	Down	Down
CTRG_04590	XP_002550292.1	orf19.4539	C1_01840C_A	Protein with a Rho GDP-dissociation inhibitor domain; Hap43-repressed gene; Spider biofilm induced	-2.48328	1.04008e-17	-0.903836	0.00133917	Down	Down
CTRG_01660	XP_002547353.1	orf19.3548.1	WH11	White-phase yeast transcript; expression in opaques increases virulence/switching; mutant switches as WT; Hap43, hypoxia, ketoconazol induced; required for RPMI biofilm; Bcr1-induced in RPMI a/a biofilm; rat catheter, Spider biofilm induced	-1.48416	0.0151502	-0.984974	1.8293e-05	Down	Down
CTRG_04579	XP_002550281.1	orf19.3066	ENG1	Endo-1,3-beta-glucanase; ortholog of S. cerevisiae Dse4 needed for cell separation; caspofungin, fluconazole repressed; repressed by alpha pheromone in SpiderM medium; flow model biofilm induced; rat catheter biofilm repressed	-2.24582	1.22061e-32	-1.00521	0.00102244	Down	Down
CTRG_04358	XP_002550061.1	---	#N/A	---	-1.11629	4.24528e-10	-1.04759	1.48079e-05	Down	Down
CTRG_01795	XP_002547488.1	orf19.1224	FRP3	Putative ammonium transporter; upregulated in the presence of human neutrophils; fluconazole-downregulated; repressed by nitric oxide; Spider biofilm induced; rat catheter biofilm repressed	-2.28465	1.22335e-33	-1.08285	0.00182882	Down	Down
CTRG_00886	XP_002546105.1	orf19.2602	OPT1	Oligopeptide transporter; transports 3-to-5-residue peptides; alleles are distinct, one has intron; suppresses S. cerevisiae ptr2-2 mutant defects; induced by BSA or peptides; Stp3p, Hog1p regulated; flow model biofilm induced	-1.0705	1.57716e-09	-1.08629	0.000839141	Down	Down
CTRG_04478	XP_002550180.1	orf19.769	IFE1	Putative medium-chain alcohol dehydrogenase; rat catheter and Spider biofilm repressed	-1.59727	8.42886e-19	-1.14611	0.00036223	Down	Down
CTRG_05918	XP_002546440.1	orf19.7330	CR_09350C_A	Protein with a predicted heme oxygenase domain; Spider biofilm induced	-3.22283	2.39251e-30	-1.14769	0.00543734	Down	Down
CTRG_03705	XP_002549408.1	orf19.7239	MDG1	Ortholog(s) have role in pheromone-dependent signal transduction involved in conjugation with cellular fusion and membrane raft, plasma membrane localization	-1.02415	6.82673e-06	-1.16796	8.98305e-05	Down	Down
CTRG_04627	XP_002550329.1	orf19.2948	SNO1	Protein with a predicted role in pyridoxine metabolism; stationary phase protein; regulated by Tup1, Efg1; Spider biofilm induced	-1.27232	5.55765e-12	-1.18597	9.22096e-07	Down	Down
CTRG_05919	XP_002546441.1	---	#N/A	---	-1.69551	1.40139e-20	-1.30507	0.00114889	Down	Down
CTRG_05438	XP_002551140.1	orf19.6656	C5_03480C_A	Spermidine transporter; induced in strains from HIV patients with oral candidiasis; alkaline repressed; amphotericin B induced; colony morphology regulated by Ssn6; reduced oral epithelial cell damage by mutant; Spider biofilm induced	-2.31219	1.14309e-11	-1.30624	0.000455313	Down	Down
CTRG_05917	XP_002546439.1	orf19.7324	THI13	Thiamin pyrimidine synthase; synthesis of the thiamine precursor hydroxymethylpyrimidine phosphate; single-turnover enzyme that provides histidine for HMP-P formation; induced by nitric oxide independent of Yhb1; Spider biofilm induced	-8.53969	1.32472e-23	-1.43588	4.77145e-05	Down	Down
CTRG_02216	XP_002547919.1	orf19.1427	C4_04230W_A	Putative transporter; fungal-specific; Spider biofilm induced	-1.52678	6.71867e-13	-1.78362	3.68592e-06	Down	Down
CTRG_01372	XP_002547066.1	orf19.1585	ZRT2	Zinc transporter, essential for zinc uptake and acidic conditions tolerance; transcript induced by amphotericin B, interaction with macrophages; induced in oralpharyngeal candidiasis; Spider biofilm induced	-4.24232	1.03827e-97	-3.52283	6.25334e-06	Down	Down
CTRG_02525	XP_002548228.1	orf19.5986	THI4	Thiamine biosynthetic enzyme precursor; repressed during the mating process; stationary phase enriched protein; Spider biofilm induced	-5.64718	1.2755e-61	-4.20243	4.6172e-06	Down	Down

## Sheet: SLT34T_vs_SLT34-Protein_RNA
Gene ID	Protein ID	Orthologs in Candida albicans		Description	RNA.FC	RNA.pvalue	Protein.FC		Protein.pvalue	RNA	Protein
CTRG_01714	XP_002547407.1	orf19.2204.2	RHO2	Ortholog(s) have GTPase activity and role in establishment or maintenance of actin cytoskeleton polarity, regulation of fungal-type cell wall (1->3)-alpha-glucan biosynthetic process	3.33618	1.06857e-274	2.2758	4.84266	9.46849e-05	Up	Up
CTRG_02904	XP_002548607.1	---	#N/A	---	3.47404	1.0319e-27	1.68317	3.21133	0.015999	Up	Up
CTRG_01907	XP_002547600.1	orf19.4309	GRP2	NAD(H)-linked methylglyoxal oxidoreductase involved in regulation of methylglyoxal and pyruvate levels; regulation associated with azole resistance; induced in core stress response or by oxidative stress via Cap1, fluphenazine, benomyl	3.7515	3.03071e-91	1.61452	3.0621	0.000221305	Up	Up
CTRG_00036	XP_002545255.1	orf19.4670	CAS5	Transcription factor involved in regulation of cell wall homeostasis, adherence, stress response; mutants have reduced CFU in mice, hyphal defect in C. elegans infection; Spider biofilm induced	1.3316	3.45404e-10	1.44158	2.71618	0.0470113	Up	Up
CTRG_02006	XP_002547699.1	orf19.1377	IPK2	Putative inositol polyphosphate multikinase; involved in regulation of calcium homeostasis, secretion and hyphal growth	2.14742	1.03167e-115	1.21506	2.3215	0.00140785	Up	Up
CTRG_05169	XP_002550871.1	orf19.6527	C7_01940C_A	Pheromone-regulated protein (Prm10) of S. cerevisiae; colony morphology-related gene regulation by Ssn6; induced by Mnl1 under weak acid stress; possibly essential gene, disruptants not obtained by UAU1 method; Spider biofilm induced	1.95733	7.56796e-111	1.17471	2.25747	0.000682225	Up	Up
CTRG_04441	XP_002550143.1	orf19.3330	CRL1	Predicted GTPase of RHO family; CAAX motif geranylgeranylated; expression in S. cerevisiae causes dominant-negative inhibition of pheromone response	1.63236	4.26293e-66	1.14709	2.21467	0.00024699	Up	Up
CTRG_00352	XP_002545571.1	orf19.5303	PGA30	GPI-anchored protein of cell wall	2.28368	2.40081e-153	1.14508	2.21158	0.0329803	Up	Up
CTRG_02407	XP_002548110.1	orf19.1618	GFA1	Glucosamine-6-phosphate synthase, homotetrameric enzyme of chitin/hexosamine biosynthesis; inhibited by UDP-GlcNAc, FMDP, N-acyl peptide, kanosamine-6-P; functional homolog of S. cerevisiae Gfa1p; Cagrowth-phase regulated; catalytic Cys	1.22667	6.75248e-49	1.12313	2.17819	2.30956e-05	Up	Up
CTRG_01570	XP_002547264.1	orf19.804	C2_04180C_A	Putative mitochondrial carrier family transporter; rat catheter biofilm induced	1.18899	7.80108e-17	0.854746	1.80844	0.0284574	Up	Up
CTRG_01436	XP_002547130.1	orf19.837	GNA1	Glucosamine-6-phosphate acetyltransferase; enzyme of UDP-GlcNAc biosynthesis; required for viability in absence of GlcNAc supplementation; required for persistent infection and wild-type virulence in mouse systemic infection	1.05469	9.18827e-18	0.841236	1.79158	7.12534e-05	Up	Up
CTRG_02660	XP_002548363.1	orf19.3710	YHB5	Flavohemoglobin-related protein; not required for normal NO resistance; predicted globin/FAD-binding/NAD(P)-binding domains but lacks some conserved residues of flavohemoglobins; filament induced; rat catheter and Spider biofilm induced	1.09838	1.20446e-13	0.830055	1.77775	0.00532144	Up	Up
CTRG_05096	XP_002550798.1	orf19.5181	NIK1	Histidine kinase involved in a two-component signaling pathway that regulates cell wall biosynthesis; required for wild-type virulence in mouse systemic infection but not for wild-type growth or drug sensitivity/resistance; 9 HAMP domains	1.21782	5.22952e-43	0.824079	1.7704	0.0047534	Up	Up
CTRG_01071	XP_002546289.1	orf19.7523	MKC1	MAP kinase; role in biofilm formation, contact-induced invasive filamentation, systemic virulence in mouse, cell wall structure/maintenance, caspofungin response; phosphorylated on surface contact, membrane perturbation, or cell wall stress	1.32788	1.85192e-55	0.809828	1.753	0.00109447	Up	Up
CTRG_05696	XP_002551398.1	orf19.7457	C3_06680C_A	Protein with Mob2p-dependent hyphal regulation	1.28576	2.58186e-15	0.805802	1.74812	0.000663886	Up	Up
CTRG_04692	XP_002550394.1	orf19.780	DUR1,2	Urea amidolyase; hydrolyzes urea to CO2; use of urea as N source and for hyphal switch in macrophage; regulated by Nrg1/Hap43; required for virulence; promotes mouse kidney and brain colonization; rat catheter and flow model biofilm induced	3.63015	1.85353e-262	0.782894	1.72058	0.0174842	Up	Up
CTRG_01505	XP_002547199.1	orf19.4116	C2_06040C_A	Ortholog(s) have N-acetyltransferase activity, role in response to drug and nuclear envelope, plasma membrane localization	1.14024	1.18959e-17	0.764536	1.69882	0.000290966	Up	Up
CTRG_05949	XP_002546471.1	orf19.7298	CHS2	Chitin synthase; nonessential; required for wild-type chitin deposition in hyphae; transcript regulated during dimorphic transition; Chs1 and Chs2, but not Chs3, are inhibited by the protoberberine HWY-289; flow model biofilm repressed	1.78649	1.48347e-92	0.742839	1.67347	0.00384862	Up	Up
CTRG_05820	XP_002546342.1	orf19.7610	PTP3	Putative protein tyrosine phosphatase; hypha induced; alkaline induced; regulated by Efg1, Ras1, cAMP pathways; mutants are viable; Spider biofilm induced; rat catheter biofilm repressed; flow model biofilm repressed	1.37122	3.59766e-29	0.718581	1.64556	0.00100977	Up	Up
CTRG_02440	XP_002548143.1	orf19.246	C3_02570W_A	Predicted metalloendopeptidase; Spider biofilm induced	1.65737	5.98084e-72	0.702179	1.62696	0.00184663	Up	Up
CTRG_06030	XP_002546552.1	orf19.3934	CAR1	Arginase; arginine catabolism; transcript regulated by Nrg1, Mig1, Tup1; colony morphology-related regulation by Ssn6; alkaline induced; protein decreased in stationary phase; sumoylation target; flow model biofilm induced	3.11486	1.87019e-217	0.697712	1.62193	0.000347559	Up	Up
CTRG_03585	XP_002549288.1	orf19.4937	CHS3	Major chitin synthase of yeast and hyphae; synthesizes short-chitin fibrils; Chs4-activated; transcript induced at yeast-hyphal transition; Chs1 and Chs2, but not Chs3, are inhibited by the protoberberine HWY-289; Spider biofilm induced	1.09266	7.90146e-39	0.68802	1.61107	0.000232214	Up	Up
CTRG_04702	XP_002550404.1	orf19.6844	ICL1	Isocitrate lyase; glyoxylate cycle enzyme; required for virulence in mice; induced upon phagocytosis by macrophage; farnesol regulated; Pex5-dependent peroxisomal localization; stationary phase enriched; rat catheter, Spider biofilm induced	4.18281	1.27978e-13	0.687703	1.61072	0.00100006	Up	Up
CTRG_02456	XP_002548159.1	orf19.7350	RCT1	Fluconazole-induced protein; Ras1, Cyr1 repressed and Efg1 induced; regulated by Nrg1, Tup1, Tbf1, Ssn6; induced in oralpharyngeal candidasis; rat catheter biofilm repressed	2.63631	6.93769e-110	0.649638	1.56877	0.000606475	Up	Up
CTRG_00879	XP_002546098.1	orf19.2599	CRC1	Mitochondrial carnitine carrier protein	1.57465	1.26948e-34	0.648663	1.56771	0.00352019	Up	Up
CTRG_04478	XP_002550180.1	orf19.769	IFE1	Putative medium-chain alcohol dehydrogenase; rat catheter and Spider biofilm repressed	1.3146	3.35133e-19	0.630695	1.54831	0.000613668	Up	Up
CTRG_01778	XP_002547471.1	---	#N/A	---	1.41044	1.87206e-13	0.627839	1.54525	0.0181324	Up	Up
CTRG_01048	XP_002546266.1	orf19.7502	CR_00310C_A	Protein of unknown function; Hap43-induced gene; upregulated in a cyr1 null mutant; Spider biofilm induced	4.17644	4.36394e-12	0.62405	1.5412	0.00721962	Up	Up
CTRG_04919	XP_002550621.1	orf19.7085	C7_00350C_A	Protein of unknown function; induced in core stress response; induced by cadmium stress via Hog1; oxidative stress-induced via Cap1; induced by Mnl1 under weak acid stress; macrophage-repressed; rat catheter and Spider biofilm induced	1.4249	6.29797e-46	0.609948	1.5262	0.000881649	Up	Up
CTRG_02797	XP_002548500.1	orf19.5517	C6_02480W_A	Similar to alcohol dehydrogenases; induced by benomyl treatment, nitric oxide; induced in core stress response; oxidative stress-induced via Cap1; Spider biofilm repressed	1.81862	6.55487e-12	0.602109	1.51793	0.0173546	Up	Up
CTRG_01427	XP_002547121.1	orf19.1515	CHT4	Chitinase; similar to S. cerevisiae sporulation-specific Cts2p; functionally complements A. gossypii cts2 mutant sporulation defect; homozygous null mutation causes no obvious defects; transcription decreases upon yeast-to-hyphal switch	1.49367	5.46016e-54	0.586029	1.50111	0.00242922	Up	Up
CTRG_02777	XP_002548480.1	orf19.5525	C6_02560W_A	Putative oxidoreductase; protein levels affected by URA3 expression in CAI-4 strain background; Efg1, Efh1 regulated; Rgt1-repressed; protein present in exponential and stationary growth phase yeast; rat catheter biofilm repressed	-1.01468	2.40386e-32	-0.68194	0.623327	0.0094214	Down	Down
CTRG_05456	XP_002551158.1	orf19.3895	CHT2	GPI-linked chitinase; required for normal filamentous growth; repressed in core caspofungin response; fluconazole, Cyr1, Efg1, pH-regulated; mRNA binds She3 and is localized to yeast-form buds and hyphal tips; Spider biofilm repressed	-1.7806	1.02521e-97	-0.684785	0.622099	0.0113915	Down	Down
CTRG_02053	XP_002547746.1	orf19.5342	C2_10630W_A	Ortholog(s) have cytosol, extracellular region localization	-1.08911	1.50419e-24	-0.759939	0.590521	0.0309421	Down	Down
CTRG_03705	XP_002549408.1	orf19.7239	MDG1	Ortholog(s) have role in pheromone-dependent signal transduction involved in conjugation with cellular fusion and membrane raft, plasma membrane localization	-1.24512	2.30539e-33	-0.762061	0.589653	0.000300403	Down	Down
CTRG_04627	XP_002550329.1	orf19.2948	SNO1	Protein with a predicted role in pyridoxine metabolism; stationary phase protein; regulated by Tup1, Efg1; Spider biofilm induced	-1.67182	2.04923e-86	-0.816999	0.567621	0.00555869	Down	Down
CTRG_04579	XP_002550281.1	orf19.3066	ENG1	Endo-1,3-beta-glucanase; ortholog of S. cerevisiae Dse4 needed for cell separation; caspofungin, fluconazole repressed; repressed by alpha pheromone in SpiderM medium; flow model biofilm induced; rat catheter biofilm repressed	-4.60472	0	-0.861657	0.55032	0.00249761	Down	Down
CTRG_03846	XP_002549549.1	orf19.1253	PHO4	bHLH transcription factor of the myc-family; required for phosphate acquisition and for resistance to stresses; induced by Mnl1 under weak acid stress	-1.23726	5.34224e-41	-0.862729	0.549911	0.00189664	Down	Down
CTRG_04358	XP_002550061.1	---	#N/A	---	-2.06084	4.5239e-128	-0.966042	0.511909	0.000852294	Down	Down
CTRG_00099	XP_002545318.1	orf19.5674	PGA10	GPI anchored membrane protein; utilization of hemin and hemoglobin for Fe in host; Rim101 at ph8/hypoxia/ketoconazole/ciclopirox/hypha-induced; required for RPMI biofilm formation, Bcr1-induced in a/a biofilm; rat catheter biofilm repressed	-1.00719	7.86674e-18	-1.0349	0.48805	0.00139319	Down	Down
CTRG_03687	XP_002549390.1	orf19.7218	RBE1	Pry family cell wall protein; Rim101, Efg1, Ssn6, alkaline repressed; O-glycosylation; no GPI anchor predicted; ketoconazol induced; regulated by Sef1, Sfu1, Hap4; flow model biofilm induced; rat catheter and Spider biofilm repressed	-4.42176	1.375e-166	-1.03965	0.486445	0.0314659	Down	Down
CTRG_05616	XP_002551318.1	orf19.6757	GCY1	Aldo/keto reductase; mutation confers hypersensitivity to toxic ergosterol analog; farnesol-repressed; stationary phase enriched protein; flow model biofilm induced; Spider biofilm repressed	-1.03104	1.596e-22	-1.05405	0.481614	0.0111099	Down	Down
CTRG_01411	XP_002547105.1	orf19.1534	C2_02180W_A	Ortholog of S. cerevisiae Zrt3, vacuolar membrane zinc transporter; predicted Kex2 substrate; induced in oralpharyngeal candidasis; flow model biofilm induced; Spider biofilm induced	-2.27711	9.19915e-145	-1.0584	0.480164	0.0284835	Down	Down
CTRG_02373	XP_002548076.1	---	#N/A	---	-1.84312	3.69709e-26	-1.05935	0.479848	0.00709057	Down	Down
CTRG_00432	XP_002545651.1	orf19.2681	RBT7	Protein with similarity to RNase T2 enzymes; has putative secretion signal; expression is Tup1-repressed	-2.40704	1.04508e-56	-1.20407	0.434049	0.000153371	Down	Down
CTRG_05458	XP_002551160.1	orf19.3893	SCW11	Cell wall protein; repressed in ace2 mutant; repressed in core caspofungin response; induced in high iron; possibly an essential gene, disruptants not obtained by UAU1 method; rat catheter and Spider biofilm repressed	-4.33212	3.50787e-90	-1.22392	0.428118	0.000589386	Down	Down
CTRG_00180	XP_002545399.1	orf19.4651	PGA53	GPI-anchored cell surface protein of unknown function; greater mRNA abundance observed in a cyr1 homozygous null mutant than in wild type	-1.05264	9.62883e-35	-1.22971	0.426403	0.0425911	Down	Down
CTRG_05438	XP_002551140.1	orf19.6656	C5_03480C_A	Spermidine transporter; induced in strains from HIV patients with oral candidiasis; alkaline repressed; amphotericin B induced; colony morphology regulated by Ssn6; reduced oral epithelial cell damage by mutant; Spider biofilm induced	-1.53715	1.0577e-73	-1.30632	0.404351	0.00267714	Down	Down
CTRG_04437	XP_002550139.1	orf19.3325	C1_01360C_A	Putative glycogen synthesis initiator; regulated by Efg1 and Efh1; Hog1-repressed; colony morphology-related gene regulation by Ssn6; induced by prostaglandins; flow model biofilm induced	-1.4	5.8653e-56	-1.39103	0.381292	0.00112064	Down	Down
CTRG_03988	XP_002549691.1	orf19.5063	COI1	Secreted protein; ciclopirox olamine induced; regulated by Ssn6; induced by nitric oxide independent of Yhb1; Hap43-induced; Spider biofilm repressed	-1.98801	2.09762e-35	-1.45491	0.364778	8.29313e-05	Down	Down
CTRG_04132	XP_002549835.1	orf19.4424	PHO100	Putative inducible acid phosphatase; DTT-extractable and observed in culture supernatant in low-phosphate conditions; slight effect on murine virulence; virulence-group-correlated expression; N-glycosylated; F-12/CO2 early biofilm induced	-2.32668	3.19384e-149	-1.4644	0.362386	0.000342927	Down	Down
CTRG_02625	XP_002548328.1	orf19.6924	HTA1	Histone H2A; repressed in fkh2 mutant; amphotericin B repressed; farnesol regulated; RNA abundance regulated by tyrosol and cell density; Hap43-induced gene; Spider biofilm repressed	-1.1177	2.2785e-08	-1.52849	0.34664	0.0335704	Down	Down
CTRG_04908	XP_002550610.1	---	#N/A	---	-1.80713	5.2155e-09	-2.49269	0.177675	0.0317239	Down	Down
CTRG_04099	XP_002549802.1	orf19.655	PHO84	High-affinity phosphate transporter; transcript regulated by white-opaque switch; Hog1, ciclopirox olamine or alkaline induced; caspofungin, stress repressed; required for normal TORC1 function	-1.73629	2.18506e-96	-3.04889	0.120835	7.70669e-06	Down	Down
CTRG_01372	XP_002547066.1	orf19.1585	ZRT2	Zinc transporter, essential for zinc uptake and acidic conditions tolerance; transcript induced by amphotericin B, interaction with macrophages; induced in oralpharyngeal candidiasis; Spider biofilm induced	-4.54305	0	-3.51085	0.0877261	2.59206e-05	Down	Down
