# Supplementary material for: Adaptive morphological changes link to poor clinical outcomes by conferring echinocandin tolerance in Candida tropicalis
Source: PLoS Pathog. 2025 May 27;21(5):e1013220. doi: 10.1371/journal.ppat.1013220 (PMC12140413; doi:10.1371/journal.ppat.1013220)
Supplement: S6 Table — (XLSX) [file ppat.1013220.s020.xlsx]

## Sheet: Primers
Primers used in this study
Primer name	Purpose	Sequence
CHS1-F	qPCR for CHS1, forward	CTGCTTGTACTTCCGACCCA
CHS1-R	qPCR for CHS1, reverse	CACACCGTGCATTGTTCTGG
CHS2-F	qPCR for CHS2, forward	TCGTGACCACAGAGTTGCTG
CHS2-R	qPCR for CHS2, reverse	CAGAAAATGCCCCTGGCAAC
MNN22-F	qPCR for MNN22, forward	GCAACACATGGGAAGGTTGT
MNN22-R	qPCR for MNN22, reverse	TCACCTTCACCCATTTCACCT
MNN45-F	qPCR for MNN45, forward	TGGGAAGAATTGTTTAATGCTGGT
MNN45-R	qPCR for MNN45, reverse	TGGGTCATGGCATAACTTTTAGC
GSC1-F	qPCR for GSC1, forward	TGCTGGTCTTTATGTCGCCT
GSC1-R	qPCR for GSC1, reverse	ACAAACGGCCAAACAACCAC
CDA2-F	qPCR for CDA2, forward	GCAACTTCGGGCCATTTACC
CDA2-R	qPCR for CDA2, reverse	CCCACAATACAGCTTGCATACC
ACE2-F	qPCR for ACE2, forward	TCCTCCAAGACCAGAATTGACT
ACE2-R	qPCR for ACE2, reverse	TGGTTCCTGAACGGGAATGG
IQG1-F	qPCR for IQG1, forward	CAACTCCCACAAAGTCACCG
IQG1-R	qPCR for IQG1, reverse	GTGTTGTTCAAGTTCTGGGGT
ACT1-F	qPCR for ACT1, forward	TGAGATACCCAATTGAACAC
ACT1-R	qPCR for ACT1, reverse	ACCATCACCAGAATCCAAGAC
ENG1-F	qPCR for ENG1, forward	TGCTGCTGTTGTTGGTTACG
ENG1-R	qPCR for ENG1, reverse	TTGCCCATGAGTGACCAGAG
SCW11-F	qPCR for SCW11, forward	GCTGCTCCTACCACACAAGT
SCW11-R	qPCR for SCW11, reverse	CTTCGGCAGTGGTAGTTGGT
OE5VR	Common 5' verification primer for Overexpression, reverse	CTGCGCACGTCAAGACTGT
OE3VF	Common 3' verification primer for Overexpression, forward	TGTTTCAACCAACCCACTCAAC
ACE2OE5V-F	ACE2OE 5' verification primer, forward	ATTATCGGAGTTGTGCCTGT
ACE2OE3V-R	ACE2OE 3' verification primer, reverse	GATTCTTGAATCGGAGTACCT
ENG1OE5V-F	ENG1OE 5' verification primer, forward	GTGGATCATTACGTGTCTTG
ENG1OE3V-R	ENG1OE 3' verification primer, reverse	GTGGTTTGGAATGTGACCTC
SCW111OE5V-F	SCW11OE 5' verification primer, forward	GCATGCAAATCTTGCTATCG
SCW11OE3V-R	SCW11OE 3' verification primer, reverse	TCAGCTTGTTCAGTTGGTTC

## Sheet: Plasmids
Plasmids used in this study
Plasmid	Insert	Vector
pACE2	NdeI-5'flank of ACE2-AgNAT-TDH3 promoter-ACE2 N-terminal ORF sequence-NheI	pUC57
pENG1	NheI-5'flank of ENG1-AgNAT-TDH3 promoter-ENG1 N-terminal ORF sequence-KpnI	pUC57
pSCW11	NdeI-5'flank of SCW11-AgNAT-TDH3 promoter-SCW11 N-terminal ORF sequence-NheI	pUC57

## Sheet: Strains
Strains used in this study
Strain	Genotype
SLT9	Wild type
SLT34	Wild type
SLT9OEACE2	ACE2::NAT1-TDH3p-ACE2/ACE2 in SLT9
SLT34OEACE2	ACE2::NAT1-TDH3p-ACE2/ACE2 in SLT34
SLT9OEENG1	ENG1::NAT1-TDH3p-ENG1/ENG1 in SLT9
SLT34OEENG1	ENG1::NAT1-TDH3p-ENG1/ENG1 in SLT34
SLT34OESCW11	SCW11::NAT1-TDH3p-SCW11/SCW11 in SLT9
SLT34OESCW11	SCW11::NAT1-TDH3p-SCW11/SCW11 in SLT34
